# Supplementary material for: Reduction of COVID-19 Incidence and Nonpharmacologic Interventions: Analysis Using a US County–Level Policy Data Set
Source: J Med Internet Res. 2020 Dec 21;22(12):e24614. doi: 10.2196/24614 (PMC7755429; doi:10.2196/24614)
Supplement: Multimedia Appendix 1 [file jmir_v22i12e24614_app1.zip]

Archive with 5 entries (4 files):
- HikmaHealthCountyData/
- HikmaHealthCountyData/county_policies.csv
- __MACOSX/HikmaHealthCountyData/._county_policies.csv
- HikmaHealthCountyData/all_county_policies.csv
- __MACOSX/HikmaHealthCountyData/._all_county_policies.csv
