# Supplementary material for: Reduction of COVID-19 Incidence and Nonpharmacologic Interventions: Analysis Using a US County–Level Policy Data Set
Source: J Med Internet Res. 2020 Dec 21;22(12):e24614. doi: 10.2196/24614 (PMC7755429; doi:10.2196/24614)
Supplement: Multimedia Appendix 1 [file jmir_v22i12e24614_app1.zip › HikmaHealthCountyData/county_policies.csv]

fips	county_name	school	school_url	school_date	work	work_url	work_date	shelter_enforcement	shelter_enforcement_url	shelter_enforcement_date	shelter	shelter_url	shelter_date	event	event_url	event_date	testing	testing_url	testing_date	transport	transport_url	transport_date	updated
1001	Autauga County, Alabama	True	https://whnt.com/news/coronavirus/state-of-emergency-issued-for-alabama-all-public-k-12-schools-to-close-for-2-1-2-weeks/	2020-03-18	False	https://governor.alabama.gov/assets/2020/04/Safer-At-Home-Order-Signed-4.28.20.pdf	2020-04-30				True	https://www.alsde.edu/COVID19%20Updates/Alabama%20State%20Health%20Officer%20Statewide%20Social%20Distancing%20Order%20%20%283.19.20%29.pdf	2020-03-19	True	https://www.alsde.edu/COVID19%20Updates/Alabama%20State%20Health%20Officer%20Statewide%20Social%20Distancing%20Order%20%20%283.19.20%29.pdf	2020-03-19	True	https://www.alabamapublichealth.gov/news/2020/04/28b.html	2020-05-01				2020-05-10 02:47:49
1003	Baldwin County, Alabama	True	https://www.bcbe.org/Page/22126	2020-03-21		https://www.alabamapublichealth.gov/legal/assets/order-adph-cov-gatherings-050820.pdf	2020-05-11	False				https://www.alabamapublichealth.gov/legal/assets/order-adph-cov-gatherings-050820.pdf	2020-05-11	True	https://www.alabamapublichealth.gov/legal/assets/order-adph-cov-gatherings-050820.pdf	2020-05-11	True	https://alpublichealth.maps.arcgis.com/apps/opsdashboard/index.html#/6d2771faa9da4a2786a509d82c8cf0f7	2020-04-23	False			2020-05-18 23:39:05
1005	Barbour County, Alabama	True	https://governor.alabama.gov/assets/2020/03/Alabama-State-Health-Officer-Statewide-Social-Distancing-Order-3.19.20.pdf	2020-03-19	False	https://alabamapublichealth.gov/legal/assets/order-adph-cov-gatherings-042820.pdf	2020-04-30	False			True	https://governor.alabama.gov/assets/2020/04/Final-Statewide-Order-4.3.2020.pdf	2020-04-04	True	https://governor.alabama.gov/assets/2020/03/Alabama-State-Health-Officer-Statewide-Social-Distancing-Order-3.19.20.pdf	2020-03-19	False	https://www.mainstreetfamilycare.com/coronavirus-testing/		False			2020-05-23 18:51:26
1007	Bibb County, Alabama	True	https://governor.alabama.gov/assets/2020/03/Alabama-State-Health-Officer-Statewide-Social-Distancing-Order-3.19.20.pdf	2020-03-19	False	https://www.alabamapublichealth.gov/legal/assets/order-adph-cov-gatherings-052120.pdf	2020-04-30	False			True	https://governor.alabama.gov/assets/2020/04/Final-Statewide-Order-4.3.2020.pdf	2020-04-04	True	https://governor.alabama.gov/assets/2020/03/Alabama-State-Health-Officer-Statewide-Social-Distancing-Order-3.19.20.pdf	2020-03-19	True	http://alabamapublichealth.gov/news/2020/05/11d.html	2020-05-11	False			2020-05-23 19:22:13
1009	Blount County, Alabama	True	https://whnt.com/news/covid-19/covid-19-impact-on-schools/	2020-03-16	False	https://governor.alabama.gov/assets/2020/04/Safer-At-Home-Order-Signed-4.28.20.pdf	2020-04-30				True	https://www.alsde.edu/COVID19%20Updates/Alabama%20State%20Health%20Officer%20Statewide%20Social%20Distancing%20Order%20%20%283.19.20%29.pdf	2020-03-17	True	https://www.alsde.edu/COVID19%20Updates/Alabama%20State%20Health%20Officer%20Statewide%20Social%20Distancing%20Order%20%20%283.19.20%29.pdf	2020-03-17	True	https://www.alabamapublichealth.gov/news/2020/04/21.html	2020-04-22				2020-05-10 02:14:32
1013	Butler County, Alabama	True	https://governor.alabama.gov/assets/2020/03/Alabama-State-Health-Officer-Statewide-Social-Distancing-Order-3.19.20.pdf	2020-03-19	False		2020-04-30	False			True	https://governor.alabama.gov/assets/2020/04/Final-Statewide-Order-4.3.2020.pdf	2020-04-03	True	https://governor.alabama.gov/assets/2020/03/Alabama-State-Health-Officer-Statewide-Social-Distancing-Order-3.19.20.pdf	2020-03-19	True	http://alabamapublichealth.gov/news/2020/05/12.html	2020-05-15	False			2020-05-23 19:37:23
1015	Calhoun County, Alabama	True	https://www.annistonstar.com/news/coronavirus/breaking-calhoun-county-jacksonville-schools-to-close-after-today/article_3544be1a-67b9-11ea-8388-270b0a40c70e.html	2020-03-16	False	https://governor.alabama.gov/assets/2020/04/GKI-0040-2020-Health-Order-Update-Info-Sheet.pdf	2020-04-30	False			True	https://governor.alabama.gov/assets/2020/04/2020_04_03_20-Revised-SOE.pdf	2020-04-03	True	https://governor.alabama.gov/assets/2020/04/GKI-0040-2020-Health-Order-Update-Info-Sheet.pdf	2020-04-03	True	https://rmccares.org/wp-content/uploads/MEDIA-ALERT-Testing-Center-v2-002.pdf	2020-03-18				2020-05-03 22:46:35
1017	Chambers County, Alabama	True	https://www.wltz.com/2020/03/17/covid-updates/	2020-03-19	False	https://www.valleytimes-news.com/2020/05/ivey-amends-safer-at-home-order/	2020-05-11	False			True	https://www.valleytimes-news.com/2020/04/local-leaders-react-to-governors-stay-at-home-order/	2020-04-04	False	https://www.valleytimes-news.com/2020/05/ivey-amends-safer-at-home-order/	2020-05-11	True	https://www.alabamapublichealth.gov/news/2020/04/10b.html	2020-04-16	False			2020-05-11 15:50:34
1019	Cherokee County, Alabama	True	https://alabamapublichealth.gov/legal/assets/soe-covid19-03-18-20.pdf	2020-03-18	False	https://alabamapublichealth.gov/legal/assets/order-adph-cov-gatherings-042820.pdf	2020-04-30	False			True	https://www.weisradio.com/adph-has-provided-a-list-of-stay-at-home-frequently-asked-questions/	2020-04-05	True	https://www.weisradio.com/breaking-news-governor-ivey-issues-statewide-public-health-order/	2020-03-19	True	http://alabamapublichealth.gov/news/2020/04/24h.html	2020-04-30	False			2020-05-23 18:30:35
1021	Chilton County, Alabama	True	https://www.al.com/news/2020/03/alabama-k-12-schools-can-finish-academic-year-at-home-ivey-says.html	2020-03-19		https://www.clantonadvertiser.com/2020/03/16/county-commission-holds-emergency-meeting-for-virus-planning/						https://www.wbrc.com/2020/05/06/this-is-not-time-relax-stay-home-orders-uabs-dr-saag-says-covid-is-like-hurricane/	2020-04-03	True	https://www.waaytv.com/content/news/Here-are-the-rules-for-Alabamas-coronavirus-Stay-At-Home-order-569364411.html	2020-04-03				False			2020-05-19 00:44:56
1025	Clarke County, Alabama	True	https://governor.alabama.gov/assets/2020/03/Alabama-State-Health-Officer-Statewide-Social-Distancing-Order-3.19.20.pdf	2020-03-19	False	https://alabamapublichealth.gov/legal/assets/order-adph-cov-gatherings-042820.pdf	2020-04-30	False			True	https://governor.alabama.gov/assets/2020/04/Final-Statewide-Order-4.3.2020.pdf	2020-04-04	True	https://governor.alabama.gov/assets/2020/03/Alabama-State-Health-Officer-Statewide-Social-Distancing-Order-3.19.20.pdf	2020-03-19	True	https://www.alabamapublichealth.gov/news/2020/04/23e.html	2020-04-28	False			2020-05-23 19:07:08
1029	Cleburne County, Alabama	True	https://www.usnews.com/education/best-high-schools/alabama/districts/cleburne-county/cleburne-county-high-school-83	2020-03-19	False	https://www.alabamapublichealth.gov/legal/assets/order-adph-cov-gatherings-052120.pdf	2020-05-11				True	https://www.alabamapublichealth.gov/legal/assets/order-adph-cov-gatherings-052120.pdf	2020-06-23	True	https://www.alabamapublichealth.gov/legal/assets/order-publicgathering-032020.pdf	2020-03-20							2020-06-23 11:55:01
1031	Coffee County, Alabama	True	https://whnt.com/news/coronavirus/state-of-emergency-issued-for-alabama-all-public-k-12-schools-to-close-for-2-1-2-weeks/	2020-03-18	False	https://governor.alabama.gov/assets/2020/04/Safer-At-Home-Order-Signed-4.28.20.pdf	2020-04-30				True	https://www.alsde.edu/COVID19%20Updates/Alabama%20State%20Health%20Officer%20Statewide%20Social%20Distancing%20Order%20%20%283.19.20%29.pdf	2020-03-19	True	https://www.alsde.edu/COVID19%20Updates/Alabama%20State%20Health%20Officer%20Statewide%20Social%20Distancing%20Order%20%20%283.19.20%29.pdf	2020-03-19	True	https://www.dothanfirst.com/news/adph-holds-covid-19-drive-thru-testing-site-for-coffee-county-residents/	2020-04-07				2020-05-10 02:37:12
1033	Colbert County, Alabama	True	https://whnt.com/news/coronavirus/state-of-emergency-issued-for-alabama-all-public-k-12-schools-to-close-for-2-1-2-weeks/	2020-03-18	False	https://governor.alabama.gov/assets/2020/04/Safer-At-Home-Order-Signed-4.28.20.pdf	2020-04-30				True	https://www.alsde.edu/COVID19%20Updates/Alabama%20State%20Health%20Officer%20Statewide%20Social%20Distancing%20Order%20%20%283.19.20%29.pdf	2020-03-19	True	https://www.alsde.edu/COVID19%20Updates/Alabama%20State%20Health%20Officer%20Statewide%20Social%20Distancing%20Order%20%20%283.19.20%29.pdf	2020-03-19	True	https://www.timesdaily.com/news/four-locations-sampling-for-covid-19-in-the-shoals/article_c2b765b4-7b1a-59b3-9dd7-66e4cea12b7a.html	2020-03-18				2020-05-10 02:41:53
1039	Covington County, Alabama	True	https://www.newsbreak.com/alabama/andalusia/news/0OTblSe4/in-light-of-closures-schools-send-home-school-work	2020-03-19	False	http://www.cityofandalusia.com/table/news/latest-news/	2020-05-01	False			True	https://www.dothaneagle.com/news/local/covid-19---the-latest-area-residents-asked-to-wear-universal-face-coverings-in/article_464bf5ee-1ea2-57aa-973c-ca07de828dc8.html	2020-04-04	True	http://www.cityofandalusia.com/table/news/latest-news/	2020-04-04	True	https://www.alabamapublichealth.gov/news/2020/04/28e.html	2020-05-05	False			2020-05-11 14:56:51
1043	Cullman County, Alabama	True	https://whnt.com/news/coronavirus/state-of-emergency-issued-for-alabama-all-public-k-12-schools-to-close-for-2-1-2-weeks/	2020-03-18	False	https://governor.alabama.gov/assets/2020/04/Safer-At-Home-Order-Signed-4.28.20.pdf	2020-04-30				True	https://www.alsde.edu/COVID19%20Updates/Alabama%20State%20Health%20Officer%20Statewide%20Social%20Distancing%20Order%20%20%283.19.20%29.pdf	2020-03-19	True	https://www.alsde.edu/COVID19%20Updates/Alabama%20State%20Health%20Officer%20Statewide%20Social%20Distancing%20Order%20%20%283.19.20%29.pdf	2020-03-19	True	https://www.cullmantribune.com/2020/04/01/free-covid-19-testing-at-cullman-co-health-department-beginning-april-7/	2020-04-07				2020-05-10 02:07:32
1045	Dale County, Alabama	True	https://www.waaytv.com/content/coronavirus-content/Alabama-public-schools-closed-for-rest-of-school-year--569136931.html	2020-04-06		https://www.alabamanews.net/2020/03/27/alabamas-non-essential-businesses-closed-until-april-17/	2020-03-27	True	https://www.alabamanews.net/2020/04/04/alabamas-statewide-stay-at-home-order-goes-into-effect-today-at-5-pm/	2020-04-04		https://www.waaytv.com/content/news/Stay-at-home-order-issued-for-Alabama-to-fight-coronavirus--569361261.html	2020-04-04	True	https://www.alabamanews.net/2020/04/04/alabamas-statewide-stay-at-home-order-goes-into-effect-today-at-5-pm/	2020-04-04	True	https://www.alabamapublichealth.gov/news/2020/04/24f.html	2020-04-28	False			2020-05-03 22:23:28
1047	Dallas County, Alabama	True	https://www.selmatimesjournal.com/2020/03/13/all-alabama-schools-to-close-next-week/	2020-03-18	False	https://selmasun.com/safer-at-home-order-amended-expands-reopening-of-businesses/	2020-05-11	False			True	https://governor.alabama.gov/assets/2020/04/Safer-At-Home-Order-Signed-4.28.20.pdf	2020-03-28	False	https://selmasun.com/safer-at-home-order-amended-expands-reopening-of-businesses/	2020-05-11	True	https://www.alabamapublichealth.gov/news/2020/04/23c.html	2020-04-28	False			2020-05-11 11:32:26
1049	DeKalb County, Alabama	True	https://whnt.com/news/coronavirus/state-of-emergency-issued-for-alabama-all-public-k-12-schools-to-close-for-2-1-2-weeks/	2020-03-18	False	https://governor.alabama.gov/assets/2020/04/Safer-At-Home-Order-Signed-4.28.20.pdf	2020-04-30				True	https://www.alsde.edu/COVID19%20Updates/Alabama%20State%20Health%20Officer%20Statewide%20Social%20Distancing%20Order%20%20%283.19.20%29.pdf	2020-03-19	True	https://www.alsde.edu/COVID19%20Updates/Alabama%20State%20Health%20Officer%20Statewide%20Social%20Distancing%20Order%20%20%283.19.20%29.pdf	2020-03-19	True	https://whnt.com/news/here-are-some-covid-19-testing-sites-in-jackson-and-dekalb-counties/	2020-03-30				2020-05-10 02:52:25
1051	Elmore County, Alabama	True	https://whnt.com/news/coronavirus/state-of-emergency-issued-for-alabama-all-public-k-12-schools-to-close-for-2-1-2-weeks/	2020-03-18	False	https://governor.alabama.gov/assets/2020/04/Safer-At-Home-Order-Signed-4.28.20.pdf	2020-04-30				True	https://www.alsde.edu/COVID19%20Updates/Alabama%20State%20Health%20Officer%20Statewide%20Social%20Distancing%20Order%20%20%283.19.20%29.pdf	2020-03-19	True	https://www.alsde.edu/COVID19%20Updates/Alabama%20State%20Health%20Officer%20Statewide%20Social%20Distancing%20Order%20%20%283.19.20%29.pdf	2020-03-19	True	https://www.thewetumpkaherald.com/news/elmore-community-hospital-shares-stats-on-first-week-of-covid-19-testing/article_b07b6c2c-6a3a-11ea-99de-7b831b9b5353.html	2020-03-12				2020-05-10 02:56:06
1053	Escambia County, Alabama	True	https://www.fox10tv.com/news/coronavirus/public-schools-shutting-their-doors-in-alabama-next-week-because-of-coronavirus/article_401da4e4-659a-11ea-9fe5-5361ba5718f6.html	2020-03-19		http://www.northescambia.com/2020/03/all-non-essential-businesses-in-alabama-to-ordered-closed-by-saturday-afternoon	2020-03-28	False				https://www.wtva.com/content/news/Alabama-governor-issues-statewide-shelter-in-place-569361831.html	2020-04-04	True	https://www.waaytv.com/content/news/Stay-at-home-order-issued-for-Alabama-to-fight-coronavirus--569361261.html	2020-04-04	True	http://www.alabamapublichealth.gov/news/2020/04/22d.html	2020-04-27	False			2020-05-11 15:36:40
1055	Etowah County, Alabama	True	https://whnt.com/news/coronavirus/state-of-emergency-issued-for-alabama-all-public-k-12-schools-to-close-for-2-1-2-weeks/	2020-03-18	False	https://governor.alabama.gov/assets/2020/04/Safer-At-Home-Order-Signed-4.28.20.pdf	2020-04-30	False			True	https://governor.alabama.gov/assets/2020/04/2020_04_03_20-Revised-SOE.pdf	2020-04-03	True	https://governor.alabama.gov/assets/2020/04/2020_04_03_20-Revised-SOE.pdf	2020-04-03	True	https://dph1.adph.state.al.us/covid-19/					2020-05-03 23:30:40
1057	Fayette County, Alabama	True	https://www.fayette.k12.al.us/Page/2441	2020-03-18	False	https://www.alabamapublichealth.gov/legal/assets/order-adph-cov-gatherings-052120.pdf	2020-05-11				True	https://www.alabamapublichealth.gov/legal/assets/order-adph-cov-gatherings-052120.pdf	2020-06-23	True	https://www.alabamapublichealth.gov/legal/assets/420-4-1.13-er.pdf	2020-03-16	True	https://www.alabamapublichealth.gov/news/2020/05/11h.html	2020-05-11				2020-06-23 03:32:34
1059	Franklin County, Alabama	True	https://www.franklin.k12.al.us/	2020-03-17	False	https://m.franklincountytimes.com/2020/04/28/covid-19-cases-near-7k-statewide-top-40-in-fc/	2020-04-30	False			True	https://governor.alabama.gov/newsroom/2020/04/governor-ivey-issues-stay-at-home-order/	2020-04-04	False	https://www.waaytv.com/content/news/Here-are-the-rules-for-Alabamas-amended-Safer-at-Home-order--570309001.html	2020-05-11	True	https://www.waff.com/2020/05/05/health-department-increasing-covid-testing-franklin-county/		False			2020-05-11 22:28:53
1061	Geneva County, Alabama	True	https://www.wtvy.com/content/news/Geneva-County-Schools--568840191.html	2020-03-18		https://ema.alabama.gov/2020/03/27/its-safer-at-home-protect-yourself-and-your-community-from-covid-19/	2020-03-28	False				https://www.theplainsman.com/article/2020/04/alabamas-holdout-county-geneva-county-has-two-cases-compared-to-lee-countys-265	2020-04-04	True	https://governor.alabama.gov/assets/2020/04/Final-Statewide-Order-4.3.2020.pdf	2020-03-28	True	https://www.alabamapublichealth.gov/news/2020/04/24g.html	2020-04-24	False			2020-05-11 23:23:06
1065	Hale County, Alabama	True	https://www.al.com/news/2020/03/some-alabama-school-systems-will-close-three-days-earlier-than-planned.html	2020-03-18	False	https://www.alabamapublichealth.gov/legal/assets/order-adph-cov-gatherings-052120.pdf	2020-05-11				True	https://www.alabamapublichealth.gov/legal/assets/order-adph-cov-gatherings-052120.pdf	2020-06-23	True	https://www.alabamapublichealth.gov/legal/assets/420-4-1.13-er.pdf	2020-03-02	True	https://www.alabamapublichealth.gov/news/2020/05/11c.html	2020-05-18				2020-06-23 14:01:05
1067	Henry County, Alabama	True	https://www.henrycountyboe.org/site/default.aspx?PageType=3&DomainID=4&ModuleInstanceID=10&ViewID=6446EE88-D30C-497E-9316-3F8874B3E108&RenderLoc=0&FlexDataID=3299&PageID=1	2020-04-21	False	https://www.alabamapublichealth.gov/legal/assets/order-adph-cov-gatherings-052120.pdf	2020-05-11				True	https://www.alabamapublichealth.gov/legal/assets/order-adph-cov-gatherings-052120.pdf	2020-06-23	True	https://www.alabamapublichealth.gov/legal/assets/order-publicgathering-032020.pdf	2020-03-20	True	https://www.dothaneagle.com/news/local/henry-county-health-department-offers-covid-19-testing/article_21df73bc-1205-5a33-9cce-21564730b25f.html	2020-06-04				2020-06-23 03:18:13
1069	Houston County, Alabama	True	https://whnt.com/news/coronavirus/state-of-emergency-issued-for-alabama-all-public-k-12-schools-to-close-for-2-1-2-weeks/	2020-03-18	False	https://governor.alabama.gov/assets/2020/04/GKI-0040-2020-Health-Order-Update-Info-Sheet.pdf	2020-04-30	False			True	https://governor.alabama.gov/assets/2020/04/2020_04_03_20-Revised-SOE.pdf	2020-04-03	True	https://governor.alabama.gov/assets/2020/04/2020_04_03_20-Revised-SOE.pdf	2020-04-03	True	https://www.dothaneagle.com/news/local/wiregrass-covid-19-mobile-testing-sites-operating-additional-locations-to-open-soon/article_e03c7470-7432-50cd-875a-067942e88083.html	2020-04-16				2020-05-03 23:11:59
1071	Jackson County, Alabama	True	https://whnt.com/news/covid-19/covid-19-impact-on-schools/	2020-03-17	False	https://governor.alabama.gov/assets/2020/04/Safer-At-Home-Order-Signed-4.28.20.pdf	2020-04-30				True	https://www.alsde.edu/COVID19%20Updates/Alabama%20State%20Health%20Officer%20Statewide%20Social%20Distancing%20Order%20%20%283.19.20%29.pdf	2020-03-19	True	https://www.alsde.edu/COVID19%20Updates/Alabama%20State%20Health%20Officer%20Statewide%20Social%20Distancing%20Order%20%20%283.19.20%29.pdf	2020-03-19	True	https://whnt.com/news/here-are-some-covid-19-testing-sites-in-jackson-and-dekalb-counties/	2020-04-04				2020-05-10 02:20:23
1073	Jefferson County, Alabama	True	https://www.al.com/news/2020/03/alabama-closes-all-k-12-schools.html	2020-03-18		https://www.cbs42.com/news/health/coronavirus/jefferson-county-nonessential-businesses-ordered-to-close-monday/	2020-03-23	True	https://abc3340.com/news/coronavirus/what-alabamians-need-to-know-about-the-shelter-in-place-order	2020-04-04		https://governor.alabama.gov/assets/2020/04/Final-Statewide-Order-4.3.2020.pdf	2020-04-04	True	https://governor.alabama.gov/assets/2020/04/Final-Statewide-Order-4.3.2020.pdf	2020-03-16	True	https://www.uab.edu/news/health/item/11191-first-coronavirus-appointment-based-testing-site-to-open-downtown-monday	2020-03-23	False			2020-04-25 13:06:21
1075	Lamar County, Alabama	True	https://www.lamarcountyk12.com/lcsd	2020-03-16	False	https://www.alabamapublichealth.gov/legal/assets/order-adph-cov-gatherings-052120.pdf	2020-05-11				True	https://www.alabamapublichealth.gov/legal/assets/order-adph-cov-gatherings-052120.pdf	2020-06-23	True	https://www.alabamapublichealth.gov/legal/assets/420-4-1.13-er.pdf	2020-03-20	True	http://www.alabamapublichealth.gov/news/2020/05/11e.html	2020-05-11				2020-06-23 14:11:18
1077	Lauderdale County, Alabama	True	https://whnt.com/news/coronavirus/state-of-emergency-issued-for-alabama-all-public-k-12-schools-to-close-for-2-1-2-weeks/	2020-03-18	False	https://governor.alabama.gov/assets/2020/04/Safer-At-Home-Order-Signed-4.28.20.pdf	2020-04-30	False			True	https://www.alsde.edu/COVID19%20Updates/Alabama%20State%20Health%20Officer%20Statewide%20Social%20Distancing%20Order%20%20%283.19.20%29.pdf	2020-03-19	True	https://www.alsde.edu/COVID19%20Updates/Alabama%20State%20Health%20Officer%20Statewide%20Social%20Distancing%20Order%20%20%283.19.20%29.pdf	2020-03-19	True	https://www.alabamapublichealth.gov/news/2020/04/16d.html	2020-04-20				2020-05-10 01:55:49
1079	Lawrence County, Alabama	True	https://www.lawrenceal.org/site/default.aspx?PageType=3&ModuleInstanceID=4&ViewID=ed695a1c-ef13-4546-b4eb-4fefcdd4f389&RenderLoc=0&FlexDataID=4910&PageID=1&Comments=true	2020-03-17	False	https://www.moultonadvertiser.com/news/local/article_b1d1a59e-9151-11ea-89e7-cf701cd4057b.html	2020-05-11	False			True	https://www.montgomeryadvertiser.com/story/news/2020/04/03/coronavirus-alabama-shelter-in-place-governor-kay-ivey/2897219001/	2020-04-04	False	https://www.moultonadvertiser.com/news/local/article_b1d1a59e-9151-11ea-89e7-cf701cd4057b.html	2020-05-11	True	https://www.moultonadvertiser.com/news/local/article_ce1c854c-6d4e-11ea-919a-07a4212f7c61.html	2020-03-23	False			2020-05-11 16:56:16
1081	Lee County, Alabama	True	https://www.al.com/news/2020/03/alabama-k-12-schools-are-closed-now-what.html	2020-03-19		https://www.montgomeryadvertiser.com/story/news/2020/04/03/coronavirus-alabama-shelter-in-place-governor-kay-ivey/2897219001/	2020-04-03	False				https://www.montgomeryadvertiser.com/story/news/2020/04/03/coronavirus-alabama-shelter-in-place-governor-kay-ivey/2897219001/	2020-04-03	True	https://www.annistonstar.com/news/coronavirus/ivey-bans-large-gatherings-statewide-as-alabama-covid-19-count-rises-to-78/article_e11910c4-69f3-11ea-9031-6b911ec56845.html	2020-03-19	True	https://www.oanow.com/news/local/lee-county-begins-drive-thru-testing-social-distancing-highly-encouraged/article_0b293677-d54e-59a7-8b3f-9d7e606d88df.html	2020-03-16	False			2020-04-26 16:48:04
1083	Limestone County, Alabama	True	https://whnt.com/news/covid-19/covid-19-impact-on-schools/	2020-03-16	False	https://governor.alabama.gov/assets/2020/04/Safer-At-Home-Order-Signed-4.28.20.pdf	2020-04-30	False			True	https://governor.alabama.gov/assets/2020/04/2020_04_03_20-Revised-SOE.pdf	2020-04-04	True	https://governor.alabama.gov/assets/2020/04/2020_04_03_20-Revised-SOE.pdf	2020-04-04	True	https://dph1.adph.state.al.us/covid-19/					2020-05-04 00:11:25
1087	Macon County, Alabama	True	https://www.maconk12.org/District	2020-04-06	False	https://www.alabamapublichealth.gov/legal/assets/order-adph-cov-gatherings-052120.pdf	2020-05-11				True	https://www.alabamapublichealth.gov/legal/assets/order-adph-cov-gatherings-052120.pdf	2020-06-23	True	https://www.alabamanews.net/2020/03/25/public-funerals-now-prohibited-in-macon-county-due-to-coronavirus-pandemic/	2020-03-25	True	https://www.wsfa.com/2020/03/28/macon-county-now-offering-coronavirus-testing/	2020-03-30				2020-06-23 02:49:23
1089	Madison County, Alabama	True	https://www.mcssk12.org/	2020-03-19		https://www.madisoncountyal.gov/residents/e-notification/covid-19-information	2020-04-30	False				https://www.madisoncountyal.gov/residents/e-notification/covid-19-information		True	https://www.madisoncountyal.gov/residents/e-notification/covid-19-information	2020-04-30	True	https://www.waff.com/2020/03/26/drive-thru-covid-testing-sites-north-alabama/		False	https://www.huntsvilleal.gov/covid-19-update-huntsville-public-transit-adjusts-bus-service/		2020-04-30 18:23:05
1091	Marengo County, Alabama	True	https://governor.alabama.gov/assets/2020/03/Alabama-State-Health-Officer-Statewide-Social-Distancing-Order-3.19.20.pdf	2020-03-19	False	https://alabamapublichealth.gov/legal/assets/order-adph-cov-gatherings-042820.pdf	2020-04-30	False			True	https://governor.alabama.gov/assets/2020/04/Final-Statewide-Order-4.3.2020.pdf	2020-04-04	True	https://governor.alabama.gov/assets/2020/03/Alabama-State-Health-Officer-Statewide-Social-Distancing-Order-3.19.20.pdf	2020-03-19	True	http://alabamapublichealth.gov/news/2020/04/23i.html	2020-04-30	False			2020-05-23 19:40:19
1093	Marion County, Alabama	True	https://myjrpaper.com/node/4063	2020-03-16		https://www.wtva.com/content/state/Ivey-orders-closure-of-certain-non-essential-businesses-569198381.html	2020-03-28	False				https://abc3340.com/news/coronavirus/marion-county-curfew-extended-until-the-end-of-april	2020-03-28	True	https://www.waaytv.com/content/news/Here-are-the-rules-for-Alabamas-coronavirus-Stay-At-Home-order-569364411.html	2020-04-04	True	https://dph1.adph.state.al.us/covid-19/		False			2020-05-11 22:58:23
1095	Marshall County, Alabama	True	https://whnt.com/news/covid-19/covid-19-impact-on-schools/	2020-03-16	False	https://governor.alabama.gov/assets/2020/04/Safer-At-Home-Order-Signed-4.28.20.pdf	2020-04-30	False			True	https://www.alsde.edu/COVID19%20Updates/Alabama%20State%20Health%20Officer%20Statewide%20Social%20Distancing%20Order%20%20%283.19.20%29.pdf	2020-03-19	True	https://www.alsde.edu/COVID19%20Updates/Alabama%20State%20Health%20Officer%20Statewide%20Social%20Distancing%20Order%20%20%283.19.20%29.pdf	2020-03-19	True	https://whnt.com/news/coronavirus/free-covid-19-testing-coming-to-marshall-county/	2020-04-07				2020-05-09 18:23:54
1097	Mobile County, Alabama	True	https://www.mcpss.com/sys/content/newspost/fb2c7efb40f248e2abad264fb356ebbe	2020-04-06		https://www.mobilecountyal.gov/latest-news/commission-adopts-amended-infectious-diseasepandemic-policy/	2020-03-23	False				https://www.mobilecountyal.gov/latest-news/mobile-county-commission-encourages-online-services-limiting-access-to-offices/	2020-03-20	True	https://www.mobilecountyal.gov/latest-news/commission-adopts-amended-infectious-diseasepandemic-policy/	2020-03-20	True	https://www.fox10tv.com/news/coronavirus/covid-19-testing-sites-in-southwest-alabama/article_24ecb764-78dc-11ea-a5d2-8bbe175a833a.html					2020-04-25 16:11:38
1099	Monroe County, Alabama	True	https://governor.alabama.gov/assets/2020/03/Alabama-State-Health-Officer-Statewide-Social-Distancing-Order-3.19.20.pdf	2020-03-19	False	https://alabamapublichealth.gov/legal/assets/order-adph-cov-gatherings-042820.pdf	2020-04-30	False			True	https://governor.alabama.gov/assets/2020/04/Final-Statewide-Order-4.3.2020.pdf	2020-04-04	True	https://governor.alabama.gov/assets/2020/03/Alabama-State-Health-Officer-Statewide-Social-Distancing-Order-3.19.20.pdf	2020-03-19	True	http://alabamapublichealth.gov/news/2020/04/23.html	2020-04-28	False			2020-05-23 19:28:01
1101	Montgomery County, Alabama	True	https://www.alabamapublichealth.gov/legal/assets/soe-covid19-instruction-032620.pdf	2020-04-06		https://www.alabamapublichealth.gov/legal/assets/order-adph-cov-gatherings-031720.pdf	2020-03-17	False						True	https://www.alabamapublichealth.gov/legal/assets/420-4-1.13-er.pdf	2020-03-20	False			False			2020-05-11 02:13:28
1103	Morgan County, Alabama	True	https://www.al.com/news/2020/03/some-alabama-school-systems-will-close-three-days-earlier-than-planned.html	2020-03-17		https://governor.alabama.gov/assets/2020/04/GKI-0040-2020-Health-Order-Update-Info-Sheet.pdf	2020-04-30	False				https://governor.alabama.gov/assets/2020/04/2020_04_03_20-Revised-SOE.pdf	2020-04-03	True	https://www.npr.org/2020/05/01/847415273/south-coronavirus-related-restrictions-by-state	2020-04-04	True	https://dph1.adph.state.al.us/covid-19/	2020-04-15				2020-05-03 00:21:14
1107	Pickens County, Alabama	True	https://governor.alabama.gov/assets/2020/03/Alabama-State-Health-Officer-Statewide-Social-Distancing-Order-3.19.20.pdf	2020-03-19	False	https://alabamapublichealth.gov/legal/assets/order-adph-cov-gatherings-042820.pdf	2020-04-30	False			True	https://governor.alabama.gov/assets/2020/04/Final-Statewide-Order-4.3.2020.pdf	2020-04-03	True	https://governor.alabama.gov/assets/2020/03/Alabama-State-Health-Officer-Statewide-Social-Distancing-Order-3.19.20.pdf	2020-03-19	True	http://alabamapublichealth.gov/news/2020/05/11f.html	2020-05-12	False			2020-05-23 19:32:05
1109	Pike County, Alabama	True	https://content.schoolinsites.com/api/documents/fad07d4f7c7b47f9983c67256ba7e7d0.pdf	2020-03-19		https://www.troyal.gov/filestorage/6209/31451/Alabama_Safer_At_Home_Order_04.28.2020.pdf	2020-03-28	False				https://www.troymessenger.com/2020/04/03/its-official-stay-at-home-order-issued-for-state/	2020-04-04	True	https://www.troyal.gov/filestorage/6209/31451/Alabama_Safer_At_Home_Order_04.28.2020.pdf	2020-03-28	True	https://www.wymt.com/content/news/Pike-County-COVID-19-testing-capabilities-double-570325631.html		False			2020-05-11 16:07:42
1111	Randolph County, Alabama	True	https://governor.alabama.gov/assets/2020/03/Alabama-State-Health-Officer-Statewide-Social-Distancing-Order-3.19.20.pdf	2020-03-19	False	https://www.alabamapublichealth.gov/legal/assets/order-adph-cov-gatherings-052120.pdf	2020-04-30	False			True	https://governor.alabama.gov/assets/2020/04/Final-Statewide-Order-4.3.2020.pdf	2020-04-04	True	https://governor.alabama.gov/assets/2020/03/Alabama-State-Health-Officer-Statewide-Social-Distancing-Order-3.19.20.pdf	2020-03-19	True	https://www.alabamapublichealth.gov/news/2020/04/14a.html	2020-04-15	False	http://www.earpdc.org/pages/?pageID=28		2020-05-23 19:13:31
1113	Russell County, Alabama	True	https://whnt.com/news/coronavirus/state-of-emergency-issued-for-alabama-all-public-k-12-schools-to-close-for-2-1-2-weeks/	2020-03-18	False	https://governor.alabama.gov/assets/2020/04/Safer-At-Home-Order-Signed-4.28.20.pdf	2020-04-30				True	https://www.alsde.edu/COVID19%20Updates/Alabama%20State%20Health%20Officer%20Statewide%20Social%20Distancing%20Order%20%20%283.19.20%29.pdf	2020-03-19	True	https://www.alsde.edu/COVID19%20Updates/Alabama%20State%20Health%20Officer%20Statewide%20Social%20Distancing%20Order%20%20%283.19.20%29.pdf	2020-03-19	True	https://www.alabamapublichealth.gov/news/2020/04/10b.html	2020-04-14				2020-05-10 02:49:21
1115	St. Clair County, Alabama	True	https://whnt.com/news/coronavirus/state-of-emergency-issued-for-alabama-all-public-k-12-schools-to-close-for-2-1-2-weeks/	2020-03-18	False	https://governor.alabama.gov/assets/2020/04/Safer-At-Home-Order-Signed-4.28.20.pdf	2020-04-30				True	https://www.alsde.edu/COVID19%20Updates/Alabama%20State%20Health%20Officer%20Statewide%20Social%20Distancing%20Order%20%20%283.19.20%29.pdf	2020-03-17	True	https://www.alsde.edu/COVID19%20Updates/Alabama%20State%20Health%20Officer%20Statewide%20Social%20Distancing%20Order%20%20%283.19.20%29.pdf	2020-03-17	True	https://abc3340.com/news/local/drive-thru-covid-19-testing-in-st-clair-county	2020-04-21				2020-05-10 02:03:28
1117	Shelby County, Alabama	True	http://www.alabamapublichealth.gov/legal/assets/order-adph-cov-gatherings-050820.pdf	2020-03-20		https://alabamapublichealth.gov/covid19/assets/cov-sah-businesses.pdf	2020-05-11	False				http://www.alabamapublichealth.gov/legal/assets/order-adph-cov-gatherings-050820.pdf	2020-03-30	False			True	https://dph1.adph.state.al.us/covid-19/	2020-05-08	False			2020-05-19 14:24:41
1121	Talladega County, Alabama	True	https://whnt.com/news/coronavirus/state-of-emergency-issued-for-alabama-all-public-k-12-schools-to-close-for-2-1-2-weeks/	2020-03-18	False	https://governor.alabama.gov/assets/2020/04/Safer-At-Home-Order-Signed-4.28.20.pdf	2020-04-30				True	https://www.alsde.edu/COVID19%20Updates/Alabama%20State%20Health%20Officer%20Statewide%20Social%20Distancing%20Order%20%20%283.19.20%29.pdf	2020-03-19	True	https://www.alsde.edu/COVID19%20Updates/Alabama%20State%20Health%20Officer%20Statewide%20Social%20Distancing%20Order%20%20%283.19.20%29.pdf	2020-03-19	True	https://www.cbs42.com/news/health/coronavirus/talladega-county-to-begin-testing-for-covid-19-next-week/	2020-04-08				2020-05-10 02:53:55
1123	Tallapoosa County, Alabama	True	https://www.alexcityoutlook.com/news/all-k-12-schools-will-close-march-18-cacc-to-use-web-based-instruction/article_bd5e86c6-6577-11ea-922b-37c20ead4751.html	2020-03-18	False	https://www.oanow.com/news/local/covid-19-latest-auburn-university-to-honor-spring-2020-graduates-auburn-university-housing-move-out/article_ac61cbb6-6479-11ea-9230-a7180d437a4f.html	2020-05-11	True	https://www.alexcityoutlook.com/news/first-night-of-curfew-in-alexander-city-sees-slew-of-stops/article_480d3096-79a6-11ea-8d4c-7b54142912f0.html	2020-04-06	True	https://www.wtva.com/content/news/Alabama-governor-issues-statewide-shelter-in-place-569361831.html	2020-04-04	False	https://www.alexcityoutlook.com/news/ivey-issues-amended-safer-at-home-order/article_af3599dc-9145-11ea-bf6b-d38e9adb2617.html	2020-05-11	True	https://dph1.adph.state.al.us/covid-19/		False			2020-05-10 23:21:51
1125	Tuscaloosa County, Alabama	True	https://www.tuscco.com/covid19/?highlight=COVID	2020-03-27		https://www.tuscco.com/covid19/?highlight=COVID	2020-03-27	False	https://governor.alabama.gov/assets/2020/04/Final-Statewide-Order-4.3.2020.pdf			https://www.tuscco.com/covid19/?highlight=COVID	2020-04-03	True	https://governor.alabama.gov/assets/2020/04/Final-Statewide-Order-4.3.2020.pdf	2020-03-16	True	https://www.alabamapublichealth.gov/news/2020/04/24d.html	2020-04-24	False			2020-04-27 22:19:26
1127	Walker County, Alabama	True	https://whnt.com/news/coronavirus/state-of-emergency-issued-for-alabama-all-public-k-12-schools-to-close-for-2-1-2-weeks/	2020-03-18	False	https://governor.alabama.gov/assets/2020/04/Safer-At-Home-Order-Signed-4.28.20.pdf	2020-04-30				True	https://www.alsde.edu/COVID19%20Updates/Alabama%20State%20Health%20Officer%20Statewide%20Social%20Distancing%20Order%20%20%283.19.20%29.pdf	2020-03-17	True	https://www.alsde.edu/COVID19%20Updates/Alabama%20State%20Health%20Officer%20Statewide%20Social%20Distancing%20Order%20%20%283.19.20%29.pdf	2020-03-17	True	https://www.alabamapublichealth.gov/news/2020/04/17b.html	2020-04-23				2020-05-10 02:23:50
1129	Washington County, Alabama	True	https://www.fox10tv.com/news/coronavirus/school-closures-due-to-the-coronavirus-outbreak/article_2a3f6d68-6731-11ea-b3e2-3bfd5c20b3fb.html	2020-03-19	False	https://www.alabamapublichealth.gov/legal/assets/order-adph-cov-gatherings-052120.pdf	2020-05-11				True	https://www.alabamapublichealth.gov/legal/assets/order-adph-cov-gatherings-052120.pdf	2020-06-23	True	https://www.alabamapublichealth.gov/legal/assets/420-4-1.13-er.pdf	2020-03-20	True	https://www.alabamapublichealth.gov/news/2020/04/23g.html	2020-04-29				2020-06-23 03:25:48
1133	Winston County, Alabama	True	https://governor.alabama.gov/assets/2020/03/Alabama-State-Health-Officer-Statewide-Social-Distancing-Order-3.19.20.pdf	2020-03-19	False	https://alabamapublichealth.gov/legal/assets/order-adph-cov-gatherings-042820.pdf	2020-04-30	False			True	https://governor.alabama.gov/assets/2020/04/Final-Statewide-Order-4.3.2020.pdf	2020-04-04	True	https://governor.alabama.gov/assets/2020/03/Alabama-State-Health-Officer-Statewide-Social-Distancing-Order-3.19.20.pdf	2020-03-19	True	https://alpublichealth.maps.arcgis.com/apps/opsdashboard/index.html#/6d2771faa9da4a2786a509d82c8cf0f7	2020-04-08	False			2020-05-23 18:59:45
2020	Anchorage Municipality, Alaska	True	https://www.ktva.com/story/41889471/list-closures-cancellations-and-suspensions-due-to-covid19	2020-03-13		https://www.adn.com/alaska-news/2020/03/28/read-the-full-social-distancing-order-issued-by-alaska-gov-mike-dunleavy/	2020-03-28	True	https://www.adn.com/alaska-news/anchorage/2020/03/31/anchorage-mayor-threatens-to-fine-businesses-violating-hunker-down-order-but-holds-off-from-harsher-restrictions/	2020-03-28		https://www.adn.com/alaska-news/2020/03/28/read-the-full-social-distancing-order-issued-by-alaska-gov-mike-dunleavy/	2020-03-28	True	https://www.adn.com/alaska-news/2020/03/28/read-the-full-social-distancing-order-issued-by-alaska-gov-mike-dunleavy/	2020-03-28	True	https://www.adn.com/alaska-news/anchorage/2020/03/17/anchorage-drive-thru-coronavirus-testing-site-now-open/	2020-03-16	True	https://www.alaskapublic.org/2020/04/03/anchorage-suspends-bus-service-to-prevent-coronavirus-spread/	2020-04-08	2020-04-21 22:24:37
4001	Apache County, Arizona	True	https://www.wmicentral.com/news/apache_county/area-schools-work-to-adapt-to-covid--closures/article_ca5a3a4f-3d5d-5cf6-8fc4-6a04e08f97c0.html	2020-03-29		https://www.wmicentral.com/covid-19/four-cases-of-covid--confirmed-in-apache-county/article_8eafdcf6-9452-568a-8779-ba337b8993b1.html	2020-03-23	False				https://www.wmicentral.com/covid-19/four-cases-of-covid--confirmed-in-apache-county/article_8eafdcf6-9452-568a-8779-ba337b8993b1.html	2020-03-23	False			False			False			2020-04-25 16:29:23
4003	Cochise County, Arizona	True	https://www.cityofbenson.com/index.asp?SEC=D8F6D59E-820B-4755-BBA9-EDEA8AF2F653&Type=B_BASIC	2020-03-30		https://www.cityofbenson.com/index.asp?SEC=D8F6D59E-820B-4755-BBA9-EDEA8AF2F653&Type=B_BASIC	2020-03-30	False		2020-04-01		https://www.cityofbenson.com/index.asp?SEC=D8F6D59E-820B-4755-BBA9-EDEA8AF2F653&Type=B_BASIC	2020-03-30	True	https://www.cityofbenson.com/index.asp?SEC=D8F6D59E-820B-4755-BBA9-EDEA8AF2F653&Type=B_BASIC	2020-03-30	False			True	https://www.cityofbenson.com/index.asp?SEC=D8F6D59E-820B-4755-BBA9-EDEA8AF2F653&Type=B_BASIC	2020-03-24	2020-04-25 16:22:43
4005	Coconino County, Arizona	True	https://www.nhonews.com/news/2020/mar/17/navajo-and-hopi-prepare-covid-19-arizona-governor-/	2020-03-16		https://azdhs.gov/documents/preparedness/epidemiology-disease-control/infectious-disease-epidemiology/novel-coronavirus/eo-stay-home-stay-healthy-stay-connected.pdf	2020-03-31	False				https://azdhs.gov/documents/preparedness/epidemiology-disease-control/infectious-disease-epidemiology/novel-coronavirus/eo-stay-home-stay-healthy-stay-connected.pdf	2020-03-31	True	https://azdhs.gov/documents/preparedness/epidemiology-disease-control/infectious-disease-epidemiology/novel-coronavirus/eo-stay-home-stay-healthy-stay-connected.pdf	2020-03-31	True	https://www.coconino.az.gov/covid19	2020-04-16	False			2020-04-15 12:11:00
4007	Gila County, Arizona	True	https://www.globeschools.org/domain/380	2020-03-30	False	https://www.santacruzcountyaz.gov/732/COVID-19-Novel-Coronavirus	2020-05-08	False			False	https://www.paysonroundup.com/government/gila_county/select-groups-to-get-free-covid-19-tests-from-mha/article_4ae22f82-60dd-51bb-8b43-7c20a8db2efc.html	2020-05-16	True		2020-04-01	True	https://www.gilacountyaz.gov/news_detail_T5_R475.php	2020-05-15	False			2020-05-16 11:03:00
4009	Graham County, Arizona	True	https://www.graham.az.gov/DocumentCenter/View/3915/Temp-Closure-All-Public-Schools-Limit-Social-Contact-PDF	2020-03-14		https://www.graham.az.gov/DocumentCenter/View/3937/PSA-Governors-Executive-Order-3-20-20-PDF	2020-03-20	False				https://www.graham.az.gov/DocumentCenter/View/3937/PSA-Governors-Executive-Order-3-20-20-PDF	2020-03-20	True	https://www.graham.az.gov/DocumentCenter/View/3937/PSA-Governors-Executive-Order-3-20-20-PDF	2020-03-20	True	https://www.graham.az.gov/DocumentCenter/View/4006/Arizona-Testing-Blitz-Expanded-PDF?bidId=	2020-05-02	False			2020-05-16 10:43:35
4011	Greenlee County, Arizona	True	https://azgovernor.gov/sites/default/files/eo_2020-18_stay_home_stay_healthy_stay_connected_1.0.pdf	2020-03-15	False	https://azgovernor.gov/sites/default/files/executive_order_2020-36_return_stronger.pdf	2020-05-08	False			False	https://azgovernor.gov/sites/default/files/executive_order_2020-36_return_stronger.pdf	2020-05-16	True	https://azgovernor.gov/sites/default/files/eo_2020-18_stay_home_stay_healthy_stay_connected_1.0.pdf	2020-03-17	False			False			2020-06-24 01:07:00
4012	La Paz County, Arizona	True	https://azgovernor.gov/sites/default/files/eo_2020-18_stay_home_stay_healthy_stay_connected_1.0.pdf	2020-03-15	True	https://azgovernor.gov/sites/default/files/eo_2020-18_stay_home_stay_healthy_stay_connected_1.0.pdf	2020-03-31	False			False	https://azgovernor.gov/sites/default/files/executive_order_2020-36_return_stronger.pdf	2020-05-16	True	https://azgovernor.gov/sites/default/files/eo_2020-18_stay_home_stay_healthy_stay_connected_1.0.pdf	2020-03-17	True	https://www.azcentral.com/story/news/local/arizona-health/2020/05/22/coronavirus-arizona-testing-blitz-covid-19-results-doug-ducey-cara-christ/5238455002/	2020-05-29				2020-06-24 00:57:55
4013	Maricopa County, Arizona	True	https://azgovernor.gov/governor/news/2020/03/governor-ducey-superintendent-hoffman-announce-extension-school-closures	2020-03-30		https://www.fox10phoenix.com/video/669286	2020-03-31	False				https://www.theguardian.com/us-news/2020/mar/30/arizona-coronavirus-covid-19-lockdown-shelter-in-place		False	https://www.maricopa.gov/Calendar.aspx		True	https://www.fox10phoenix.com/news/banner-health-announces-drive-through-covid-19-testing-in-the-valley	2020-03-23	False	https://www.maricopa.gov/5307/Transportation-MCDOT		2020-04-09 18:33:06
4015	Mohave County, Arizona	True	https://azgovernor.gov/governor/news/2020/03/stay-home-stay-healthy-stay-connected	2020-03-15	False	https://azgovernor.gov/sites/default/files/executive_order_2020-36_return_stronger.pdf	2020-05-08	False			False	https://azgovernor.gov/sites/default/files/executive_order_2020-36_return_stronger.pdf	2020-05-16	True	https://azgovernor.gov/sites/default/files/eo_2020-18_stay_home_stay_healthy_stay_connected_1.0.pdf	2020-03-17	False			False			2020-06-24 00:40:56
4017	Navajo County, Arizona	True	https://www.propublica.org/article/a-school-on-navajo-nation-stayed-open-then-people-started-showing-symptoms	2020-04-03		https://reports.mysidewalk.com/ebaab58e56	2020-04-04	False				https://reports.mysidewalk.com/ebaab58e56	2020-04-04	True	https://reports.mysidewalk.com/ebaab58e56	2020-04-04	False			False			2020-04-13 13:28:27
4019	Pima County, Arizona	True	https://tucson.com/news/local/arizona-schools-to-close-for-the-rest-of-the-school-year-due-to-coronavirus/article_fba60b28-7299-11ea-833f-d37233e2dcf1.html	2020-03-16		https://azgovernor.gov/sites/default/files/eo_2021_0.pdf	2020-03-23	True	https://www.azdhs.gov/documents/preparedness/epidemiology-disease-control/infectious-disease-epidemiology/novel-coronavirus/eo-stay-home-stay-healthy-stay-connected.pdf	2020-03-31		https://www.azdhs.gov/documents/preparedness/epidemiology-disease-control/infectious-disease-epidemiology/novel-coronavirus/eo-stay-home-stay-healthy-stay-connected.pdf	2020-03-31	True	https://www.azdhs.gov/preparedness/epidemiology-disease-control/infectious-disease-epidemiology/index.php#novel-coronavirus-home	2020-03-17	False			False			2020-04-12 22:07:05
4021	Pinal County, Arizona	True	https://www.tucsonweekly.com/TheRange/archives/2020/03/15/arizona-closes-public-schools-through-the-end-of-march-to-slow-covid-19-spread	2020-03-15		https://www.abc15.com/news/state/coronavirus-in-arizona-tracking-latest-cases-covid-19-updates-in-our-state	2020-03-27	False	https://www.fox10phoenix.com/video/679690			https://www.pinalcountyaz.gov/publichealth/Pages/NovelCoronavirus.aspx		True	https://www.pinalcountyaz.gov/News/Pages/ImpactsToCountyServices.aspx		True	https://www.pinalcentral.com/covid-19/pinal-medical-centers-to-offer-covid-19-testing/article_0dfc6566-a06e-5618-8da1-718e9f9b7707.html	2020-03-17	False	https://www.12news.com/article/news/health/coronavirus/here-is-everything-you-need-to-know-about-the-coronavirus-in-arizona-on-april-8/75-1bea8c90-8f5f-4a2f-a170-34a4f565f25f	2020-04-13	2020-05-02 20:07:24
4023	Santa Cruz County, Arizona	True	https://www.santacruzcountyaz.gov/732/COVID-19-Novel-Coronavirus	2020-03-30		https://www.santacruzcountyaz.gov/732/COVID-19-Novel-Coronavirus	2020-04-01	False		2020-01-01		https://www.santacruzcountyaz.gov/732/COVID-19-Novel-Coronavirus	2020-04-01	True	https://www.santacruzcountyaz.gov/732/COVID-19-Novel-Coronavirus	2020-04-01	True	https://www.santacruzcountyaz.gov/732/COVID-19-Novel-Coronavirus	2020-05-02				2020-05-16 11:19:55
4025	Yavapai County, Arizona	True	http://www.tucsonsentinel.com/local/report/031520_schools_coronavirus/all-arizona-k-12-schools-ordered-close-covid-19-starting-monday/	2020-03-16		https://azgovernor.gov/sites/default/files/eo_2020-18_stay_home_stay_healthy_stay_connected_1.0.pdf	2020-03-31	False				https://azgovernor.gov/sites/default/files/eo_2020-18_stay_home_stay_healthy_stay_connected_1.0.pdf	2020-03-31	True	https://azgovernor.gov/executive-orders	2020-03-31	False			False			2020-04-25 12:34:46
4027	Yuma County, Arizona	True	https://www.yuma.org/COVID-19, https://www.yumaunion.org/Page/3079, https://azgovernor.gov/sites/default/files/eo_2020-18_stay_home_stay_healthy_stay_connected_1.0.pdf	2020-03-15	False	https://www.yumacountyaz.gov/home/showdocument?id=43372	2020-05-04	False			False	https://azgovernor.gov/sites/default/files/executive_order_2020-36_return_stronger.pdf	2020-05-16	True	https://azgovernor.gov/sites/default/files/eo_2020-18_stay_home_stay_healthy_stay_connected_1.0.pdf	2020-03-17	True	https://www.yumacountyaz.gov/Home/Components/News/News/3433/27?backlist=%2F	2020-05-02	False			2020-06-23 17:54:53
5003	Ashley County, Arkansas	True	https://www.ashleynewsobserver.com/news/quarantine-school-closures-extended-as-ark-covid-cases-approach-1-000/article_7643e1ce-799e-11ea-a98a-6b05e1f10876.html	2020-03-17	False	https://www.ashleynewsobserver.com/news/restaurants-to-reopen-in-limited-capacity-may-14/article_38b558d2-8afc-11ea-8326-8392d2f37a16.html	2020-05-14	True	https://governor.arkansas.gov/images/uploads/executiveOrders/EO_20-13._.pdf	2020-04-04	False	https://katv.com/news/local/gov-hutchinson-defends-no-shelter-in-place-order-on-npr	2020-04-02	True	https://governor.arkansas.gov/images/uploads/executiveOrders/EO_20-13._.pdf	2020-03-26	True	https://www.ashleynewsobserver.com/news/free-covid-19-testing-sites-planned-in-ashley-county/article_e88f1420-a021-11ea-b7db-eb4fe022ee09.html	2020-05-28				2020-07-07 11:45:23
5005	Baxter County, Arkansas	True	https://www.baxterbulletin.com/story/news/local/2020/04/08/coronavirus-arkansas-cases-deaths-covid-19-updates-baxter-county/2972161001/	2020-03-27	False	https://en.wikipedia.org/wiki/COVID-19_pandemic_in_Arkansas	2020-05-11	False			False	https://en.wikipedia.org/wiki/COVID-19_pandemic_in_Arkansas	2020-05-11	False			True	https://docs.google.com/spreadsheets/d/15k-KCgzMP503YmFzFziU0elSMYDMhxkgqNYNqvit7pc/edit#gid=0	2020-06-16	False			2020-06-28 17:34:12
5007	Benton County, Arkansas	True	https://governor.arkansas.gov/news-media/press-releases/governor-hutchinson-announces-all-schools-to-remain-closed-for-remainder-of	2020-03-19		https://www.healthy.arkansas.gov/images/uploads/pdf/Business_limitations_April_4.pdf	2020-03-26	False						True	https://www.healthy.arkansas.gov/images/uploads/pdf/Gatherings_Directive_FINAL_3.26.20.pdf	2020-03-26	True	https://www.arkansasonline.com/news/2020/apr/18/northwest-arkansas-sites-test-more-peop/	2020-04-13	False			2020-04-26 18:20:25
5009	Boone County, Arkansas	True	https://www.healthy.arkansas.gov/programs-services/topics/covid-19-health-guidances	2020-05-20	False	https://www.healthy.arkansas.gov/programs-services/topics/covid-19-health-guidances	2020-05-04	False			False	https://www.healthy.arkansas.gov/programs-services/topics/covid-19-health-guidances	2020-05-04	True	https://www.kait8.com/2020/05/26/summer-camp-canceled-over-covid-concerns-stringent-requirements/	2020-05-25	True	https://harrisondaily.com/free/covid-19-testing-monday-health-department-says/article_3001f186-96f1-11ea-b02d-83499610b23a.html	2020-05-18				2020-06-29 13:12:08
5013	Calhoun County, Arkansas	True	https://al01901382.schoolwires.net/domain/47	2020-04-06	False	https://www.healthy.arkansas.gov/images/uploads/pdf/directive_gym_fitness.pdf	2020-05-04				False	https://www.healthy.arkansas.gov/images/uploads/pdf/directive_large_outdoor_venues.pdf	2020-05-04	True	https://www.healthy.arkansas.gov/images/uploads/pdf/gatherings_directive_final_3.26.20.pdf	2020-03-26	True	https://www.healthy.arkansas.gov/programs-services/topics/covid-19-guidance-for-getting-tested	2020-03-02				2020-07-07 15:05:18
5015	Carroll County, Arkansas	True	https://www.healthy.arkansas.gov/programs-services/topics/covid-19-health-guidances	2020-03-20	False	https://www.healthy.arkansas.gov/programs-services/topics/covid-19-health-guidances	2020-05-04	False			False	https://www.healthy.arkansas.gov/programs-services/topics/covid-19-health-guidances	2020-05-04				True	https://www.carrollconews.com/story/2813247.html					2020-06-29 13:35:32
5019	Clark County, Arkansas	True	https://www.thv11.com/article/news/local/list-of-schools-closing-monday-after-gov-hutchinson-closure-announcement-over-covid-19-concerns/91-e6f120bb-78c2-45b8-91c7-28542a20309d	2020-03-17	False	https://www.springfieldnewssun.com/business/coronavirus-clark-county-begins-reopening-businesses-government/V6q9Z7H7GJOpDDQ4AautIL/	2020-05-04	False			False	https://katv.com/news/local/gov-hutchinson-defends-no-shelter-in-place-order-on-npr	2020-03-17	True	https://www.arkansasonline.com/news/2020/mar/26/state-tightens-controls-virus-cases-hit/	2020-03-25	True	https://www.baptist-health.com/news/baptist-health-opens-covid-19-screening-sites-throughout-arkansas/	2020-03-23	False			2020-07-05 16:09:55
5021	Clay County, Arkansas	True	https://www.healthy.arkansas.gov/programs-services/topics/covid-19-health-guidances#Publicguidance	2020-03-20	False	https://www.cnn.com/interactive/2020/us/states-reopen-coronavirus-trnd/	2020-04-30	False			False	https://www.healthy.arkansas.gov/programs-services/topics/covid-19-health-guidances		True	https://www.healthy.arkansas.gov/programs-services/topics/covid-19-health-guidances#Publicguidance	2020-03-26	True	https://www.healthy.arkansas.gov/programs-services/topics/covid-19-guidance-for-getting-tested	2020-03-13				2020-07-07 21:43:00
5023	Cleburne County, Arkansas	True	https://www.usnews.com/news/best-states/arkansas/articles/2020-03-15/arkansas-schools-to-be-closed-for-2-weeks-due-to-covid-19	2020-03-15	False	https://www.healthy.arkansas.gov/programs-services/topics/novel-coronavirus	2020-05-11	False			False			True	https://governor.arkansas.gov/images/uploads/executiveOrders/EO_20-13._.pdf	2020-04-04	True	https://www.thv11.com/article/news/health/coronavirus/baptist-health-opens-new-covid-19-screening-sites-throughout-arkansas/91-d95c527c-5662-4ce2-8185-a462328d492b	2020-03-23	False			2020-07-07 19:27:35
5027	Columbia County, Arkansas	True	https://www.usnews.com/news/best-states/arkansas/articles/2020-03-15/arkansas-schools-to-be-closed-for-2-weeks-due-to-covid-19	2020-03-15	False	https://www.healthy.arkansas.gov/programs-services/topics/novel-coronavirus	2020-05-11	False			False			True	https://governor.arkansas.gov/images/uploads/executiveOrders/EO_20-13._.pdf	2020-04-04	True	http://www.magnoliareporter.com/news_and_business/local_news/article_5d0d587c-6f42-11ea-a02a-43af90a21bbf.html	2020-03-26	False			2020-07-07 19:31:04
5029	Conway County, Arkansas	True	https://www.thv11.com/article/news/local/list-of-schools-closing-monday-after-gov-hutchinson-closure-announcement-over-covid-19-concerns/91-e6f120bb-78c2-45b8-91c7-28542a20309d	2020-03-16	False	https://www.cnn.com/interactive/2020/us/states-reopen-coronavirus-trnd/	2020-05-04	False			False	https://www.npr.org/2020/04/06/828303852/arkansas-governor-among-the-few-not-to-issue-stay-at-home-order-so-far		True	https://www.healthy.arkansas.gov/images/uploads/pdf/gatherings_directive_final_3.26.20.pdf	2020-03-26	True	https://www.conwayregional.org/about-us/news/295-conway-regional-health-system-offers-drive-thru-testing-for-covid-19	2020-03-13	False	https://uca.edu/international/student-services/transportation/		2020-07-04 11:03:39
5031	Craighead County, Arkansas	True	https://armoneyandpolitics.com/schools-out-in-arkansas-for-covid-19/	2020-03-20		https://www.healthy.arkansas.gov/images/uploads/pdf/gatherings_directive_final_3.26.20.pdf	2020-03-26	False				https://www.healthy.arkansas.gov/images/uploads/pdf/gatherings_directive_final_3.26.20.pdf	2020-03-26	True	https://www.healthy.arkansas.gov/images/uploads/pdf/gatherings_directive_final_3.26.20.pdf	2020-03-26	False			False			2020-05-22 18:06:08
5033	Crawford County, Arkansas	True	https://armoneyandpolitics.com/schools-out-in-arkansas-for-covid-19/	2020-03-20				False				https://www.cnn.com/2020/04/12/politics/arkansas-governor-no-stay-at-home-order-coronavirus-cnntv/index.html		True	https://www.healthy.arkansas.gov/images/uploads/pdf/gatherings_directive_final_3.26.20.pdf	2020-03-26	True	https://www.5newsonline.com/article/news/health/coronavirus/walmart-opening-drive-thru-covid-19-testing-site-in-fort-smith/527-7ea5606e-d9a7-473b-8856-a8e7c25162dc	2020-04-27	False			2020-05-24 15:59:01
5035	Crittenden County, Arkansas	True	https://www.ksla.com/2020/03/15/governor-arkansas-closes-all-schools-immediately/	2020-03-17	False	https://talkbusiness.net/2020/04/gov-hutchinson-sets-may-4-as-target-date-to-begin-reopening-state-economy-updated/	2020-05-04	False			False			True	https://governor.arkansas.gov/images/uploads/executiveOrders/EO_20-10._.pdf	2020-03-27	True	https://www.fox13memphis.com/news/local/health-department-offers-free-covid-19-testing-after-largest-single-day-increases-arkansas/FMIK3IX2FRBWPNIDYWFXCGFJLY/	2020-05-30	False			2020-06-24 01:35:36
5037	Cross County, Arkansas	True	https://www.crosscountyschools.com/news	2020-04-17	False	https://www.healthy.arkansas.gov/programs-services/topics/covid-19-health-guidances#Publicguidance	2020-04-13				False	https://www.healthy.arkansas.gov/programs-services/topics/covid-19-health-guidances#Publicguidance	2020-03-13	True	https://www.kait8.com/2020/03/12/current-cancellations-due-covid-arkansas/	2020-03-13	True						2020-07-07 20:50:25
5043	Drew County, Arkansas	True	https://www.thv11.com/article/news/local/list-of-schools-closing-monday-after-gov-hutchinson-closure-announcement-over-covid-19-concerns/91-e6f120bb-78c2-45b8-91c7-28542a20309d	2020-03-16	False	https://www.washingtonpost.com/graphics/2020/national/states-reopening-coronavirus-map/	2020-05-06	True	https://governor.arkansas.gov/images/uploads/executiveOrders/EO_20-10._.pdf	2020-03-26	False	https://www.washingtonpost.com/graphics/2020/national/states-reopening-coronavirus-map/		True	https://www.mymonticellonews.net/covid-19/covid-19-closings-and-cancelations	2020-03-17	True	https://www.healthy.arkansas.gov/news/detail/local-health-units-to-offer-covid-19-testing	2020-05-18				2020-07-08 10:47:57
5045	Faulkner County, Arkansas	True	https://www.thecabin.net/news/covid--closures-and-more/article_8fdb1b79-cf42-5ca6-be1e-5a0267a84b24.html	2020-03-19				False				https://www.thecabin.net/news/hutchinson-stands-by-his-decision-to-not-issue-stay-at-home-order-for-arkansas/article_482ce3cf-17af-507b-a4d4-88cf77f52117.html		True	https://governor.arkansas.gov/images/uploads/executiveOrders/EO_20-10._.pdf	2020-03-26	False			False			2020-05-19 23:17:55
5051	Garland County, Arkansas	True	https://armoneyandpolitics.com/schools-out-in-arkansas-for-covid-19/	2020-03-20	False			False			False			True	https://www.healthy.arkansas.gov/images/uploads/pdf/gatherings_directive_final_3.26.20.pdf	2020-03-26	True	https://www.garlandcounty.org/DocumentCenter/View/3614/May-6-2020-UAMS-to-bring-free-COVID-19-testing-to-Hot-Springs?bidId=	2020-05-06	False			2020-05-22 18:18:13
5053	Grant County, Arkansas	True	https://www.arkansasonline.com/news/2020/mar/13/schools-close-in-heart-of-the-state-202-1/	2020-03-13	False	https://www.npr.org/2020/05/01/847415273/south-coronavirus-related-restrictions-by-state#arkansas	2020-05-06	True	https://governor.arkansas.gov/images/uploads/executiveOrders/EO_20-10._.pdf	2020-03-24	False	https://www.npr.org/sections/coronavirus-live-updates/2020/04/06/828383810/arkansas-gov-hutchinson-says-state-has-a-targeted-response-to-coronavirus		True	https://governor.arkansas.gov/images/uploads/executiveOrders/EO_20-10._.pdf	2020-03-24	True	https://www.healthy.arkansas.gov/news/detail/local-health-units-to-offer-covid-19-testing	2020-05-18				2020-07-07 21:57:19
5055	Greene County, Arkansas	True	https://governor.arkansas.gov/images/uploads/executiveOrders/EO_20-13._.pdf	2020-04-06	True	https://governor.arkansas.gov/images/uploads/executiveOrders/EO_20-13._.pdf	2020-04-06	False			True	https://governor.arkansas.gov/images/uploads/executiveOrders/EO_20-10._.pdf	2020-03-27	True	https://governor.arkansas.gov/images/uploads/executiveOrders/EO_20-10._.pdf	2020-03-27	True	https://www.ozarksfirst.com/life-health/coronavirus/greene-co-to-receive-covid-19-testing-site-as-part-of-governors-new-plan-to-increase-testing/	2020-05-26	False			2020-07-08 19:31:55
5057	Hempstead County, Arkansas	True	https://katv.com/news/coronavirus/arkansas-schools-to-remain-closed-governor-says-covid-19-cases-up-to-857	2020-03-17	False	https://www.baxterbulletin.com/story/news/local/2020/04/29/arkansas-restaurants-reopening-plan-coronavirus-covid-19-updates-cases-deaths/3048197001/	2020-05-11	False			False	https://katv.com/news/local/gov-hutchinson-defends-no-shelter-in-place-order-on-npr	2020-03-17	True	https://www.arkansasonline.com/news/2020/mar/26/state-tightens-controls-virus-cases-hit/	2020-03-25	True	https://www.arklatexhomepage.com/news/texarkana-news/hempstead-countys-first-covid-19-drive-thru-testing-site-opens/	2020-04-03	False			2020-07-05 16:22:32
5059	Hot Spring County, Arkansas	True	https://www.healthy.arkansas.gov/programs-services/topics/covid-19-health-guidances	2020-03-20	False	https://www.healthy.arkansas.gov/programs-services/topics/covid-19-health-guidances	2020-05-04	False			False	https://www.healthy.arkansas.gov/programs-services/topics/covid-19-health-guidances	2020-05-04	True	https://www.arkansasonline.com/news/2020/mar/12/coronavirus-cancellations/	2020-03-17	True	https://www.malvern-online.com/content/free-covid-19-testing-available-today	2020-05-27				2020-06-29 13:19:36
5061	Howard County, Arkansas	True	https://www.healthy.arkansas.gov/programs-services/topics/covid-19-health-guidances#Publicguidance	2020-03-20	False	https://www.healthy.arkansas.gov/programs-services/topics/covid-19-health-guidances#Publicguidance	2020-05-04	False			False			True	https://www.healthy.arkansas.gov/programs-services/topics/covid-19-health-guidances#Publicguidance	2020-03-26	True	https://www.healthy.arkansas.gov/programs-services/topics/covid-19-guidance-for-getting-tested					2020-07-07 21:50:51
5063	Independence County, Arkansas	True	https://www.healthy.arkansas.gov/programs-services/topics/covid-19-health-guidances	2020-03-20	False	https://www.healthy.arkansas.gov/programs-services/topics/covid-19-health-guidances	2020-05-04	False			False	https://www.healthy.arkansas.gov/programs-services/topics/covid-19-health-guidances	2020-05-04	True	https://www.kait8.com/2020/06/11/north-central-arkansas-district-fair-cancelled-this-year-due-covid-health-guidelines/	2020-06-12	True	https://www.kait8.com/2020/05/15/covid-drive-thru-screening-set-white-river-medical-center/	2020-05-21				2020-06-29 13:04:52
5065	Izard County, Arkansas	True	https://www.healthy.arkansas.gov/programs-services/topics/covid-19-health-guidances#Publicguidance	2020-03-20	False	https://www.healthy.arkansas.gov/programs-services/topics/covid-19-health-guidances#Publicguidance	2020-05-08	False			False			True	https://www.healthy.arkansas.gov/programs-services/topics/covid-19-health-guidances#Publicguidance	2020-03-26	True	https://www.healthy.arkansas.gov/programs-services/topics/covid-19-guidance-for-getting-tested					2020-07-07 21:48:43
5067	Jackson County, Arkansas	True	https://www.jcpsnc.org/covid19	2020-03-23	False	https://www.jacksongov.org/DocumentCenter/View/6767/Recovery-Plan-Phases-2-3-June-22-2020?bidId=	2020-06-01	False			False	https://www.jacksongov.org/DocumentCenter/View/6767/Recovery-Plan-Phases-2-3-June-22-2020?bidId=	2020-05-11	True	https://www.kait8.com/2020/03/12/current-cancellations-due-covid-arkansas/	2020-03-13				False			2020-07-07 00:12:12
5069	Jefferson County, Arkansas	True	https://www.arkansasonline.com/news/2020/mar/13/schools-close-in-heart-of-the-state-202-1/	2020-03-13				False						True	https://www.healthy.arkansas.gov/images/uploads/pdf/gatherings_directive_final_3.26.20.pdf	2020-03-26	True	https://www.pbcommercial.com/news/20200520/jefferson-county-health-department-offers-covid-19-tests	2020-05-20	False			2020-05-24 15:36:03
5071	Johnson County, Arkansas	True	https://www.swtimes.com/news/20200315/covid-19-forces-mandatory-school-closings	2020-03-23	False	https://www.healthy.arkansas.gov/programs-services/topics/novel-coronavirus	2020-05-11	False			False			True	https://www.ualrpublicradio.org/post/arkansas-covid-19-cases-surpass-300-directive-will-enforce-crowd-limits	2020-03-25	True	https://www.swtimes.com/news/20200325/rural-hospitals-feel-impact-of-pandemic		False			2020-07-07 19:06:27
5075	Lawrence County, Arkansas	True	http://www.imbodenlive.com/2020/03/15/arkansas-schools-closing-due-to-covid-19/	2020-03-17	False	https://www.healthy.arkansas.gov/programs-services/topics/covid-19-health-guidances#Publicguidance	2020-05-08	False			False	https://www.healthy.arkansas.gov/programs-services/topics/covid-19-health-guidances#Publicguidance	2020-05-08	True	https://www.healthy.arkansas.gov/programs-services/topics/covid-19-health-guidances#Publicguidance	2020-03-26	True	https://www.healthy.arkansas.gov/programs-services/topics/covid-19-guidance-for-getting-tested	2020-03-13				2020-07-07 21:37:33
5083	Logan County, Arkansas	True	https://katv.com/news/coronavirus/arkansas-schools-to-remain-closed-governor-says-covid-19-cases-up-to-857	2020-03-17	False	https://www.boonevilledemocrat.com/news/20200506/some-restaurants-in-south-logan-will-not-open-for-dine-in-service-may-11	2020-05-11	False			False	https://katv.com/news/local/gov-hutchinson-defends-no-shelter-in-place-order-on-npr	2020-03-17	True	https://www.arkansasonline.com/news/2020/mar/26/state-tightens-controls-virus-cases-hit/	2020-03-25	True	https://www.paris-express.com/news/20200527/logan-county-health-unit-now-testing-for-covid-19	2020-05-28	False			2020-07-05 16:49:00
5085	Lonoke County, Arkansas	True	https://armoneyandpolitics.com/schools-out-in-arkansas-for-covid-19/	2020-03-20		https://www.cnn.com/2020/04/12/politics/arkansas-governor-no-stay-at-home-order-coronavirus-cnntv/index.html	2020-04-12	False				https://www.cnn.com/2020/04/12/politics/arkansas-governor-no-stay-at-home-order-coronavirus-cnntv/index.html	2020-04-12	True	https://www.healthy.arkansas.gov/images/uploads/pdf/gatherings_directive_final_3.26.20.pdf	2020-03-26	True	https://www.freeclinics.com/det/ar_72023_arkansas-department-of-health-lonoke-county-health-unit-cabot		False			2020-05-24 15:12:13
5087	Madison County, Arkansas	True	https://mcrecordonline.com/Content/Default/LOCAL-CORONAVIRUS-COVERAGE/-3/86	2020-03-18	False	https://www.newsbreak.com/arkansas/springdale/news/0PK2yddW/as-covid-cases-rise-arkansas-moves-towards-phase-ii-reopening	2020-06-15	False			False	https://www.kuaf.com/ongoing-information-covid-19#stream/0	2020-06-15	True	https://www.kuaf.com/ongoing-information-covid-19#stream/0	2020-03-19	True	https://www.nwahomepage.com/lifestyle/health/coronavirus/madison-county-covid-19-response/	2020-03-19	False			2020-07-07 00:39:24
5089	Marion County, Arkansas	True	https://ballotpedia.org/School_closures_in_response_to_the_coronavirus_(COVID-19)_pandemic,_2020	2020-03-16	False	https://ogletree.com/app/uploads/covid-19/COVID-19-Closure-and-Reopening-Orders.pdf?Version=16	2020-04-24	False			False	https://www.baxterbulletin.com/story/news/local/2020/04/29/arkansas-restaurants-reopening-plan-coronavirus-covid-19-updates-cases-deaths/3048197001/	2020-05-11	True	https://www.marioncountyfl.org/home/showdocument?id=19832	2020-03-16				False			2020-07-07 00:28:40
5091	Miller County, Arkansas	True	https://governor.arkansas.gov/images/uploads/executiveOrders/EO_20-13._.pdf	2020-04-06	False	https://www.texarkanagazette.com/news/texarkana/story/2020/may/05/miller-county-officials-stress-precautions-businesses-begin-reopen/826536/	2020-05-11	True	https://www.arkansasonline.com/news/2020/may/20/jps-idle-director-of-youth-lockup-20200/	2020-05-20	False	https://www.newstribune.com/news/local/story/2020/may/01/miller-county-stay-at-home-order-expires/826131/	2020-05-01	True	https://governor.arkansas.gov/images/uploads/executiveOrders/EO_20-10._.pdf	2020-03-27	False			False			2020-07-08 19:36:57
5093	Mississippi County, Arkansas	True	https://www.healthy.arkansas.gov/programs-services/topics/covid-19-health-guidances	2020-03-20	False	https://www.npr.org/2020/05/01/847415273/south-coronavirus-related-restrictions-by-state	2020-05-04	False			False	https://www.npr.org/2020/05/01/847415273/south-coronavirus-related-restrictions-by-state	2020-05-01	True	https://www.thv11.com/article/news/health/coronavirus/tennessee-lawmaker-urges-gov-hutchinson-to-issue-shelter-in-place-order/91-ec054aaa-3601-4eb1-96cb-82b02519dd02	2020-03-25	True	https://docs.google.com/spreadsheets/d/15k-KCgzMP503YmFzFziU0elSMYDMhxkgqNYNqvit7pc/edit#gid=0	2020-04-16	False			2020-06-29 12:31:18
5099	Nevada County, Arkansas	True	https://www.healthy.arkansas.gov/images/uploads/pdf/Directive_03.19.2020_final.pdf	2020-03-20				False						True	https://www.healthy.arkansas.gov/images/uploads/pdf/directive_large_outdoor_venues.pdf	2020-03-26	False			False			2020-05-29 09:03:01
5103	Ouachita County, Arkansas	True	https://www.thv11.com/article/news/local/list-of-schools-closing-monday-after-gov-hutchinson-closure-announcement-over-covid-19-concerns/91-e6f120bb-78c2-45b8-91c7-28542a20309d	2020-03-17	False	https://abcnews.go.com/US/arkansas-continues-phased-reopening-coronavirus-cases-increase/story?id=70769543	2020-05-19	False			False	https://abcnews.go.com/US/arkansas-continues-phased-reopening-coronavirus-cases-increase/story?id=70769543	2020-05-19	True	https://governor.arkansas.gov/images/uploads/executiveOrders/EO_20-13._.pdf	2020-03-26	True	https://news.uams.edu/2020/04/15/uams-partners-to-provide-free-covid-19-drive-thru-evaluation-april-22-in-east-camden/	2020-04-22	False			2020-07-05 15:57:26
5111	Poinsett County, Arkansas	True	https://www.usnews.com/news/best-states/arkansas/articles/2020-03-15/arkansas-schools-to-be-closed-for-2-weeks-due-to-covid-19	2020-03-15	False	https://www.healthy.arkansas.gov/programs-services/topics/novel-coronavirus	2020-05-11	False			False			True	https://governor.arkansas.gov/images/uploads/executiveOrders/EO_20-13._.pdf	2020-04-04	True	https://www.healthy.arkansas.gov/news/detail/philander	2020-05-27	False			2020-07-07 19:29:25
5113	Polk County, Arkansas	True	https://kawx.org/kawx-news/497397	2020-03-17	False	https://governor.arkansas.gov/news-media/press-releases/limited-dine-in-restaurant-service-may-resume-may-11-governor-announces	2020-05-11	True	https://governor.arkansas.gov/images/uploads/executiveOrders/EO_20-13._.pdf	2020-04-04	False			True	https://governor.arkansas.gov/images/uploads/executiveOrders/EO_20-13._.pdf	2020-04-04	True	https://www.healthy.arkansas.gov/news/detail/local-health-units-to-offer-covid-19-testing	2020-05-18	False			2020-07-04 14:44:54
5115	Pope County, Arkansas	True	https://armoneyandpolitics.com/schools-out-in-arkansas-for-covid-19/	2020-03-20				False				https://www.cnn.com/2020/04/12/politics/arkansas-governor-no-stay-at-home-order-coronavirus-cnntv/index.html		True	https://www.healthy.arkansas.gov/images/uploads/pdf/gatherings_directive_final_3.26.20.pdf	2020-03-26	True	https://katv.com/news/coronavirus/drive-thru-covid-19-testing-sites-open-in-arkansas	2020-03-25	False			2020-05-24 15:51:15
5119	Pulaski County, Arkansas	True	https://www.pcssd.org/covid-19--16	2020-03-12		https://governor.arkansas.gov/images/uploads/executiveOrders/EO_20-13._.pdf	2020-03-26	True	https://governor.arkansas.gov/images/uploads/executiveOrders/EO_20-13._.pdf	2020-03-26				True	https://governor.arkansas.gov/images/uploads/executiveOrders/EO_20-13._.pdf	2020-03-26	False			False			2020-05-06 10:59:23
5123	St. Francis County, Arkansas	True	https://www.kasu.org/post/arkansas-schools-be-closed-2-weeks-due-covid-19#stream/0	2020-03-15	False	https://www.healthy.arkansas.gov/programs-services/topics/novel-coronavirus	2020-05-11	False			False			True	https://governor.arkansas.gov/images/uploads/executiveOrders/EO_20-13._.pdf	2020-04-06	True	https://news.uams.edu/2020/04/17/uams-provides-covid-19-mobile-triage-evaluation-to-forrest-city-delta/	2020-04-17	False			2020-07-07 19:19:15
5125	Saline County, Arkansas	True	https://katv.com/news/coronavirus/arkansas-to-close-schools-in-certain-counties-because-of-coronavirus-district-says	2020-03-12		https://governor.arkansas.gov/news-media/speeches/2020-state-of-the-state-address	2020-03-11	False						True	https://governor.arkansas.gov/news-media/speeches/2020-state-of-the-state-address	2020-03-11	True	https://www.mysaline.com/local-health-unit-covid-test/	2020-05-18	False			2020-05-22 12:04:44
5131	Sebastian County, Arkansas	True	https://www.fortsmithschools.org/site/default.aspx?PageType=3&DomainID=4&ModuleInstanceID=39&ViewID=6446EE88-D30C-497E-9316-3F8874B3E108&RenderLoc=0&FlexDataID=78183&PageID=1	2020-03-20	False	https://governor.arkansas.gov/images/uploads/executiveOrders/EO_20-10._.pdf		False			False	https://apnews.com/757c58999667cb5b996b800a1df60ece		True	https://governor.arkansas.gov/images/uploads/executiveOrders/EO_20-10._.pdf	2020-03-26	False	https://www.4029tv.com/article/covid-19-testing-site-open-in-fort-smith/31826504#		False			2020-05-19 23:43:52
5133	Sevier County, Arkansas	True	https://www.dequeenbee.com/news/governor-shuts-down-all-arkansas-schools-for-two-week-period-programs-throughout-the-local-area/article_3e0d1970-6705-11ea-bea5-9b872e7c1975.html	2020-03-17	False	https://www.arkansasonline.com/news/2020/apr/30/state-lays-out-rules-for-letting-restau/?news	2020-05-11	False			False	https://www.arkansasonline.com/news/2020/apr/30/state-lays-out-rules-for-letting-restau/?news	2020-05-11	False						False			2020-07-03 00:29:59
5139	Union County, Arkansas	True	https://www.eldoradonews.com/news/2020/mar/15/school-closures-march-16/	2020-03-16	False	https://www.healthy.arkansas.gov/programs-services/topics/covid-19-health-guidances	2020-05-04	True	https://www.eldoradonews.com/news/2020/apr/28/mayor-issues-social-distancing-reminders-amid-repo/	2020-03-15	False	https://www.healthy.arkansas.gov/programs-services/topics/covid-19-health-guidances	2020-05-04	True	https://www.eldoradonews.com/news/2020/apr/28/mayor-issues-social-distancing-reminders-amid-repo/	2020-03-15	True	https://www.myarklamiss.com/lifestyle/health/coronavirus/free-covid-19-testing-in-union-county-set-for-saturday-june-6/	2020-06-06				2020-06-29 12:48:03
5141	Van Buren County, Arkansas	True	https://www.arkansasonline.com/news/2020/mar/19/nine-more-arkansans-test-positive-coronavirus-brin/	2020-03-20	False	https://www.clintonark.com/latest-recommendations-for-re-opening/	2020-05-12	False			False	https://www.4029tv.com/article/van-buren-businesses-prepare-to-reopen-after-coronavirus-pandemic/32325084#	2020-05-11										2020-07-07 00:53:11
5143	Washington County, Arkansas	True	https://www.usnews.com/news/best-states/arkansas/articles/2020-03-15/arkansas-schools-to-be-closed-for-2-weeks-due-to-covid-19	2020-03-16				False						True	https://governor.arkansas.gov/images/uploads/executiveOrders/EO_20-10._.pdf	2020-03-27	False						2020-04-25 11:24:36
5145	White County, Arkansas	True	https://armoneyandpolitics.com/schools-out-in-arkansas-for-covid-19/	2020-03-20				False						True	https://www.healthy.arkansas.gov/images/uploads/pdf/gatherings_directive_final_3.26.20.pdf	2020-03-26	True	https://www.unity-health.org/patients-visitors/covid-19-information/		False			2020-05-22 18:28:06
5149	Yell County, Arkansas	True	https://katv.com/news/coronavirus/arkansas-schools-to-remain-closed-governor-says-covid-19-cases-up-to-857	2020-03-17	False	https://www.thv11.com/article/news/health/coronavirus/phase-1-means-as-arkansas-reopens-amid-coronavirus-pandemic/91-aee60345-8291-4ffa-a4b8-d681465f1de6	2020-05-11	False			False	https://katv.com/news/local/gov-hutchinson-defends-no-shelter-in-place-order-on-npr	2020-03-17	True	https://www.arkansasonline.com/news/2020/mar/26/state-tightens-controls-virus-cases-hit/	2020-03-25	True	https://www.fox16.com/news/coronavirus/covid-19-testing-events-planned-across-the-state/	2020-05-29	False			2020-07-05 17:06:20
6001	Alameda County, California	True	https://edsource.org/2020/california-k-12-schools-closed-due-to-the-coronavirus/624984	2020-03-16		http://www.acphd.org/media/559661/alameda-county-press-release-20200316.pdf	2020-03-16	False				http://www.acphd.org/media/559661/alameda-county-press-release-20200316.pdf	2020-03-16	True	http://www.acphd.org/media/559661/alameda-county-press-release-20200316.pdf	2020-03-16	True	http://www.acphd.org/media/564902/acphd-covid-19-test-request-and-specimen-procedures-2020.04.03.pdf	2020-04-03	False			2020-04-12 21:14:33
6003	Alpine County, California	True	http://alpinecoe.k12.ca.us/	2020-03-17	False	http://southtahoenow.com/story/05/12/2020/alpine-county-releases-roadmap-reopening	2020-05-19	False			False	http://southtahoenow.com/story/05/12/2020/alpine-county-releases-roadmap-reopening	2020-05-19	True	https://www.alpinecountyca.gov/DocumentCenter/View/2890	2020-03-17	True	http://alpinecountyca.gov/DocumentCenter/View/3403	2020-06-18	False			2020-07-07 15:41:16
6005	Amador County, California	True	http://www.ledger.news/news/acusd-announces-school-closures-through-march-27-2020/article_50cfcc50-67b0-11ea-af20-ab18a2026d9c.html	2020-03-23	False	https://www.amadorgov.org/home/showdocument?id=36509	2020-05-13	False			False	http://www.ledger.news/news/covid-19-forcing-the-cancellation-of-many-popular-summer-events-including-the-amador-county-fair/article_fbe8b1d8-9b9a-11ea-8981-c348ac8dd28b.html	2020-05-15	True	https://www.amadorgov.org/home/showdocument?id=34891	2020-03-14	True	https://www.amadorgov.org/services/public-health/covid-19/testing-sites/-fsiteid-1		False			2020-06-20 16:33:00
6007	Butte County, California	True	http://www.buttecounty.net/Portals/21/Admin/Media/BCPHUrgesCommunityPrep.pdf?ver=2020-03-10-141430-020&fbclid=IwAR3kPrr768AZUB_UcXXbDa-d0ERRPagfW53Xz13pqxsxrLLtJu1Px8lLFeQ	2020-03-10		https://www.gov.ca.gov/2020/03/19/governor-gavin-newsom-issues-stay-at-home-order/	2020-03-09	False				http://www.buttecounty.net/Portals/21/COVID-19/FaceCoveringGuidance-Butte.pdf?ver=2020-05-08-125524-907	2020-05-07	True	https://covid19.ca.gov/roadmap/	2020-05-18	True	http://www.buttecounty.net/Portals/21/Diseases/COVID/OptumServe%20Fact%20Sheet_Web.pdf?ver=2020-05-04-113756-537	2020-04-24	False			2020-05-19 02:36:14
6009	Calaveras County, California	True	https://covid19.calaverasgov.us/Portals/COVID19/Documents/Schools/Press%20Release%20School%20Closures%20031520.pdf?ver=2020-04-08-142208-947	2020-03-15	False	https://covid19.calaverasgov.us/Portals/COVID19/Documents/Press%20Releases/051320%20Press%20Release%20Attestation%20Accepted%20FINAL.pdf?ver=2020-05-13-161418-587	2020-05-13	True	https://www.uniondemocrat.com/news/article_7fc9c762-78fa-11ea-b903-2b5787ad02e8.html	2020-04-07	False	https://covid19.calaverasgov.us/Portals/COVID19/Documents/Press%20Releases/051320%20Press%20Release%20Attestation%20Accepted%20FINAL.pdf?ver=2020-05-13-161418-587	2020-05-13	True	http://www.calaverasenterprise.com/news/coronavirus_information/article_8e8f91a2-79ed-11ea-baef-bf65a0c39f78.html	2020-04-08	True	https://www.mymotherlode.com/news/local/1065816/new-covid-19-testing-site-will-open-in-angels-camp.html	2020-05-29	False			2020-06-19 21:52:38
6011	Colusa County, California	True	http://ccoe.net/cms/one.aspx?portalId=675832&pageId=41174753	2020-03-18	True	https://www.countyofcolusa.org/DocumentCenter/View/12403/PressRelease-ReopeningPlan-V03	2020-05-13	True	https://www.cdph.ca.gov/Programs/CID/DCDC/CDPH%20Document%20Library/COVID-19/cdph-guidance-gatherings-covid19-transmission-prevention-03-16-2020.pdf	2020-03-16	False	https://www.ocregister.com/2020/04/23/when-stay-at-home-orders-are-set-to-end-in-all-58-california-counties/	2020-05-19				True	https://www.countyofcolusa.org/915/Testing-Sites					2020-07-07 20:39:19
6013	Contra Costa County, California	True	https://www.cccoe.k12.ca.us/UserFiles/Servers/Server_1077313/File/School%20Closures%20Extended%20Through%20May%201.pdf	2020-03-25		https://cchealth.org/coronavirus/pdf/HO-COVID19-SIP-0316-2020.pdf	2020-03-16	True	https://cchealth.org/coronavirus/pdf/HO-COVID19-SIP-0316-2020.pdf	2020-03-16		https://cchealth.org/coronavirus/pdf/HO-COVID19-SIP-0316-2020.pdf	2020-03-16	True	https://cchealth.org/coronavirus/pdf/HO-COVID19-SIP-0316-2020.pdf	2020-03-16	True	https://www.cdph.ca.gov/programs/cid/dcdc/pages/immunization/ncov2019.aspx		False	https://www.nbcbayarea.com/community/covid-19-bay-area-transportation-updates/2260784/		2020-04-12 16:09:15
6015	Del Norte County, California	True	https://drive.google.com/file/d/1JOcXt0Rllr1IMAUmg9SultzR_Xl5qfCW/view	2020-03-16	False	https://docs.google.com/a/co.del-norte.ca.us/viewer?a=v&pid=sites&srcid=Y28uZGVsLW5vcnRlLmNhLnVzfGRuY298Z3g6NWUxOGE2ZGFlNmUwM2M4Nw	2020-05-15	True	https://www.cdph.ca.gov/Programs/CID/DCDC/CDPH%20Document%20Library/COVID-19/cdph-guidance-gatherings-covid19-transmission-prevention-03-16-2020.pdf	2020-03-16	False	https://www.ocregister.com/2020/04/23/when-stay-at-home-orders-are-set-to-end-in-all-58-california-counties/	2020-05-19				True	https://www.covid19.dnco.org/testing					2020-07-07 15:33:28
6017	El Dorado County, California	True	https://www.sacbee.com/community/folsom-el-dorado/article241198766.html	2020-03-16	False	https://www.edcgov.us/County%20Press%20Releases/Pages/Public-Health-Officer-Says-County-Meets-Criteria-to-Fully-Open-Stage-2-Businesses%2c-Facilities.aspx	2020-05-09	True	https://www.mtdemocrat.com/news/slt-puts-fines-in-place-for-shelter-in-place-violators/	2020-04-01	False	https://www.edcgov.us/Government/hhsa/Documents/PR%2020-21%20Statement.pdf	2020-04-30	True	https://www.edcgov.us/Government/hhsa/Documents/El%20Dorado%20-%20shelter-in-place%20directive%203-19-2020.pdf	2020-03-19	True	https://www.edcgov.us/County%20Press%20Releases/Pages/El-Dorado-County-Announces-Two-COVID-19-Test-Sites-Open-to-All.aspx	2020-05-04	False			2020-06-19 19:23:48
6019	Fresno County, California	True	https://www.fresnounified.org/Documents/Final%20Letter--%20School%20Closing.pdf	2020-03-16	True	https://www.fresno.gov/wp-content/uploads/2020/03/EMERGENCY-ORDER-2020-02_SHELTER-IN-PLACE-3.18.20.pdf	2020-03-19	True	https://www.fresno.gov/wp-content/uploads/2020/04/Emergency-Order-2020-13-Shelter-in-Place-Extended-and-Expanded-with-Appendix-A.pdf	2020-04-11	True	https://www.co.fresno.ca.us/departments/public-health/covid-19	2020-03-19	True	https://www.cdph.ca.gov/Programs/CID/DCDC/CDPH%20Document%20Library/COVID-19/cdph-guidance-gatherings-covid19-transmission-prevention-03-16-2020.pdf	2020-03-16	True	https://kmph.com/news/local/fresno-urgent-care-clinic-now-offering-walk-in-covid-19-tests	2020-04-08	False			2020-04-12 23:38:30
6021	Glenn County, California	True	https://www.chicoer.com/2020/03/16/glenn-county-school-districts-close-schools/	2020-03-17	False	https://www.countyofglenn.net/sites/default/files/PR%20Glenn%20reopen%20to%20Phase%202B%205-13-20.pdf	2020-05-13	False			False	https://www.countyofglenn.net/sites/default/files/PR%20Glenn%20reopen%20to%20Phase%202B%205-13-20.pdf	2020-05-13	True	https://www.co.siskiyou.ca.us/sites/default/files/fileattachments/public_health/page/16135/3.19.20-attested-eo-n-33-20-covid-19-health-order.pdf	2020-03-19	False			False			2020-06-20 17:19:23
6023	Humboldt County, California	True	https://docs.google.com/spreadsheets/d/e/2PACX-1vR8lDCxp_7kyUbA_xqCGaSZQQ4SLQ3k9ldPWK1uMqZvZrkzGNzng07pSNW5v0Ze4G6AiBO7ckXGLwOR/pubhtml	2020-03-16	False	https://humboldtgov.org/CivicAlerts.aspx?AID=2823	2020-05-08	True	https://www.times-standard.com/2020/03/28/covid-19-humboldt-county-law-enforcement-adjusts-to-policing-during-shelter-in-place/	2020-03-20	False	https://humboldtgov.org/DocumentCenter/View/87253/Supplement-to-Shelter-in-Place---Revised-Effective-June-17-until-Rescinded	2020-06-17	True	https://humboldtgov.org/CivicAlerts.aspx?AID=2590	2020-03-12	True	https://krcrtv.com/north-coast-news/eureka-local-news/covid-19-testing-site-at-redwood-acres-in-eureka-now-open-to-all-humboldt-residents	2020-05-05	False			2020-06-20 14:08:58
6025	Imperial County, California	True	https://www.ivpressonline.com/featured/imperial-county-public-schools-to-close-through-april-17/article_deaaf3f0-67cf-11ea-8686-0f89247a7b6d.html	2020-03-17		https://kyma.com/news/coronavirus/coronavirus-important-information-coronavirus/2020/03/21/imperial-valley-closures-and-cancellations/	2020-03-21					https://kmph.com/news/local/lockdown-entire-state-of-california-now-under-shelter-in-place-order	2020-03-18	True	https://kmph.com/news/local/lockdown-entire-state-of-california-now-under-shelter-in-place-order	2020-03-18	False			False			2020-04-25 15:39:31
6027	Inyo County, California	True	http://inyocoe.org/wp-content/uploads/2020/03/COVID-19-Public-Announcement_2.pdf	2020-03-16				True	https://www.inyocounty.us/sites/default/files/2020-03/FINAL%20SIGNED%20HO%20Order%20RE%20Isolation%20Quarantine%203.27.20.pdf	2020-03-27	False	https://www.ocregister.com/2020/04/23/when-stay-at-home-orders-are-set-to-end-in-all-58-california-counties/	2020-05-19				True	https://www.inyocounty.us/covid-19/testing					2020-07-07 20:12:34
6029	Kern County, California	True	https://kern.org/2020/03/18/letter-to-the-community-covid-19/	2020-03-16		https://kernpublichealth.com/wp-content/uploads/2020/04/Order-of-the-Health-Officer.pdf	2020-03-19	False				https://kernpublichealth.com/wp-content/uploads/2020/04/Order-of-the-Health-Officer.pdf	2020-03-19	True	https://www.latimes.com/california/story/2020-04-07/manhattan-beach-citations-coronavirus-social-distancing-violations	2020-03-19	True	https://kernpublichealth.com/2019-novel-coronavirus/	2020-04-12	False	https://kerntransit.org/news/service-reduction-beginning-monday-march-30/	2020-03-30	2020-04-12 23:08:07
6031	Kings County, California	True	https://hanfordsentinel.com/news/local/update-kings-county-schools-closed-through-april/article_d4c9adc0-25fc-5a69-a5c2-9da86003940c.html	2020-03-16	False	https://covid19.ca.gov/stay-home-except-for-essential-needs/	2020-05-08	True	https://kmph.com/news/local/kings-county-planning-to-have-law-enforcement-make-sure-people-follow-stay-at-home-order	2020-04-01	True	https://covid19.ca.gov/stay-home-except-for-essential-needs/	2020-03-19	True	https://www.gov.ca.gov/2020/03/11/california-public-health-experts-mass-gatherings-should-be-postponed-or-canceled-statewide-to-slow-the-spread-of-covid-19/	2020-03-11	True	https://abc30.com/kings-county-coronavirus-news-covid-19-testing-facilities-central-valley/6142675/	2020-05-04	False			2020-05-09 11:28:54
6033	Lake County, California	True	https://www.record-bee.com/2020/03/16/coronavirus-concerns-close-lake-county-schools/	2020-03-16	False	http://www.lakecountyca.gov/Assets/Departments/Health/Public+Health+Division/Press+Releases/2020/2020-05-08NewOrdersSignalReopeningRequireContinuedCaution.pdf	2020-05-08	True	https://www.pressdemocrat.com/news/10903657-181/lakeport-resident-cited-for-violating?sba=AAS	2020-03-18	False	http://health.co.lake.ca.us/Assets/Departments/Health/Public+Health+Division/COVID-19/051820.pdf	2020-05-18	True	http://health.co.lake.ca.us/Assets/Departments/Health/Public+Health+Division/COVID-19/order_c20-2.pdf	2020-03-16	True	https://www.clickorlando.com/news/local/2020/04/25/adventhealth-opens-new-covid-19-testing-site-in-lake-county/	2020-04-25	False			2020-06-21 11:53:27
6035	Lassen County, California	True	https://www.lassennews.com/lassen-county-schools-to-close-over-covid-19-concerns/	2020-03-19	False	https://www.documentcloud.org/documents/6933308-Lassen-May-28-Order.html	2020-05-28	False			False	https://www.documentcloud.org/documents/6933308-Lassen-May-28-Order.html	2020-05-28	True	https://www.co.siskiyou.ca.us/sites/default/files/fileattachments/public_health/page/16135/3.19.20-attested-eo-n-33-20-covid-19-health-order.pdf	2020-03-19	True	https://www.lassennews.com/public-health-announces-covid-19-testing-clinic/	2020-05-18	False			2020-06-20 17:02:00
6037	Los Angeles County, California	True	https://www.lacoe.edu/Home/News-Announcements/Coronavirus-School-Closures	2020-03-16		http://publichealth.lacounty.gov/media/Coronavirus/COVID-19_SaferAtHome_HealthOfficerOrder_20200319_Signed.pdf	2020-03-19	True	https://www.latimes.com/california/story/2020-04-07/manhattan-beach-citations-coronavirus-social-distancing-violations	2020-04-07		http://publichealth.lacounty.gov/media/Coronavirus/COVID-19_SaferAtHome_HealthOfficerOrder_20200319_Signed.pdf	2020-03-19	True	http://publichealth.lacounty.gov/media/Coronavirus/COVID-19_SaferAtHome_HealthOfficerOrder_20200319_Signed.pdf	2020-03-19	True	http://publichealth.lacounty.gov/acd/ncorona2019/lab.htm	2020-03-24	False			2020-04-12 23:00:01
6039	Madera County, California	True	https://www.madera.k12.ca.us/site/handlers/filedownload.ashx?moduleinstanceid=24770&dataid=28264&FileName=MUSD%20Official%20Message%20on%20School%20Closure.pdf	2020-03-16		https://www.maderacounty.com/government/public-health/corona-virus-covid-19/covid-revised	2020-03-19	False				https://www.maderacounty.com/government/public-health/corona-virus-covid-19/covid-revised	2020-03-19	True	https://www.maderacounty.com/government/public-health/corona-virus-covid-19/covid-revised	2020-03-19	True	https://www.maderahospital.org/News/2020/April/COVID-19-Screening-Test-Kits-Available-in-Madera.aspx	2020-04-13	False			2020-05-15 22:05:08
6041	Marin County, California	True	https://www.marinschools.org/cms/lib/CA01001323/Centricity/Domain/154/Press%20Release%2020200313%20-%20HHS%20-%20COVID%20School%20Suspension.pdf	2020-03-16		https://coronavirus.marinhhs.org/sites/default/files/Files/Shelter%20in%20Place/Shelter%20in%20Place%20Order%2016%20March%202020.pdf	2020-03-16	True	https://sanfrancisco.cbslocal.com/2020/04/09/coronavirus-shelter-place-violators-crackdown-bay-area-counties/	2020-04-09		https://www.marincounty.org/main/county-press-releases/press-releases/2020/hhs-covid-shelterinplace-031620	2020-03-17	True	https://www.marincounty.org/main/county-press-releases/press-releases/2020/hhs-covidgatherings-030920	2020-03-09	True	https://www.marinhhs.org/sites/default/files/files/public-health-updates/coronavirus/covid-19_status_update_3-11-2020.pdf	2020-03-11	False	https://marintransit.org/news/marin-transit-update-novel-coronavirus-covid-19		2020-05-20 23:31:16
6043	Mariposa County, California	False			False	https://covid19.ca.gov/stay-home-except-for-essential-needs/	2020-05-04	False			False	https://covid19.ca.gov/stay-home-except-for-essential-needs/	2020-05-04	True	https://covid19.ca.gov/stay-home-except-for-essential-needs/	2020-03-19	True	https://www.mariposacounty.org/1592/COVID-19-Information	2020-05-05	False			2020-07-07 12:37:30
6045	Mendocino County, California	True	https://www.advocate-news.com/2020/04/02/coronavirus-closes-mendocino-county-schools-for-rest-of-year/	2020-04-02	False	https://www.mendocinocounty.org/community/shelter-in-place	2020-05-22	False			False			True	https://www.ukiahdailyjournal.com/2020/03/17/mendocino-county-bans-non-essential-events-for-covid-19-prevention/	2020-03-17	True	https://www.pressdemocrat.com/news/10978149-181/coronavirus-testing-site-opening-to	2020-05-23	False			2020-06-20 14:51:09
6047	Merced County, California	True	https://mercedcountytimes.com/merced-county-schools-to-close/	2020-03-19		https://mercedcountytimes.com/merced-county-asks-residents-to-stay-home-to-slow-covid-19/	2020-03-20	True	https://www.yourcentralvalley.com/news/merced-county-strengthens-stay-at-home-order-violations-punishable-by-fine-county-jail-sentencing-or-both/	2020-04-08		https://mercedcountytimes.com/merced-county-asks-residents-to-stay-home-to-slow-covid-19/	2020-03-20	True	https://www.co.merced.ca.us/3367/Communities-Gatherings	2020-03-13	True	https://mercedcountytimes.com/covid-19-testing-now-available-to-all-merced-county-residents/	2020-05-04	False			2020-05-02 14:46:03
6049	Modoc County, California	True	https://www.modocsheriff.us/modoc-covid-19-incident-updates	2020-03-16	False	https://www.ktvu.com/news/modoc-county-defies-newsoms-covid-19-shutdown-order-and-reopens	2020-05-02	False			False	https://www.newsweek.com/modoc-becomes-first-california-county-reopen-despite-governors-stay-home-order-1501658	2020-05-02	False	https://www.newsweek.com/modoc-becomes-first-california-county-reopen-despite-governors-stay-home-order-1501658	2020-05-02	False			False			2020-05-03 12:53:36
6051	Mono County, California	False			False	https://coronavirus.monocounty.ca.gov/pages/businesses	2020-06-11	False			False	https://coronavirus.monocounty.ca.gov/pages/businesses	2020-06-11	True	https://coronavirus.monocounty.ca.gov/pages/shelter-in-place-business-faqs	2020-03-19	True	https://coronavirus.monocounty.ca.gov/pages/health	2020-06-25	False			2020-07-07 13:52:56
6053	Monterey County, California	True	https://www.montereycoe.org/resources/alerts/coronavirus/closures/	2020-03-16		https://www.montereycountyweekly.com/blogs/news_blog/shelter-in-place-monterey-county-orders-residents-to-stay-home/article_79816cf4-689a-11ea-a243-03ffc21278e0.html	2020-03-18	True	https://www.montereyherald.com/2020/04/06/coronavirus-monterey-county-law-enforcement-ready-to-cite-people-violating-shelter-in-place-order/	2020-04-04		https://www.montereycountyweekly.com/blogs/news_blog/shelter-in-place-monterey-county-orders-residents-to-stay-home/article_79816cf4-689a-11ea-a243-03ffc21278e0.html	2020-03-18	True	https://www.co.monterey.ca.us/home/showdocument?id=87957	2020-03-18	False			False			2020-05-01 12:55:03
6055	Napa County, California	True	https://www.cityofnapa.org/CivicAlerts.aspx?AID=221	2020-03-18		https://www.cityofnapa.org/CivicAlerts.aspx?AID=221	2020-03-18					https://www.cityofnapa.org/CivicAlerts.aspx?AID=221	2020-03-18	True	https://www.cityofnapa.org/CivicAlerts.aspx?AID=221	2020-03-18	True	https://www.ktvu.com/news/napa-county-expands-covid-19-testing	2020-04-24	False			2020-04-25 15:32:02
6057	Nevada County, California	True	https://www.theunion.com/news/nevada-county-public-schools-closed-until-april-13/	2020-03-13	False	https://www.mynevadacounty.com/DocumentCenter/View/34519/Reopen-Nevada-County-Plan	2020-05-12	False			True	https://www.theunion.com/news/socially-responsible-nevada-county-bars-close-after-governors-executive-order/	2020-03-19	True	https://www.theunion.com/lifestyles/health/nevada-county-events-postponed-canceled-due-to-coronavirus/	2020-03-12	True	https://www.mynevadacounty.com/CivicAlerts.aspx?AID=2961	2020-05-04	False			2020-05-30 01:24:27
6059	Orange County, California	True	https://www.orangeusd.org/parent-community-corner/covid-19-information	2020-03-16		https://ktla.com/news/local-news/o-c-bans-gatherings-of-any-size-closes-bars-and-restaurants-as-virus-cases-climb-to-29/	2020-03-17	False				https://ktla.com/news/local-news/o-c-bans-gatherings-of-any-size-closes-bars-and-restaurants-as-virus-cases-climb-to-29/	2020-03-17	True	https://ktla.com/news/local-news/o-c-bans-gatherings-of-any-size-closes-bars-and-restaurants-as-virus-cases-climb-to-29/	2020-03-17	True	https://voiceofoc.org/2020/03/1967086/	2020-03-21	False			2020-04-10 09:11:00
6061	Placer County, California	True	https://www.sacbee.com/news/coronavirus/article241729386.html	2020-03-23		https://www.placer.ca.gov/6477/COVID-19-Directive-to-stay-at-home	2020-03-19					https://www.placer.ca.gov/6477/COVID-19-Directive-to-stay-at-home	2020-03-19	True	https://www.placer.ca.gov/6454/Recommend-COVID-19-mitigation	2020-03-10	True	https://www.placer.ca.gov/Faq.aspx?QID=1543		True	https://www.placer.ca.gov/6490/Placer-Commuter-Express-Reduction	2020-03-24	2020-04-29 16:40:13
6063	Plumas County, California	True	https://www.pcoe.k12.ca.us/apps/news/article/1173953	2020-03-16	True	https://www.plumascounty.us/2707/Businesses	2020-05-05	True	https://www.cdph.ca.gov/Programs/CID/DCDC/CDPH%20Document%20Library/COVID-19/cdph-guidance-gatherings-covid19-transmission-prevention-03-16-2020.pdf	2020-03-16	False	https://www.ocregister.com/2020/04/23/when-stay-at-home-orders-are-set-to-end-in-all-58-california-counties/	2020-05-19				True	https://www.plumascounty.us/2669/Novel-Coronavirus-2019-COVID-19					2020-07-07 19:45:02
6065	Riverside County, California	True	https://rivcoph.org/Portals/0/Documents/CoronaVirus/31320Schoolclosurenewsrelease.pdf	2020-03-16		https://www.gov.ca.gov/wp-content/uploads/2020/03/3.19.20-attested-EO-N-33-20-COVID-19-HEALTH-ORDER.pdf	2020-03-19	True	https://www.desertsun.com/story/news/health/2020/04/08/coronavirus-california-palm-springs-imposes-fines-riverside-nursing-home-evacuated/2968497001/	2020-04-08		https://www.gov.ca.gov/wp-content/uploads/2020/03/3.19.20-attested-EO-N-33-20-COVID-19-HEALTH-ORDER.pdf	2020-03-19	True	https://www.gov.ca.gov/wp-content/uploads/2020/03/3.19.20-attested-EO-N-33-20-COVID-19-HEALTH-ORDER.pdf	2020-03-19	True	https://rivcoph.org/coronavirus	2020-03-22	False	https://www.riversidetransit.com/index.php/news-a-publications/latest-news/346-service-adjustments-and-protection-against-the-coronavirus-covid-19		2020-04-12 19:09:56
6067	Sacramento County, California	True	https://www.sacbee.com/news/local/education/article241179826.html	2020-03-16		https://www.saccounty.net/COVID-19/Documents/April7_UpdatedHealthOrderStayatHome.pdf	2020-03-19	False				https://www.saccounty.net/COVID-19/Documents/April7_UpdatedHealthOrderStayatHome.pdf	2020-03-19	True	https://www.saccounty.net/news/latest-news/Pages/SacCountyHealthOfficerExtendsCOVID-19Order.aspx	2020-04-07	True	https://www.projectbaseline.com/study/covid-19/		True	https://www.sacog.org/public-transportation		2020-04-12 21:20:44
6069	San Benito County, California	True	https://hhsa.cosb.us/wp-content/uploads/2020/03/COVID-19-Update-for-San-Benito-County-PR031320VF.pdf	2020-03-13	False	https://hhsa.cosb.us/wp-content/uploads/2020/06/pio-37-2020-packet-Eng-Esp.pdf	2020-05-12	True	https://hhsa.cosb.us/wp-content/uploads/2020/03/Order-of-the-Health-Officer-031720.pdf	2020-03-17	False	https://hhsa.cosb.us/wp-content/uploads/2020/04/Amended-Order-1.pdf	2020-05-03	True	https://hhsa.cosb.us/wp-content/uploads/2020/03/SAN-BENITO-COUNTY-PUBLIC-HEALTH-SERVICES-ANNOUNCES-AGGRESSIVE-RECOMMENDATIONS-TO-REDUCE-THE-SPREAD-OF-CORONAVIRUS-COVID-19-HA030920-.pdf	2020-03-09	False			False			2020-06-18 22:03:56
6071	San Bernardino County, California	True	https://www.sbcusd.com/emergency_notification_center/emergency_notification	2020-03-13		https://www.sbsun.com/2020/03/19/sara-boyns-workplace-law-leave-and-pay-issues-related-to-covid-19-outbreak/	2020-03-17	False				https://www.foxla.com/news/list-of-california-cities-ordered-to-shelter-in-place	2020-03-17	True	https://www.foxla.com/news/list-of-california-cities-ordered-to-shelter-in-place	2020-03-17	True	http://wp.sbcounty.gov/dph/coronavirus/	2020-04-14	True	https://omnitrans.org/coronavirus-additional-bus-service-adjustments-in-effect-monday-april-13th/	2020-04-05	2020-04-12 21:35:41
6073	San Diego County, California	True	https://www.sandiegocounty.gov/content/sdc/hhsa/programs/phs/community_epidemiology/dc/2019-nCoV.html	2020-03-16		https://www.sandiegocounty.gov/content/sdc/hhsa/programs/phs/community_epidemiology/dc/2019-nCoV.html	2020-03-15	False				https://www.sandiegocounty.gov/content/sdc/hhsa/programs/phs/community_epidemiology/dc/2019-nCoV.html	2020-03-19	True	https://www.sandiegocounty.gov/content/sdc/hhsa/programs/phs/community_epidemiology/dc/2019-nCoV.html	2020-03-16	True	https://health.ucsd.edu/coronavirus/Pages/default.aspx		True	https://www.sdmts.com/schedules-real-time/covid-19-updates	2020-04-12	2020-04-09 11:03:27
6075	San Francisco County, California	True	https://www.sfchronicle.com/politics/article/San-Francisco-public-school-closure-What-does-it-15127638.php	2020-03-31		https://sf.gov/stay-home-except-essential-needs	2020-03-31	True	https://sf.gov/stay-home-except-essential-needs	2020-03-31		https://sf.gov/stay-home-except-essential-needs	2020-03-31	True	https://www.kcra.com/article/san-francisco-cancels-large-events-amid-covid-19-outbreak/31404491#	2020-03-11	True	https://abc7news.com/health/sf-announces-drive-thru-covid-19-testing-site-for-city-workers-on-the-frontlines/6081739/	2020-04-06	False	https://www.sfmta.com/projects/covid-19-developments-response		2020-04-11 22:22:12
6077	San Joaquin County, California	True	https://www.sjcoe.org/healthsafety/schoolclosure.aspx	2020-03-16		https://www.sjgov.org/WorkArea/DownloadAsset.aspx?id=32448	2020-03-19	False				https://www.sjgov.org/WorkArea/DownloadAsset.aspx?id=32448	2020-03-19	True	https://www.sjgov.org/WorkArea/DownloadAsset.aspx?id=32430	2020-03-13	True	https://www.kcra.com/article/how-san-joaquin-countys-free-covid-19-drive-thru-testing-works/32084822#	2020-04-10	False			2020-04-11 20:33:26
6079	San Luis Obispo County, California	True	https://www.emergencyslo.org/en/shelter-at-home-order.aspx	2020-03-18		https://www.emergencyslo.org/en/shelter-at-home-order.aspx	2020-03-18	True	https://www.sanluisobispo.com/news/local/article241443421.html	2020-03-18		https://www.emergencyslo.org/en/shelter-at-home-order.aspx	2020-03-18	True	https://www.emergencyslo.org/en/shelter-at-home-order.aspx	2020-03-18	True	https://www.emergencyslo.org/en/should-i-be-tested.aspx	2020-03-18	False			2020-04-23 23:19:45
6081	San Mateo County, California	True	https://www.smcoe.org/other/covid-19-response-and-resources.html	2020-03-12		https://www.smcgov.org/sites/smcgov.org/files/HO%20Order%20Shelter%20in%20Place%2020200316.pdf	2020-03-16	False				https://www.smcgov.org/sites/smcgov.org/files/HO%20Order%20Shelter%20in%20Place%2020200316.pdf	2020-03-16	True	https://www.smcgov.org/sites/smcgov.org/files/HO%20Order%20Shelter%20in%20Place%2020200316.pdf	2020-03-16	True	https://www.projectbaseline.com/study/covid-19/	2020-03-26	False			2020-04-11 20:28:06
6083	Santa Barbara County, California	True	https://www.sbunified.org/2020/03/13/covid-19-important-notice-regarding-school-closure/	2020-03-16		https://covid19.ca.gov/stay-home-except-for-essential-needs/	2020-03-19	False				https://covid19.ca.gov/stay-home-except-for-essential-needs/	2020-03-19	True	https://covid19.ca.gov/stay-home-except-for-essential-needs/	2020-03-19	True	https://www.independent.com/2020/05/01/santa-barbara-county-begins-community-testing-for-covid-1/	2020-05-01	False			2020-05-16 15:52:13
6085	Santa Clara County, California	True	https://www.santaclarausd.org/site/default.aspx?PageType=3&DomainID=8&ModuleInstanceID=10&ViewID=6446EE88-D30C-497E-9316-3F8874B3E108&RenderLoc=0&FlexDataID=5881&PageID=9	2020-03-16		https://www.sfchronicle.com/local-politics/article/Bay-Area-must-shelter-in-place-Only-15135014.php	2020-03-17	True	https://www.sfchronicle.com/local-politics/article/Bay-Area-must-shelter-in-place-Only-15135014.php	2020-03-17		https://www.sfchronicle.com/local-politics/article/Bay-Area-must-shelter-in-place-Only-15135014.php	2020-03-03	True	https://www.mercurynews.com/2020/03/09/following-first-coronavirus-death-santa-clara-county-bans-all-large-gathering/	2020-03-11	True	https://www.sccgov.org/sites/phd/DiseaseInformation/novel-coronavirus/Pages/coronavirus-facts.aspx		False			2020-04-09 23:49:14
6087	Santa Cruz County, California	True	http://sccs.net/UserFiles/Servers/Server_222705/File/News%20Page/COVID%2019/03.12.20%20Notification%20to%20Families%20of%20School%20Closure%20-%20COVID19%20-%20ENG.pdf	2020-03-16		http://www.santacruzhealth.org/Portals/7/Pdfs/Coronavirus/PHO%20Order%20Extending%20SIP%2020200331.pdf	2020-03-16	True	https://www.cnn.com/2020/04/12/us/santa-cruz-fine-drinks-stay-home-order-trnd/index.html	2020-04-12		http://www.santacruzhealth.org/Portals/7/Pdfs/Coronavirus/PHO%20Order%20Extending%20SIP%2020200331.pdf	2020-03-16	True	http://www.santacruzhealth.org/Portals/7/Pdfs/Coronavirus/PHO%20Order%20Extending%20SIP%2020200331.pdf	2020-03-16	False	https://www.cdph.ca.gov/Programs/CID/DCDC/Pages/Immunization/ncov2019.aspx		False	https://www.scmtd.com/images/department/ceo/2020_APR_08_Customer_Alert_Reduced_Service.pdf		2020-04-13 13:21:01
6089	Shasta County, California	True	https://krcrtv.com/news/local/list-of-northstate-schools-closed-over-coronavirus-concerns	2020-03-17		https://www.co.shasta.ca.us/covid-19/report-violation	2020-03-19	False				https://www.co.shasta.ca.us/covid-19/report-violation	2020-03-19	True	https://www.co.shasta.ca.us/covid-19/report-violation	2020-03-19	False			False			2020-04-25 15:51:24
6091	Sierra County, California	False			False	https://www.sierracounty.ca.gov/599/Business-Reopening-Plan-Documents	2020-05-01	False			False	https://www.sierracounty.ca.gov/590/County-Operations-Information-Center		True	https://www.sierracounty.ca.gov/590/County-Operations-Information-Center		True	https://sierracounty.ca.gov/586/Local-Testing-Options	2020-07-01	False			2020-07-07 15:19:34
6093	Siskiyou County, California	True	https://www.siskiyoudaily.com/news/20200318/area-schools-close-doors-to-slow-covid-19-spread	2020-03-16	False	https://www.co.siskiyou.ca.us/sites/default/files/fileattachments/public_health/page/16135/covid-19_update_052120.pdf	2020-05-18	False			False	https://www.co.siskiyou.ca.us/sites/default/files/fileattachments/public_health/page/16135/covid-19_update_052120.pdf	2020-05-18	True	https://www.co.siskiyou.ca.us/sites/default/files/fileattachments/public_health/page/16135/large_gathering_press_release_4.13.2020.pdf	2020-03-19	False			False			2020-06-20 10:18:42
6095	Solano County, California	True	https://www.solanocoe.net/departments/public-information/updates-information	2020-03-16		https://covid19.ca.gov/stay-home-except-for-essential-needs/#top	2020-03-19	True	https://www.thereporter.com/2020/04/24/coronavirus-solano-extends-shelter-at-home-order/	2020-03-19		https://covid19.ca.gov/stay-home-except-for-essential-needs/#top	2020-03-19	True	https://covid19.ca.gov/stay-home-except-for-essential-needs/#top	2020-03-19	True	https://patch.com/california/benicia/drive-through-coronavirus-test-site-opens-solano-county	2020-04-11	False			2020-05-16 15:37:25
6097	Sonoma County, California	True	https://www.scoe.org/storm-update.html	2020-03-14		https://sonomacounty.ca.gov/CAO/Press-Releases/Municipalities-to-Scale-Back-Non-Essential-Services/	2020-03-16	True	https://www.pressdemocrat.com/news/10913015-181/how-police-in-sonoma-county	2020-03-18		https://myemail.constantcontact.com/Daily-Briefing---March-17th.html?soid=1127254234000&aid=mz-QOhgC5f8	2020-03-18	True	https://sonomacounty.ca.gov/Coronavirus-Health-Order-Large-Public-Gatherings/	2020-03-13	True	https://sonomacounty.ca.gov/Health/Disease-Control-Unit/	2020-03-10	False			2020-04-25 18:03:38
6099	Stanislaus County, California	True	https://www.stancoe.org/community	2020-03-19		https://covid19.ca.gov/img/N-33-20.pdf	2020-03-19	True	https://www.modbee.com/news/local/article242154871.html	2020-04-14		https://covid19.ca.gov/img/N-33-20.pdf	2020-03-19	True	https://www.modbee.com/living/health-fitness/article241150741.html	2020-03-13	True	http://www.schsa.org/pdf/press-releases/2020/20-09-verily-pr-en.pdf	2020-04-20	False			2020-04-26 16:37:40
6101	Sutter County, California	True	https://www.appeal-democrat.com/news/urgent/schools-close-their-doors/article_4be3cb08-67fe-11ea-99e0-47a87cb97d69.html	2020-03-16	False	https://sanfrancisco.cbslocal.com/2020/05/04/yuba-sutter-counties-reopen-defy-gov-gavin-newsom-coronavirus-covid-19-shelter-in-place/	2020-05-04	False			True			True	https://www.suttercounty.org/doc/government/depts/cao/em/coronavirus/coronavirusCountyOrder	2020-05-04	True	https://sacramento.cbslocal.com/2020/03/16/coronavirus-testing-in-yuba-and-sutter-counties/	2020-03-16	False			2020-06-20 14:35:26
6103	Tehama County, California	True	https://www.appeal-democrat.com/corning_observer/tehama-county-schools-close-as-precaution-against-coronavirus/article_696649bc-673b-11ea-99b7-ff64a5d8ab20.html	2020-03-15	False	https://211norcal.org/wp-content/uploads/2020/03/Roadmap-to-Recovery-Tehama-County-5.14.20.pdf	2020-05-15	False			True		2020-06-21	True	https://www.tehamacohealthservices.net/wp-content/uploads/2020/03/PSA-CoronaVirus-20-03-20-2020-HO-Order.pdf	2020-03-20	True	https://krcrtv.com/news/coronavirus/covid-19-testing-begins-in-tehama-county-at-the-red-bluff-community-center	2020-05-05	False			2020-06-21 11:37:35
6105	Trinity County, California	False			True	https://www.trinitycounty.org/sites/default/files/Public_Health/Documents/Covid/Public_Guidance_3.24.20.pdf	2020-07-07	False			True	https://www.trinitycounty.org/sites/default/files/Public_Health/Documents/Covid/Public_Guidance_3.24.20.pdf	2020-07-07	True	https://www.trinitycounty.org/sites/default/files/Public_Health/Documents/Covid/COVID-19_Press_Release_3-16-2020.pdf	2020-03-16	True	https://www.trinitycounty.org/mobile-test	2020-07-09	False			2020-07-07 15:06:03
6107	Tulare County, California	True	https://edsource.org/2020/california-k-12-schools-closed-due-to-the-coronavirus/624984	2020-03-17		https://covid19.ca.gov/stay-home-except-for-essential-needs/	2020-03-19	True	https://www.visaliatimesdelta.com/story/news/2020/04/06/blatant-disregard-covid-19-orders-could-prompt-enforcement/2955973001/	2020-03-19		https://covid19.ca.gov/stay-home-except-for-essential-needs/	2020-03-19	True	https://covid19.ca.gov/stay-home-except-for-essential-needs/	2020-03-19	True	https://tchhsa.org/eng/index.cfm/public-health/covid-19-updates-novel-coronavirus/tulare-county-covid-19-news-releases/	2020-05-04	False			2020-05-02 15:25:56
6109	Tuolumne County, California	True	https://www.tcsos.us/wp-content/uploads/COVID-Staff-Email-03_27.pdf	2020-03-27	False	https://www.tuolumnecounty.ca.gov/DocumentCenter/View/14436/Update-on-Modifying-Stay-at-Home-Order-5720?bidId=	2020-05-08	False			False	https://www.tuolumnecounty.ca.gov/DocumentCenter/View/14478/Press-Release--Update-on-Modifying-Stay-at-Home-Order-52620?bidId=	2020-05-26				False			False			2020-06-19 21:29:46
6111	Ventura County, California	True	https://keyt.com/news/ventura-county/2020/03/13/ventura-county-schools-to-close-next-week/	2020-03-16		https://www.vcemergency.com/staywellvc	2020-03-20	True	https://ktla.com/news/local-news/with-new-health-order-ventura-county-says-businesses-could-face-fines-for-staying-open/	2020-03-20		https://www.vcemergency.com/staywellvc	2020-03-20	True	https://www.vcemergency.com/staywellvc	2020-03-20	True	https://keyt.com/health/coronavirus/2020/03/17/more-drive-thru-covid-19-tests-available-in-ventura-county/	2020-03-17	False	https://www.goventura.org/2020/03/11/covid-19-update/		2020-04-12 03:48:38
6113	Yolo County, California	True	https://www.yolocounty.org/home/showdocument?id=62849	2020-03-10		https://www.yolocounty.org/Home/ShowDocument?id=62571	2020-03-10	True	https://www.yolocounty.org/home/showdocument?id=62364	2020-03-18		https://www.yolocounty.org/health-human-services/adults/communicable-disease-investigation-and-control/novel-coronavirus-2019/shelter-in-place	2020-03-18	True	https://www.yolocounty.org/health-human-services/adults/communicable-disease-investigation-and-control/novel-coronavirus-2019/roadmap-to-recovery	2020-03-10	True	https://www.yolocounty.org/Home/Components/News/News/11643/26	2020-05-01	False			2020-05-19 01:32:43
6115	Yuba County, California	True	https://www.appeal-democrat.com/news/urgent/schools-close-their-doors/article_4be3cb08-67fe-11ea-99e0-47a87cb97d69.html	2020-03-16	False	https://www.yuba.org/coronavirus/stay_at_home_order.php	2020-05-04				True	https://www.yuba.org/coronavirus/stay_at_home_order.php	2020-06-21	True	https://www.yuba.org/coronavirus/California_Order.php	2020-03-04	True	https://sacramento.cbslocal.com/2020/03/16/coronavirus-testing-in-yuba-and-sutter-counties/	2020-03-16	False			2020-06-21 11:23:41
8001	Adams County, Colorado	True	https://www.adams12.org/news/monitoring-coronavirus-2020-03-12-1	2020-03-16		https://www.douglas.co.us/three-metro-denver-public-health-departments-issue-stay-at-home-orders-to-stop-the-spread-of-covid-19/	2020-03-26	True	https://denverite.com/2020/03/30/denver-is-ticketing-people-and-business-owners-who-are-breaking-the-citys-stay-at-home-order/	2020-03-29		https://www.douglas.co.us/three-metro-denver-public-health-departments-issue-stay-at-home-orders-to-stop-the-spread-of-covid-19/	2020-03-26	True	https://www.douglas.co.us/three-metro-denver-public-health-departments-issue-stay-at-home-orders-to-stop-the-spread-of-covid-19/	2020-03-26	True	https://kdvr.com/news/afc-urgent-care-denver-is-offering-drive-up-covid-19-testing-at-all-facilities/	2020-04-14	False			2020-04-25 17:54:40
8005	Arapahoe County, Colorado	True	https://www.cpr.org/2020/03/18/polis-closes-all-of-colorados-schools-until-at-least-april-17/	2020-03-23		https://drive.google.com/file/d/1aMOxiYDg1lI2U0EbkpyK8bBQT0sWJJhT/view	2020-03-17	True	https://drive.google.com/file/d/1aMOxiYDg1lI2U0EbkpyK8bBQT0sWJJhT/view	2020-03-17		https://www.arapahoegov.com/DocumentCenter/View/9610/StayAtHome_PublicHealthOrder_032420?bidId=	2020-03-24	True	https://coloradosun.com/2020/03/18/colorado-ski-season-ends-gathering-limitations/	2020-03-23				False			2020-04-25 13:48:26
8013	Boulder County, Colorado	True	https://co.chalkbeat.org/2020/4/1/21225388/colorado-extends-statewide-school-closures-through-end-of-april	2020-03-18		https://www.bouldercounty.org/families/disease/covid-19/	2020-04-27	True	https://assets.bouldercounty.org/wp-content/uploads/2020/04/final-bcph-adoption-extension-of-stay-at-home-order-04-23-20.pdf	2020-03-26		https://assets.bouldercounty.org/wp-content/uploads/2020/04/final-bcph-adoption-extension-of-stay-at-home-order-04-23-20.pdf	2020-03-26	True	https://assets.bouldercounty.org/wp-content/uploads/2020/04/final-bcph-adoption-extension-of-stay-at-home-order-04-23-20.pdf	2020-03-26	False			False			2020-04-26 01:08:28
8014	Broomfield County, Colorado	True	https://www.denverpost.com/2020/03/18/colorado-schools-closed-coronavirus-2/	2020-03-23	False	https://drive.google.com/file/d/1DxCYidCyYRK3XuQzEflnQ51ZnWCtuVOP/view	2020-04-26	False			False	https://drive.google.com/file/d/1DxCYidCyYRK3XuQzEflnQ51ZnWCtuVOP/view	2020-04-26	True	https://www.cpr.org/2020/03/25/colorado-under-stay-at-home-order-what-you-can-and-cannot-do-under-governor-polis-official-order/	2020-03-26	True	https://covid19.colorado.gov/state-health-department-sending-testing-resources	2020-03-20	False	https://www.codot.gov/covid19-response-pd.pdf	2020-03-16	2020-05-03 14:40:56
8015	Chaffee County, Colorado	True	http://www.leadvilleherald.com/free_content/covid_19/article_0c35a24c-6565-11ea-a2d8-6bfd4d8ce4fa.html	2020-03-16	False	https://arkvalleyvoice.com/chaffee-county-variance-request-approved-by-state-reopening-commences-friday-may-22/	2020-03-22	False			True	https://cityofsalida.com/wp-content/uploads/Chaffee-County-Stay-at-Home-FAQ-3.27.20.pdf	2020-03-27	True	http://www.chaffeecountytimes.com/free_content/chaffee-county-public-health-director-orders-restrictions/article_452dce34-693a-11ea-a48a-9bad0027fcda.html	2020-03-18	True	http://www.chaffeecountytimes.com/free_content/free-covid-19-testing-set-for-thursday/article_fd2f77a8-8ee2-11ea-af2e-d73ffbd0323f.html	2020-05-07	False			2020-05-24 20:16:23
8029	Delta County, Colorado	True	http://www.deltaschools.com/district-articles.php?q=1133	2020-03-16	False	http://www.deltacounty.com/COVID-19	2020-05-01	False			True	https://www.usnews.com/news/best-states/colorado/articles/2020-03-23/national-guard-to-conduct-mobile-testing-in-montrose-county	2020-03-23	True	https://durangoherald.com/articles/318114	2020-03-13	False			False			2020-05-08 13:38:25
8031	Denver County, Colorado	True	https://www.denverpost.com/2020/03/12/denver-schools-closed-coronavirus/	2020-03-16		https://www.denvergov.org/content/denvergov/en/environmental-health/news/coronavirus-info/frequently-asked-questions---stay-at-home-order.html	2020-03-24	True	https://www.9news.com/article/news/local/next/denver-citing-non-essential-businesses-for-staying-open-during-pandemic/73-d8623d7b-16ff-4e41-a823-3c41818fe0a2	2020-03-31		https://www.denvergov.org/content/denvergov/en/environmental-health/news/coronavirus-info/frequently-asked-questions---stay-at-home-order.html	2020-03-24	True	https://www.denvergov.org/content/denvergov/en/environmental-health/news/coronavirus-info/frequently-asked-questions---stay-at-home-order.html	2020-03-24	False			True	https://www.rtd-denver.com/service-changes/covid-19-service-plan	2020-04-19	2020-04-11 21:27:13
8035	Douglas County, Colorado	True	https://www.dcsdk12.org/about/our_district/news/stay-at-_home_order_effective_march_26	2020-03-26		https://www.douglas.co.us/public-health-departments-rescind-stay-at-home-orders-adopt-state-order/	2020-03-26	True	https://www.reporterherald.com/2020/03/26/colorado-coronavirus-quarantine-stay-home-order-enforcement/	2020-03-26		https://www.douglas.co.us/public-health-departments-rescind-stay-at-home-orders-adopt-state-order/	2020-03-26	True	https://www.douglas.co.us/public-health-departments-rescind-stay-at-home-orders-adopt-state-order/	2020-03-26	False			False			2020-04-22 12:42:25
8037	Eagle County, Colorado	True	https://www.eagleschools.net/sites/default/files/website/Communications/COVID19_3_13_20_ECS_Closure_Bilingual.pdf?fbclid=IwAR3cDokoGuXyqoQIZbnhluJL0jTxY1Z3Pta0Vk_6GjN22sAAiyaPEL0-vOI	2020-03-16	False	https://www.cpr.org/2020/04/25/colorado-coronavirus-updates-closures-testing-cases-and-more-37/	2020-05-01	False			False	https://www.cpr.org/2020/04/23/eagle-county-is-the-first-colorado-locality-to-set-its-own-coronavirus-response-rules/	2020-05-01	True	https://www.eaglecounty.us/PublicHealth/News/Eagle_County_issues_public_health_order_limiting_events_to_50_people_or_less/	2020-03-12	False			False			2020-05-02 20:02:30
8039	Elbert County, Colorado	True	https://www.denverpost.com/2020/03/11/colorado-schools-closed-coronavirus/	2020-03-16	False	https://elbertcountynews.net/stories/colorados-safer-at-home-order-whats-allowed-whats-open,298235	2020-05-01	False			True	https://www.usnews.com/news/best-states/colorado/articles/2020-03-23/national-guard-to-conduct-mobile-testing-in-montrose-county	2020-03-23	True	https://durangoherald.com/articles/318114	2020-03-13	False			False			2020-05-08 14:12:57
8041	El Paso County, Colorado	True	https://www.kktv.com/weather/closings	2020-03-23		https://www.visitcos.com/coronavirus-colorado-springs/	2020-03-25	False				https://www.visitcos.com/coronavirus-colorado-springs/	2020-03-25	True	https://www.visitcos.com/coronavirus-colorado-springs/	2020-03-25	True	https://www.elpasocountyhealth.org/news/news-release/2020/fema-sponsored-covid-19-testing-site-expands-to-include-testing-for	2020-04-04	False			2020-04-11 23:47:49
8043	Fremont County, Colorado	True	https://www.denverpost.com/2020/03/18/colorado-schools-closed-coronavirus-2/	2020-03-23		https://www.denverpost.com/2020/03/18/colorado-schools-closed-coronavirus-2/	2020-03-19	False				https://www.colorado.gov/governor/news/gov-polis-announces-statewide-stay-home-order-provides-update-colorado-response-covid-19	2020-03-26	True	https://coloradosun.com/2020/03/13/community-spread-colorado-coronavirus/	2020-03-13	False			False			2020-05-02 20:31:39
8045	Garfield County, Colorado	True	https://www.denverpost.com/2020/03/18/colorado-schools-closed-coronavirus-2/	2020-03-23	False	https://drive.google.com/file/d/1DxCYidCyYRK3XuQzEflnQ51ZnWCtuVOP/view	2020-04-26	False			False	https://drive.google.com/file/d/1DxCYidCyYRK3XuQzEflnQ51ZnWCtuVOP/view	2020-04-26	True	https://drive.google.com/file/d/1O1EDCY6-A6QBKxzDImCSF8bBBdOOI3Km/view	2020-03-26	True	https://covid19.colorado.gov/state-health-department-sending-testing-resources	2020-03-20	False	https://www.codot.gov/covid19-response-pd.pdf	2020-03-16	2020-05-03 15:00:38
8059	Jefferson County, Colorado	True	https://www.jeffcopublicschools.org/services/health_services/coronavirus/covid_19_news/School_Buildings_Closed_3_16___3_20	2020-03-16		https://www.jeffco.us/DocumentCenter/View/20742/JCPH-Public-Health-Order-20-002---STAY-AT-HOME?bidId=	2020-03-26	True	https://lakewoodsentinel.com/stories/jefferson-county-issues-a-shelter-in-place-order-effective-thursday,296719?	2020-03-26		https://www.jeffco.us/CivicAlerts.aspx?AID=1147	2020-03-26	True	https://www.jeffco.us/CivicAlerts.aspx?AID=1140	2020-03-18	False	https://www.jeffco.us/public-health		False	https://www.rtd-denver.com/coronavirus		2020-05-09 16:04:08
8067	La Plata County, Colorado	True	https://www.denverpost.com/2020/03/18/colorado-schools-closed-coronavirus-2/	2020-03-23	False	https://drive.google.com/file/d/1DxCYidCyYRK3XuQzEflnQ51ZnWCtuVOP/view	2020-04-26	False			False	https://drive.google.com/file/d/1DxCYidCyYRK3XuQzEflnQ51ZnWCtuVOP/view	2020-04-26	True	https://www.cpr.org/2020/03/25/colorado-under-stay-at-home-order-what-you-can-and-cannot-do-under-governor-polis-official-order/	2020-03-26	True	https://covid19.colorado.gov/state-health-department-sending-testing-resources	2020-03-20	False	https://www.codot.gov/covid19-response-pd.pdf	2020-03-16	2020-05-03 14:52:19
8069	Larimer County, Colorado	False				https://www.larimer.org/sites/default/files/uploads/2020/sixth-amended-order-stay-at-home-exteneded.pdf	2020-03-25	True	https://www.reporterherald.com/2020/03/26/colorado-coronavirus-quarantine-stay-home-order-enforcement/	2020-03-25		https://www.larimer.org/sites/default/files/uploads/2020/sixth-amended-order-stay-at-home-exteneded.pdf	2020-03-25	True	https://www.larimer.org/sites/default/files/uploads/2020/sixth-amended-order-stay-at-home-exteneded.pdf	2020-03-15	False			False			2020-04-20 14:39:43
8075	Logan County, Colorado	True	https://www.journal-advocate.com/2020/03/16/re-1-valley-school-district-extending-spring-break-to-help-slow-spread-of-covid-19/	2020-03-17	True	https://92de1ffe-dda9-4a10-80c5-6f143c9803de.filesusr.com/ugd/8c38c6_5055b0f5cca34b10a7ca78d75d84aca0.pdf	2020-03-25	False			False	https://www.nchd.org/co	2020-04-27	True	https://92de1ffe-dda9-4a10-80c5-6f143c9803de.filesusr.com/ugd/8c38c6_5055b0f5cca34b10a7ca78d75d84aca0.pdf	2020-03-25				False			2020-05-21 16:54:27
8077	Mesa County, Colorado	True	https://www.denverpost.com/2020/03/18/colorado-schools-closed-coronavirus-2/	2020-03-23	False	https://drive.google.com/file/d/1DxCYidCyYRK3XuQzEflnQ51ZnWCtuVOP/view	2020-04-26	False	https://coloradosun.com/2020/03/25/colorado-staty-at-home-order-coronavirus/	2020-03-26	False	https://drive.google.com/file/d/1DxCYidCyYRK3XuQzEflnQ51ZnWCtuVOP/view	2020-04-26	True	https://www.cpr.org/2020/03/13/coronavirus-cases-grow-dramatically-in-colorado/	2020-03-13	False			False	https://www.codot.gov/covid19-response-pd.pdf	2020-03-16	2020-05-03 14:12:38
8083	Montezuma County, Colorado	True	https://www.cortez.k12.co.us/parents-students/update-center	2020-03-16	False	https://the-journal.com/articles/174586	2020-04-26	False			True	http://montezumacounty.org/web/wp-content/uploads/2020/03/D-2020-017-Ordering-Coloradans-to-Stay-at-Home.pdf	2020-03-26	True	http://montezumacounty.org/web/wp-content/uploads/2020/03/Amended-Social-Distancing-Public-Health-Order.32020-1.pdf	2020-03-19	False			False			2020-05-21 15:35:11
8085	Montrose County, Colorado	True	https://www.montrosepress.com/free_access/schools-closed-until-april-out-of-abundance-of-caution-concerning-coronavirus-19/article_d57f5a9c-6594-11ea-ae28-e7dd2b95ce75.html	2020-03-13	False	https://cityofmontrose.org/732/Businesses-Resources	2020-05-01	False			True	https://www.usnews.com/news/best-states/colorado/articles/2020-03-23/national-guard-to-conduct-mobile-testing-in-montrose-county	2020-03-24	True	https://durangoherald.com/articles/318114	2020-03-13	False			False			2020-05-08 13:25:45
8087	Morgan County, Colorado	True	https://www.denverpost.com/2020/03/18/colorado-schools-closed-coronavirus-2/	2020-03-16	False	https://www.fortmorgantimes.com/2020/04/20/colorado-coronavirus-covid-stay-at-home-order-ends/	2020-05-01	False			True	https://www.usnews.com/news/best-states/colorado/articles/2020-03-23/national-guard-to-conduct-mobile-testing-in-montrose-county	2020-03-23	True	https://durangoherald.com/articles/318114	2020-03-13	False			False			2020-05-08 14:19:38
8089	Otero County, Colorado	True	https://www.oterogov.com/images//health/COVID-19/D-2020-007-Ordering-Suspension-of-Normal-In-Person-Instruction.pdf	2020-03-18	False	https://www.oterogov.com/images/health/COVID-19/04-27-2020-Coronavirus-Update.pdf	2020-05-01	False			True	https://www.oterogov.com/images/health/COVID-19/FAQ-Stay-in-Place-Order-3-25-20.pdf	2020-03-25	True	https://www.oterogov.com/images/health/COVID-19/FAQ-Stay-in-Place-Order-3-25-20.pdf	2020-03-25	False			False			2020-05-25 12:09:16
8093	Park County, Colorado	True		2020-03-16		https://www.facebook.com/ParkCoPublicHealth/	2020-03-26	False				https://www.facebook.com/ParkCoPublicHealth/	2020-03-26	True			True	https://www.csindy.com/TheWire/archives/2020/04/16/covid-19-roundup-for-april-16-new-drive-thru-testing-center-opens-friday	2020-04-17	False			2020-05-24 20:50:51
8101	Pueblo County, Colorado	True	https://www.koaa.com/news/national-world-news/coronavirus/coronavirus-related-closings-in-colorado-springs-pueblo-and-southern-colorado	2020-03-16		https://www.denverpost.com/2020/04/08/colorado-coronavirus-covid-timeline/	2020-03-25	True	https://www.chieftain.com/news/20200326/pueblo-authorities-could-enforce-stay-at-home-order	2020-03-26		https://www.denverpost.com/2020/04/08/colorado-coronavirus-covid-timeline/	2020-03-25	True	https://coloradosun.com/2020/03/18/colorado-ski-season-ends-gathering-limitations/	2020-03-18	True	https://county.pueblo.org/public-health/what-pueblo-health-wants-you-know-plenty-covid-19-tests-available-pueblo-drive	2020-04-22	False			2020-04-29 20:26:06
8107	Routt County, Colorado	True	https://www.steamboatpilot.com/news/steamboat-schools-will-close-for-2-weeks-more-school-closures-to-come/	2020-03-13	True	https://assets.simpleviewinc.com/simpleview/image/upload/v1/clients/steamboat/Routt_Phased_Roadmap_to_Recovery_05_08_2020_f0ddd66a-7844-495a-8de5-b8a560e14b25.pdf		True	https://www.9news.com/article/news/crime/colorado-stay-at-home-violation-charges/73-3173d75a-8632-4a8a-9d8e-92978c6315d4	2020-04-15	False	https://assets.simpleviewinc.com/simpleview/image/upload/v1/clients/steamboat/MEDIA_RELEASE_Routt_County_BCC_Amend_Public_Health_Order_2020_03_04_27_2020_40362c76-e83b-4f11-8793-3882d9991f5b.pdf	2020-04-27	True	https://www.steamboatchamber.com/covid-19/updates-regulations/	2020-05-16	True	https://www.steamboatradio.com/news/local-news/news-for-tuesday-april-14-2020/	2020-04-14				2020-05-20 19:55:35
8117	Summit County, Colorado	True	https://www.9news.com/article/news/health/coronavirus/27j-schools-closed-after-positive-covid-19-test/73-a398322c-1462-4bb7-ac22-107b10ba7341	2020-03-16	False	https://www.summitdaily.com/news/summit-county-requires-businesses-to-submit-plans-for-social-distancing/	2020-05-01	False			True	https://www.usnews.com/news/best-states/colorado/articles/2020-03-23/national-guard-to-conduct-mobile-testing-in-montrose-county	2020-03-23	True	https://durangoherald.com/articles/318114	2020-03-13	False			False			2020-05-08 13:51:33
8119	Teller County, Colorado	True	https://www.koaa.com/news/national-world-news/coronavirus/coronavirus-related-closings-in-colorado-springs-pueblo-and-southern-colorado	2020-03-16	False	http://www.co.teller.co.us/PublicHealth/News/04-25-2020-D%202020%20044%20Safer%20at%20Home.pdf	2020-05-01	False			False	http://www.co.teller.co.us/PublicHealth/News/04-25-2020-D%202020%20044%20Safer%20at%20Home.pdf	2020-04-27	True	http://www.co.teller.co.us/PublicHealth/News/BOHRecommendation_20-03-13.pdf	2020-03-13	True	https://www.tellercovid.com/testing	2020-05-04	False			2020-05-21 15:59:08
8123	Weld County, Colorado	True	https://www.colorado.gov/governor/sites/default/files/inline-files/D%202020%20041%20P-12%20Closure%20Extension%20End%20of%20Year.pdf	2020-03-18		https://www.weldgov.com/departments/health_and_environment/2019_novel_coronavirus/covid19_information_for_worksites/noncritical_workplaces	2020-03-19	True	https://www.greeleytribune.com/news/weld-law-enforcement-agencies-treating-colorados-stay-at-home-order-as-educational-opportunity/	2020-03-25		https://drive.google.com/file/d/1UHbu2_DTdTvSlPcpsd_vDLtnaslmISuo/view	2020-03-25	True	https://drive.google.com/file/d/1UHbu2_DTdTvSlPcpsd_vDLtnaslmISuo/view	2020-03-25	True	https://krdo.com/news/top-stories/2020/04/25/state-of-colorado-opens-weld-county-testing-facility-for-any-resident-with-symptoms-of-covid-19/	2020-04-24				2020-04-26 01:47:40
9001	Fairfield County, Connecticut	True	https://patch.com/connecticut/fairfield/coronavirus-fairfield-schools-closing-indefinitely	2020-03-13		https://www.nbcconnecticut.com/news/coronavirus/gov-lamont-to-provide-update-on-connecticut-coronavirus-cases/2242239/	2020-03-21	False				https://www.nbcconnecticut.com/news/coronavirus/gov-lamont-to-provide-update-on-connecticut-coronavirus-cases/2242239/	2020-03-21	True	https://fairfieldct.org/news/?FeedID=3359	2020-03-10	True	https://fairfieldct.org/covid19		False	https://www.fairfieldct.org/transportation		2020-04-12 08:31:40
9003	Hartford County, Connecticut	True	https://www.courant.com/coronavirus/hc-news-coronavirus-schools-closed-distance-learning-20200316-vtnyvj6yxjdgxmln56za7umeey-story.html	2020-03-16		https://ctmirror.org/2020/03/20/lamont-reminds-the-locals-on-covid-19-he-is-in-charge/	2020-03-16	False				https://ctmirror.org/2020/03/20/lamont-reminds-the-locals-on-covid-19-he-is-in-charge/	2020-03-16	True	https://ctmirror.org/2020/03/20/lamont-reminds-the-locals-on-covid-19-he-is-in-charge/	2020-03-16	True	https://portal.ct.gov/-/media/Coronavirus/CTDPHCOVID19summary4122020.pdf?la=en	2020-04-11	False			2020-04-12 22:59:48
9007	Middlesex County, Connecticut	True	https://www.ctpost.com/news/article/Cromwell-schools-closed-Monday-Middletown-15128606.php	2020-03-14		https://patch.com/connecticut/fairfield/coronavirus-ct-new-details-stay-safe-stay-home-order	2020-03-23	False				https://patch.com/connecticut/fairfield/coronavirus-ct-new-details-stay-safe-stay-home-order	2020-03-23	True	https://patch.com/connecticut/fairfield/coronavirus-ct-new-details-stay-safe-stay-home-order	2020-03-23	False			False			2020-05-02 16:50:34
9009	New Haven County, Connecticut	True	https://www.nbcconnecticut.com/news/coronavirus/new-haven-public-schools-closing-indefinitely-over-coronavirus-concerns/2237271/	2020-03-12		https://patch.com/connecticut/easthaven/ct-coronavirus-all-non-essential-businesses-ordered-close	2020-03-23	True	https://www.wfsb.com/news/the-latest-nearly-10-000-covid-19-cases-in-ct-41-percent-discharged-from-hospital/article_54edec52-67ad-11ea-8482-877cb5d00dcd.html	2020-03-23		https://patch.com/connecticut/easthaven/ct-coronavirus-all-non-essential-businesses-ordered-close	2020-03-23	True	https://www.wfsb.com/news/covid--cases-in-new-haven-city-prohibits-gatherings-of/article_d3157460-6a19-11ea-9093-fb0c26115395.html	2020-03-19	True	https://www.ynhhs.org/patient-care/covid-19/covid-19-testing.aspx	2020-03-24	False			2020-04-12 03:28:28
9011	New London County, Connecticut	True	https://www.wfsb.com/news/all-public-schools-closed-two-weeks-due-to-coronavirus/article_08315942-63a9-11ea-8a8d-fbf599c94a44.html	2020-03-13		https://www.courant.com/coronavirus/hc-news-coronavirus-update-0320-20200320-m5oro7ss3vb3nlqsormcmt6nty-story.html	2020-03-23	False				https://patch.com/connecticut/fairfield/coronavirus-ct-new-details-stay-safe-stay-home-order	2020-03-23	True	https://ctmirror.org/2020/03/12/connecticut-bans-large-public-events-to-slow-covid-19/	2020-03-12	False			False			2020-05-02 18:14:48
9013	Tolland County, Connecticut	True	https://patch.com/connecticut/tolland/coronavirus-tolland-schools-closing-rec-schedules-altered	2020-03-16		https://dailyvoice.com/connecticut/fairfield/news/stay-safe-stay-home-connecticut-issues-order-to-non-essential-workers-amid-covid-19-outbreak/785346/	2020-03-23	False					2020-03-23	True	https://www.ctpost.com/news/coronavirus/article/Gov-Lamont-wants-disaster-declaration-from-Trump-15159208.php	2020-03-27	False			False			2020-05-09 13:49:16
9015	Windham County, Connecticut	True	https://www.windhamps.org/apps/pages/covidupdates	2020-03-16		https://www.wfsb.com/news/gov-orders-people-to-stay-home-non-essential-businesses-to-close/article_b073dd88-6ae7-11ea-8caf-7b4dba055abf.html	2020-03-23	False				https://portal.ct.gov/Office-of-the-Governor/News/Press-Releases/2020/04-2020/Governor-Lamont-Launches-Public-Service-Announcement-Campaign	2020-04-06	True	https://portal.ct.gov/Office-of-the-Governor/News/Press-Releases/2020/04-2020/Governor-Lamont-Launches-Public-Service-Announcement-Campaign	2020-04-06	True	https://www.nbcconnecticut.com/news/local/day-kimball-medical-group-opening-covid-19-testing-site-in-killingly/2256263/	2020-04-16	False			2020-05-31 17:02:02
10001	Kent County, Delaware	True	https://www.capital.k12.de.us/for_families/communication_with_families/flu_and_corona_virus_information	2020-03-16				False						False			False			False			2020-05-02 12:18:05
10003	New Castle County, Delaware	True	https://6abc.com/health/new-castle-county-issues-closures-amid-covid-19-outbreak/6010826/	2020-03-16		https://attorneygeneral.delaware.gov/public/covid-19-faqs-delawares-stay-at-home-orders/	2020-03-24	True	https://www.wdel.com/news/enforcement-continues-on-delawares-emergency-orders/article_40f1d5ee-7881-11ea-a259-c72a34bf7d99.html	2020-04-07		https://attorneygeneral.delaware.gov/public/covid-19-faqs-delawares-stay-at-home-orders/	2020-03-24	True	https://delawarestatenews.net/editor/timeline-coronavirus-delaware/	2020-03-12	True	https://news.delaware.gov/2020/03/20/governor-carney-dhss-announce-statewide-covid-19-testing-plan-in-coordination-with-delaware-health-care-systems/	2020-03-23	False			2020-04-27 21:13:48
10005	Sussex County, Delaware	True	https://news.delaware.gov/2020/03/23/governor-carney-closes-delaware-schools-through-may-15/	2020-03-13		https://news.delaware.gov/2020/03/22/governor-carney-issues-stay-at-home-order-for-delawareans/	2020-03-24	True	https://delawarestatenews.net/coronavirus/sussex-county-towns-tell-out-of-staters-to-stay-home/	2020-03-30		https://news.delaware.gov/2020/03/22/governor-carney-issues-stay-at-home-order-for-delawareans/	2020-03-24	True	https://governor.delaware.gov/wp-content/uploads/sites/24/2020/04/Ninth-Modification-to-State-of-Emergency-04012020-1.pdf	2020-03-16	True	https://coronavirus.delaware.gov/testing/	2020-03-23	False			2020-04-24 16:53:30
11001	District of Columbia, District of Columbia	True	https://dcps.dc.gov/	2020-03-16		https://coronavirus.dc.gov/release/mayor-bowser-orders-closure-non-essential-businesses	2020-03-24	False				https://coronavirus.dc.gov/release/mayor-bowser-orders-closure-non-essential-businesses	2020-03-24	True	https://coronavirus.dc.gov/release/mayor-bowser-orders-closure-non-essential-businesses	2020-03-24	True	https://coronavirus.dc.gov/sites/default/files/u23/Testing%20for%20COVID19%20%281%29.pdf	2020-04-09	False	https://www.wmata.com/service/status/details/COVID-19.cfm		2020-04-11 22:32:53
12001	Alachua County, Florida	True	https://www.miamiherald.com/news/local/education/article242115251.html	2020-03-13		https://www.clickorlando.com/news/local/2020/04/01/florida-will-soon-be-under-a-statewide-stay-at-home-order-heres-what-it-means/		True	https://www.wogx.com/news/seminole-alachua-counties-ask-residents-to-report-social-distancing-violators	2020-04-03		https://www.clickorlando.com/news/local/2020/04/01/florida-will-soon-be-under-a-statewide-stay-at-home-order-heres-what-it-means/	2020-04-03	True	https://www.clickorlando.com/news/local/2020/04/01/florida-will-soon-be-under-a-statewide-stay-at-home-order-heres-what-it-means/	2020-04-03	True	https://www.gainesville.com/news/20200327/covid-19-drive-thru-testing-mdashbut-only-with-referral	2020-03-27	False			2020-05-02 15:54:26
12003	Baker County, Florida	True	https://www.bakerk12.org/site/default.aspx?PageType=3&ModuleInstanceID=423&ViewID=ed695a1c-ef13-4546-b4eb-4fefcdd4f389&RenderLoc=0&FlexDataID=2898&PageID=1&Comments=true	2020-04-18		https://www.clickorlando.com/news/local/2020/04/01/coronavirus-florida-governor-issues-statewide-30-day-stay-at-home-order/	2020-04-03	False				https://www.walb.com/2020/03/19/baker-county-officials-encourage-social-distancing-during-covid-/	2020-03-19	True	https://www.walb.com/2020/03/19/baker-county-officials-encourage-social-distancing-during-covid-/	2020-03-19	False			False			2020-05-03 01:07:19
12005	Bay County, Florida	True	http://www.bay.k12.fl.us/COVID%2019	2020-04-13		https://www.pcgov.org/CivicAlerts.aspx?AID=355	2020-04-03	False				https://www.pcgov.org/CivicAlerts.aspx?AID=355	2020-04-03	True	https://www.pcgov.org/CivicAlerts.aspx?AID=349	2020-03-18	False			False	https://www.baytowntrolley.org/		2020-04-29 18:18:50
12007	Bradford County, Florida	True	https://www.thedailyreview.com/news/local/bradford-county-schools-shut-down-for-two-weeks-following-governors-mandate/article_8dde51e5-098e-5a1c-aebc-0adeb28d4de0.html	2020-03-13	True	https://www.flgov.com/wp-content/uploads/orders/2020/EO_20-91-compressed.pdf	2020-04-03				True	https://www.flgov.com/wp-content/uploads/orders/2020/EO_20-91-compressed.pdf	2020-04-03	True	https://www.flgov.com/wp-content/uploads/orders/2020/EO_20-83.pdf	2020-03-24	True	https://www.wcjb.com/content/news/Health-officials-offer-drive-thru-COVID-19-testing-in-Union-and-BRa-570196871.html	2020-05-11				2020-07-06 14:54:06
12009	Brevard County, Florida	True	https://www.brevardschools.org/COVID-19	2020-03-16	False	https://floridahealthcovid19.gov/plan-for-floridas-recovery/?gclid=CjwKCAjw26H3BRB2EiwAy32zhXPoYBDLtzXzNdmTM4ZxocESQ6ZmENtv4UPw6UnJQ7CJPeezVK5qTBoCPDYQAvD_BwE	2020-05-04	False				https://brevardfl.gov/emergency-event/mass-social-gatherings		True	https://www.floridatoday.com/story/news/local/2020/03/13/brevard-cancels-public-events-county-facilities-including-parks-libraries/5046112002/	2020-03-13	True	https://www.clickorlando.com/news/local/2020/04/03/new-covid-19-drive-thru-testing-site-in-brevard-county-can-test-500-patients-a-day/	2020-04-07	False	https://www.floridatoday.com/story/news/local/2020/04/04/space-coast-area-transit-bus-service-reduced-but-its-free/2946108001/		2020-04-25 16:36:23
12011	Broward County, Florida	True	https://wsvn.com/news/local/miami-dade/miami-dade-broward-counties-closing-schools-due-to-coronavirus-pandemic/	2020-03-16		https://www.broward.org/CoronaVirus/Pages/Updates.aspx	2020-03-20	False				https://www.broward.org/CoronaVirus/Pages/Updates.aspx	2020-03-20	True	https://www.broward.org/CoronaVirus/Pages/Updates.aspx	2020-03-20	True	https://www.broward.org/CoronaVirus/Pages/Updates.aspx	2020-03-21	False			2020-04-12 22:42:24
12013	Calhoun County, Florida	True	https://www.wjhg.com/content/news/No-class-for-non-charter-Bay-District-Schools-for-two-weeks-568781501.html	2020-03-16	False	https://www.cnn.com/2020/04/29/us/florida-reopening-coronavirus/index.html	2020-05-04	False			True	https://www.wkgc.org/2020/04/01/gov-ron-desantis-issues-statewide-stay-home-order-due-to-covid-19/	2020-04-03	True	https://www.wkgc.org/2020/04/01/gov-ron-desantis-issues-statewide-stay-home-order-due-to-covid-19/	2020-04-03	True	https://www.wctv.tv/content/news/New-COVID-19-testing-sites-open-in-Hamilton-Calhoun-and-Liberty-counties-570176761.html		False			2020-05-18 10:35:02
12015	Charlotte County, Florida	True	https://www.yoursun.com/northport/all-schools-in-florida-to-close-until-at-least-march/article_72255662-6577-11ea-bbe8-979fe6edf940.html	2019-03-16	False	https://www.charlottecountyfl.gov/Pages/COVID-19-Information.aspx	2020-05-18	False			True	https://www.charlottecountyfl.gov/Pages/COVID-19-Closings.aspx	2020-04-03	True	https://www.charlottecountyfl.gov/Pages/COVID-19-Closings.aspx	2020-04-03	True	https://www.charlottecountyfl.gov/Pages/COVID-19-Information.aspx		False			2020-05-28 17:05:24
12017	Citrus County, Florida	True	https://www.chronicleonline.com/news/coronavirus/state-shuts-down-public-schools-for-two-weeks/article_87e731a8-656f-11ea-b82e-879a8b70c039.html	2020-03-17		https://www.chronicleonline.com/news/coronavirus/countys-message-follow-the-rules-please/article_4bc513e0-7535-11ea-8e47-4b2b0f20564c.html	2020-04-02	False				https://www.chronicleonline.com/news/coronavirus/countys-message-follow-the-rules-please/article_4bc513e0-7535-11ea-8e47-4b2b0f20564c.html	2020-04-02	True	https://inverness-fl.gov/CivicAlerts.aspx?AID=963	2020-03-24	False	https://www.chronicleonline.com/news/local/department-of-health-in-citrus-county-now-offering-curbside-testing-for-those-who-qualify/article_33cf8e0c-7380-11ea-b3d4-838b6225cd74.html		True	http://www.citruscountytransit.com/		2020-04-29 18:59:20
12019	Clay County, Florida	True	https://www.oneclay.net/coronavirus	2020-03-16		https://www.flgov.com/wp-content/uploads/orders/2020/EO_20-91-compressed.pdf	2020-04-03	False				https://www.flgov.com/wp-content/uploads/orders/2020/EO_20-91-compressed.pdf	2020-04-03	False			True	https://www.news4jax.com/news/local/2020/04/30/clay-county-officials-give-update-on-covid-19-response-reopening/	2020-05-04	False	https://www.floridadisaster.org/globalassets/governor-essential-services.pdf		2020-05-02 16:02:05
12021	Collier County, Florida	True	https://www.collierschools.com/covid19	2020-03-16		https://www.documentcloud.org/documents/6823615-DeSantis-EO-20-91.html	2020-04-01		https://www.wptv.com/news/region-c-palm-beach-county/west-palm-beach/how-will-floridas-stay-at-home-order-be-enforced	2020-04-01		https://www.documentcloud.org/documents/6823615-DeSantis-EO-20-91.html	2020-04-01	True	https://www.documentcloud.org/documents/6823615-DeSantis-EO-20-91.html	2020-04-01	True	https://www.flmedical.org/florida/Florida_Public/Resources/Coronavirus/Drive-thru_testing.aspx		False			2020-04-23 14:04:01
12023	Columbia County, Florida	True	http://www.columbiak12.com/school-board-e662b7dc	2020-03-13		https://www.flgov.com/wp-content/uploads/orders/2020/EO_20-91-compressed.pdf	2020-03-01	False				https://www.flgov.com/wp-content/uploads/orders/2020/EO_20-91-compressed.pdf	2020-03-01	True	https://www.flgov.com/wp-content/uploads/orders/2020/EO_20-91-compressed.pdf	2020-03-01	True	https://www.columbiacountyga.gov/Home/Components/News/News/4683/4850	2020-03-24	False			2020-05-25 23:29:22
12027	DeSoto County, Florida	True	https://www.desotocountyschools.org/announcements	2020-04-14		https://www.flgov.com/wp-content/uploads/orders/2020/EO_20-91-compressed.pdf	2020-03-01	False				https://www.flgov.com/wp-content/uploads/orders/2020/EO_20-91-compressed.pdf	2020-03-01	True	https://www.flgov.com/wp-content/uploads/orders/2020/EO_20-91-compressed.pdf	2020-03-01	True	http://desotobocc.com/news/article/drive-thru-covid-19-testing-to-begin-in-desoto-county	2020-05-12	False		2020-01-01	2020-05-25 23:50:10
12029	Dixie County, Florida	True	http://www.fldoe.org/newsroom/latest-news/florida-extends-school-campus-closures-through-may-1.stml	2020-03-17	False	https://www.nbcmiami.com/news/local/florida-moving-to-full-phase-one-with-gyms-and-fitness-centers-reopening-governor/2233905/	2020-05-18	False			True	https://www.flgov.com/wp-content/uploads/orders/2020/EO_20-91.pdf	2020-04-03	True	https://www.flgov.com/wp-content/uploads/orders/2020/EO_20-91.pdf	2020-04-03	True	http://www.dixieemergency.com/	2020-05-07	False			2020-05-16 22:06:28
12031	Duval County, Florida	True	https://dcps.duvalschools.org/duvalhomeroom	2020-03-23	True	https://www.firstcoastnews.com/article/news/health/coronavirus/mayor-curry-orders-all-non-essential-businesses-closed/77-b3f2791f-8ec3-4f7e-9667-c8ca6f35a26b	2020-04-01		https://www.firstcoastnews.com/article/news/health/coronavirus/mayor-curry-orders-all-non-essential-businesses-closed/77-b3f2791f-8ec3-4f7e-9667-c8ca6f35a26b			https://www.firstcoastnews.com/article/news/health/coronavirus/mayor-curry-orders-all-non-essential-businesses-closed/77-b3f2791f-8ec3-4f7e-9667-c8ca6f35a26b	2020-04-01	True	https://www.firstcoastnews.com/article/news/health/coronavirus/mayor-curry-orders-all-non-essential-businesses-closed/77-b3f2791f-8ec3-4f7e-9667-c8ca6f35a26b	2020-04-01		https://www.coj.net/departments/fire-and-rescue/emergency-preparedness/preparedenss/covid-19-information	2020-04-02	False	https://www.jtafla.com/		2020-04-12 08:08:42
12033	Escambia County, Florida	True	http://www.fldoe.org/em-response/	2020-03-23				False				https://www.wuwf.org/post/escambia-officials-say-safer-home-not-lockdown#stream/0	2020-04-01	True	http://www.northescambia.com/2020/03/heres-the-latest-covid-19-update-from-escambia-county	2020-03-16	True	https://mynbc15.com/news/local/drive-thru-covid-19-testing-opens-march-23-at-brownsville-community-center-in-pensacola	2020-03-23	False			2020-04-24 11:59:50
12035	Flagler County, Florida	True	https://www.news-journalonline.com/news/20200316/coronavirus-and-volusia-flagler-schools-answers-to-your-questions	2020-03-16	False	http://www.flaglercounty.org/emergency_information/emergency_management/covid-19/what_am_i_allowed_not_allowed_to_do_fl_s_stay_at_home_executive_order.php	2020-05-04	True	https://www.clickorlando.com/news/local/2020/03/30/flagler-county-continues-isolation-order-tighten-restrictions-to-stop-spread-of-covid-19/	2020-03-30	True	http://www.flaglersheriff.com/coronavirus	2020-03-22	True	http://www.flaglersheriff.com/coronavirus	2020-04-03	True	http://www.flaglercounty.org/emergency_information/emergency_management/covid-19/who_can_i_speak_to_about_my_specific_health_concerns_and_or_get_tested_for_covid-19.php		False			2020-05-28 17:36:20
12037	Franklin County, Florida	True	https://www.apalachtimes.com/news/20200316/schools-stay-shuttered-food-program-to-start	2020-03-16	False	https://www.floridasforgottencoast.com/2020/05/franklin-county-is-back-in-business/	2020-05-19	True	https://www.wtxl.com/news/local-news/franklin-county-sheriff-you-must-obey-14-day-quarantine-if-you-travel-into-county-from-covid-19-impacted-area	2020-04-06	True	https://www.flgov.com/wp-content/uploads/orders/2020/EO_20-91-compressed.pdf	2020-04-03	True	https://www.flgov.com/wp-content/uploads/orders/2020/EO_20-91-compressed.pdf	2020-04-03	True	https://www.wjhg.com/content/news/PanCare-Health-will-begin-COVID-19-testing-in-Franklin-County-569638461.html	2020-04-15	False			2020-05-27 22:13:58
12039	Gadsden County, Florida	False				https://www.flgov.com/wp-content/uploads/orders/2020/EO_20-91-compressed.pdf	2020-03-01	False				https://www.flgov.com/wp-content/uploads/orders/2020/EO_20-91-compressed.pdf	2020-03-01	True	https://www.flgov.com/wp-content/uploads/orders/2020/EO_20-91-compressed.pdf	2020-03-01	True	https://www.wtxl.com/home/gadsden-county-launches-first-free-drive-thru-covid-19-site	2020-05-06	False			2020-05-25 23:35:24
12041	Gilchrist County, Florida	True	https://www.wcjb.com/content/news/Florida-schools-ordered-to-close-for-two-weeks-due-to-COVID-19-568784151.html	2020-03-14	False	https://gilchrist.fl.us/covid-19/	2020-05-04	False			True	https://gilchrist.fl.us/wp-content/uploads/EO-20-91.pdf	2020-04-03	True	https://gilchrist.fl.us/wp-content/uploads/EO-20-91.pdf	2020-04-03	True	https://www.freeclinics.com/det/fl_32693_florida-department-of-health-in-gilchrist-county		False			2020-05-15 21:28:08
12043	Glades County, Florida	True	http://swflorida.blogspot.com/2020/03/glades-county-schools-suspend-operations.html	2020-03-16	False	https://lakeokeechobeenews.com/coronavirus/precautions-urged-as-businesses-reopen/	2020-05-04	False			True	https://www.fox29.com/news/governor-desantis-issues-stay-at-home-order-for-florida	2020-04-03	True	https://www.fox29.com/news/governor-desantis-issues-stay-at-home-order-for-florida	2020-04-03	True	https://www.winknews.com/2020/05/14/state-run-covid-19-testing-coming-to-naples/	2020-05-20	False			2020-05-18 10:46:16
12045	Gulf County, Florida	True	https://www.starfl.com/news/20200318/schools-to-remain-closed-until-mid-april	2020-03-16	False	https://www.cnn.com/2020/04/29/us/florida-reopening-coronavirus/index.html	2020-05-04	False			True	https://www.fox29.com/news/governor-desantis-issues-stay-at-home-order-for-florida	2020-04-03	True	https://www.fox29.com/news/governor-desantis-issues-stay-at-home-order-for-florida	2020-04-03	True	https://www.wjhg.com/content/news/Mobile-testing-site-aims-to-keep-COVID-19-numbers-low-in-Gulf-County-569749851.html	2020-04-17	False			2020-05-18 11:07:05
12047	Hamilton County, Florida	True	https://www.suwanneedemocrat.com/news/jasper_news/state-orders-schools-closed-for-weeks/article_a1ec8cc2-6576-11ea-babf-2b244a70e34a.html	2020-03-16	False	https://www.suwanneedemocrat.com/news/floridas-phase-one-reopening-lifts-stay-at-home-order-reopens-businesses-in-safe-smart-steps/article_013fb06a-8a74-11ea-ad84-53761ab87fc9.html	2020-05-04	False			True	https://www.fox29.com/news/governor-desantis-issues-stay-at-home-order-for-florida	2020-04-03	True	https://www.fox29.com/news/governor-desantis-issues-stay-at-home-order-for-florida	2020-04-03	True	https://www.suwanneedemocrat.com/news/drive-thru-testing-available-in-hamilton-county/article_d77730f2-8e09-11ea-83ba-5392379967e7.html	2020-05-04	False			2020-05-17 12:24:49
12049	Hardee County, Florida	True	http://hjh.hardee.k12.fl.us/?PageName=LatestNews&Section=LatestNews&ItemID=557462&ISrc=School&Itype=News	2020-03-14	False	https://www.flgov.com/wp-content/uploads/orders/2020/EO_20-112.pdf	2020-05-04				False	https://www.flgov.com/wp-content/uploads/orders/2020/EO_20-112.pdf	2020-05-04	True	https://www.flgov.com/wp-content/uploads/orders/2020/EO_20-83.pdf	2020-03-24	True	https://www.wfla.com/community/health/coronavirus/free-drive-up-covid-19-testing-to-be-available-in-hardee-county/	2020-06-30				2020-07-06 15:00:42
12051	Hendry County, Florida	True	https://www.hendry-schools.org/	2020-03-16		https://www.flgov.com/wp-content/uploads/orders/2020/EO_20-91-compressed.pdf	2020-03-16	True				https://www.flgov.com/wp-content/uploads/orders/2020/EO_20-91-compressed.pdf	2020-03-16	True	https://www.flgov.com/wp-content/uploads/orders/2020/EO_20-91-compressed.pdf	2020-03-16	True	https://www.hendryfla.net/emergency_management.php	2020-03-16	False			2020-05-30 15:21:16
12053	Hernando County, Florida	True	https://www.hernandosun.com/article/covid-19-update-hernando-county-public-schools-will-be-closed-until-march-30	2020-03-13	False	https://www.hernandocounty.us/Home/Components/News/News/4098/1590	2020-05-18	False			True	https://www.hernandocounty.us/Home/Components/News/News/2972/1590?arch=1	2020-04-03	True	https://www.hernandocounty.us/Home/Components/News/News/2972/1590?arch=1	2020-04-03	True	https://www.hernandosun.com/article/florida-department-health-hernando-county-begins-expanded-covid-19-testing	2020-05-13	False			2020-05-28 16:36:10
12055	Highlands County, Florida	True	https://www.midfloridanewspapers.com/highlands_news-sun/closures-near-us-county-schools-are-among-them/article_4b457c7e-64ab-11ea-aa31-977e3b2023e1.html	2020-03-14	False	https://www.highlandsfl.gov/departments/public_information/covid-19_information.php	2020-05-04	False			True	https://www.highlandsfl.gov/departments/public_information/EO%2020-91.pdf	2020-04-03	True	https://www.highlandsfl.gov/departments/public_information/EO%2020-91.pdf	2020-04-03	True	http://highlands.floridahealth.gov/locations/index.html		False			2020-05-28 20:09:22
12057	Hillsborough County, Florida	True	https://www.sdhc.k12.fl.us/doc/2650/communications/resources/coronavirus/?utm_source=web&utm_medium=alert&utm_campaign=coronavirus	2020-03-16				True	https://www.adn.com/nation-world/2020/03/30/florida-megachurch-pastor-who-held-sunday-services-in-violation-of-coronavirus-orders-surrenders-to-police/	2020-03-30		https://www.visittampabay.com/covid-19/	2020-04-01	True	https://www.visittampabay.com/covid-19/	2020-04-01	True	https://www.fox13news.com/news/florida-ramps-up-testing-ahead-of-anticipated-covid-19-peak	2020-04-08	True	http://www.gohart.org/	2020-04-01	2020-04-10 22:21:55
12059	Holmes County, Florida	True	https://www.wtvy.com/wrgx/content/news/All-school-districts-in-Florida-closed-for-two-weeks-568785591.html	2020-03-16	False	https://www.chipleypaper.com/opinion/20200510/guest-editorial-dont-get-complacent-about-covid-19	2020-05-04	False			True	https://www.chipleypaper.com/opinion/20200510/guest-editorial-dont-get-complacent-about-covid-19	2020-04-01	True	https://www.fl-counties.com/sites/default/files/2020-04/EO%2020-91%20Safer%20at%20Home%20until%20April%2030.pdf	2020-03-24	True	https://www.mypanhandle.com/news/holmes-county/holmes-county-hospital-to-offer-drive-thru-covid-19-testing-to-all-interested/	2020-04-14	False			2020-05-11 23:57:18
12061	Indian River County, Florida	True	https://twitter.com/IRCSchools/status/1238575269407076352	2020-03-13		https://www.tcpalm.com/story/news/local/shaping-our-future/2020/04/03/irc-closes-non-essential-businesses-most-people-staying-home/5116577002/	2020-04-03	False				https://www.covb.org/DocumentCenter/View/4019/EO-20-91-State-Wide-Stay-At-Home-Essential-Services-Only	2020-04-01	True	https://www.tcpalm.com/story/news/local/2020/03/11/coronavirus-treasure-coast-events-activities-canceled-rescheduled-over-concerns-covid-19/5019368002/	2020-03-11	True	http://veronews.com/2020/03/20/drive-through-covid-19-testing-center-opening-today/	2020-03-20	False	https://www.golineirt.com/index.html#routes		2020-04-29 18:10:41
12063	Jackson County, Florida	True	https://www.jacksonschoolsga.org/letter-from-dr-howard-re-coronavirus/	2020-03-16		https://www.forbes.com/sites/alangassman/2020/04/05/florida-governors-stay-at-home-order-clarified-by-qa/#76ce31085eaf	2020-04-01	True	https://www.jacksongov.org/Faq.aspx?QID=332	2020-04-01		https://www.forbes.com/sites/alangassman/2020/04/05/florida-governors-stay-at-home-order-clarified-by-qa/#76ce31085eaf	2020-04-01	True	https://www.forbes.com/sites/alangassman/2020/04/05/florida-governors-stay-at-home-order-clarified-by-qa/#76ce31085eaf	2020-04-01	True	https://www.jacksongov.org/1190/COVID-19-Test-Sites	2020-03-25	True	https://www.jacksonnc.org/transit	2020-04-06	2020-05-12 00:45:38
12065	Jefferson County, Florida	True	https://news.wfsu.org/wfsu-local-news/2020-03-13/florida-doe-orders-statewide-school-closure-districts-worry-how-to-feed-kids	2020-03-16	False	https://www.cnn.com/2020/04/29/us/florida-reopening-coronavirus/index.html	2020-05-04	False			True	https://www.fox29.com/news/governor-desantis-issues-stay-at-home-order-for-florida	2020-04-03	True	https://www.fox29.com/news/governor-desantis-issues-stay-at-home-order-for-florida	2020-04-03	True	http://jefferson.floridahealth.gov/newsroom/2020/04/04-06-2020.html		False			2020-05-18 09:57:40
12067	Lafayette County, Florida	True	http://www.fldoe.org/newsroom/latest-news/florida-department-of-education-provides-recommendations-for-spring-break.stml	2020-03-16	False	https://floridapolitics.com/archives/334832-26-counties-cleared-for-vacation-rentals-after-dbpr-approves-10-more-plans	2020-05-23	False			True	https://www.flgov.com/wp-content/uploads/orders/2020/EO_20-91-compressed.pdf	2020-04-03	True	https://www.flgov.com/wp-content/uploads/orders/2020/EO_20-91-compressed.pdf	2020-04-03	True	https://www.suwanneedemocrat.com/news/community-testing-available-in-suwannee-lafayette-counties/article_d8781fca-8e4a-11ea-bb0c-83d215cea894.html	2020-05-07	False			2020-05-27 23:02:51
12069	Lake County, Florida	True	https://www.lake.k12.fl.us/departments/communications/coronavirus-updates	2020-03-13		https://www.flchamber.com/essential-services-order/	2020-04-03	False				https://www.lakecountyfl.gov/news_releases/news_release.aspx?id=3566	2020-04-03	True	https://www.lakecountyfl.gov/news_releases/news_release.aspx?id=3550	2020-03-12	True	https://www.lakecountyfl.gov/COVID-19/	2020-03-23	True	https://www.ridelakexpress.com/news/3558	2002-03-22	2020-04-25 15:52:01
12071	Lee County, Florida	True	https://www.news-press.com/story/news/education/2020/03/13/coronavirus-florida-lee-collier-schools-close-next-two-weeks/5046810002/	2020-03-14		https://www.leegov.com/covid-19/safer-at-home-order	2020-04-02	False				https://www.leegov.com/covid-19/safer-at-home-order	2020-04-02	True	https://www.leegov.com/covid-19/safer-at-home-order	2020-04-02	True	https://www.news-press.com/story/news/local/2020/03/26/coronavirus-heres-how-get-tested-swfl/2915277001/	2020-03-26	True	https://www.leegov.com/leetran	2020-03-26	2020-04-11 20:10:28
12073	Leon County, Florida	True	https://www.leonschools.net/site/default.aspx?PageType=3&DomainID=7431&ModuleInstanceID=78480&ViewID=6446EE88-D30C-497E-9316-3F8874B3E108&RenderLoc=0&FlexDataID=118760&PageID=41399	2020-03-12		https://www.flgov.com/wp-content/uploads/orders/2020/EO_20-91-compressed.pdf	2020-04-01	False				https://content.govdelivery.com/accounts/FLLEON/bulletins/282fce8	2020-03-25	True	https://content.govdelivery.com/accounts/FLLEON/bulletins/282fce8	2020-03-24	False			False			2020-04-26 03:30:04
12075	Levy County, Florida	True	https://www.flgov.com/wp-content/uploads/orders/2020/EO_20-91-compressed.pdf	2020-03-16		https://www.flgov.com/wp-content/uploads/orders/2020/EO_20-91-compressed.pdf	2020-03-16	True	http://media.graytvinc.com/documents/Emergency+Order-Gatherings+More+than+10.pdf	2020-03-24		https://www.flgov.com/wp-content/uploads/orders/2020/EO_20-91-compressed.pdf	2020-03-16	True	https://www.flgov.com/wp-content/uploads/orders/2020/EO_20-91-compressed.pdf	2020-03-16	True	https://mycbs4.com/news/local/levy-county-to-begin-free-covid-19-testing-for-residents	2020-05-14	False			2020-05-30 15:32:33
12077	Liberty County, Florida	True	http://www.fldoe.org/newsroom/latest-news/florida-department-of-education-provides-recommendations-for-spring-break.stml	2020-03-13	False	https://www.flgov.com/wp-content/uploads/orders/2020/EO_20-123.pdf	2020-05-18	False			True	http://www.thecountyrecord.net/archives/7672-Two-cases-of-COVID-19-now-confirmed-in-Liberty-County.html	2020-04-03	True	https://www.wkgc.org/2020/04/01/gov-ron-desantis-issues-statewide-stay-home-order-due-to-covid-19/	2020-04-03	True	http://www.cljnews.com/20200402covid-19-testing-in-bristol	2020-04-02	False			2020-05-27 23:30:13
12079	Madison County, Florida	True	http://www.madison.k12.fl.us/2020/3/covid-19-update-3-17-2020	2020-03-17	False	https://www.nbcmiami.com/news/local/florida-moving-to-full-phase-one-with-gyms-and-fitness-centers-reopening-governor/2233905/	2020-05-18	False			True	http://madison.floridahealth.gov/newsroom/2020/04/04-01-2020.html	2020-04-01	True	http://madison.floridahealth.gov/newsroom/2020/04/04-01-2020.html	2020-04-01	True	http://madison.floridahealth.gov/newsroom/2020/04/04-05-2020.html		False			2020-05-16 22:07:10
12081	Manatee County, Florida					https://www.mymanatee.org/departments/public_safety/coronavirus_information	2020-04-03	False				https://www.mymanatee.org/departments/public_safety/coronavirus_information	2020-04-03	False			True	https://www.mymanatee.org/departments/public_safety/coronavirus_information	2020-04-29	False	https://www.mymanatee.org/departments/mcat/announcements/covid19_service_reductions		2020-05-02 15:14:18
12083	Marion County, Florida	True	https://www.marionschools.net/site/default.aspx?PageType=3&DomainID=4&ModuleInstanceID=78982&ViewID=6446EE88-D30C-497E-9316-3F8874B3E108&RenderLoc=0&FlexDataID=93310&PageID=1	2020-03-12		https://www.clickorlando.com/news/local/2020/03/27/marion-county-ordinance-forces-some-businesses-to-close-amid-spread-of-coronavirus/	2020-03-26	False				https://www.wcjb.com/content/news/Marion-County-Commissioners-increase-restrictions-on-establishments-to-maintain-social-distancing-569176171.html	2020-03-27	True	https://www.marioncountyfl.org/departments-agencies/departments-o-z/public-relations/covid-19-cancellations		True	https://www.wftv.com/news/local/marion-county/drive-thru-covid-19-testing-available-ocala-villages/HZZKWJEVLJAT7DRVXHZPI7FRTE/	2020-03-18	False	https://www.ocalafl.org/living/coronavirus-information#SunTranInformation		2020-04-25 16:13:56
12085	Martin County, Florida	True	https://www.martinschools.org/coronavirusinfo	2020-03-13		https://www.stuartmagazine.com/up-front/noteworthy/covid-19-martin-county-updates-wednesday-april-29	2020-04-03	True	https://www.nbcmiami.com/news/local/treasure-coast-woman-arrested-for-violating-quarantine-while-awaiting-test-results/2215060/			https://www.stuartmagazine.com/up-front/noteworthy/covid-19-martin-county-updates-wednesday-april-29		True	https://www.martin.fl.us/resources/covid-19-local-state-emergency	2020-03-16	False	https://www.martin.fl.us/Coronavirus		False			2020-04-29 18:32:12
12086	Miami-Dade County, Florida	True	http://www.dadeschools.net/	2020-03-31		https://www.miamidade.gov/information/library/coronavirus-emergency-order-07-20-businesses.pdf	2020-03-19	True	https://www.nbcmiami.com/news/local/florida-coronavirus-deaths-pass-350-more-than-16300-confirmed-cases/2217823/	2020-04-09		https://www.miamidade.gov/information/library/coronavirus-emergency-order-safer-at-home.pdf	2020-03-26	True	https://www.miamidade.gov/information/library/coronavirus-emergency-order-10-20-public-gatherings.pdf	2020-03-24	True	https://wsvn.com/news/local/miami-dade/testing-sites-for-covid-19-in-broward-and-miami-dade/	2020-03-19	False			2020-04-10 19:30:18
12087	Monroe County, Florida	True	https://www.monroecounty-fl.gov/1177/Schools	2020-03-13	False	https://www.monroecounty-fl.gov/1169/COVID-19-Coronavirus	2020-05-04	False			True	https://www.flgov.com/wp-content/uploads/orders/2020/EO_20-91-compressed.pdf	2020-03-30	True	https://www.flgov.com/wp-content/uploads/orders/2020/EO_20-91-compressed.pdf	2020-03-30	True	https://www.monroecounty-fl.gov/1176/Testing-Hospitals-Private-Care-Physician	2020-03-15	True	https://www.cityofkeywest-fl.gov/egov/apps/document/center.egov?view=item;id=20781	2020-03-17	2020-05-16 17:44:21
12089	Nassau County, Florida	True	https://fernandinaobserver.com/county-news/nassau-county-schools-closed-through-march-27th/	2020-03-14	False	https://www.nassaucountyfl.com/DocumentCenter/View/19857/EO_20-123	2020-05-18	False			False	https://www.nassaucountyfl.com/DocumentCenter/View/19805/EO-6	2020-04-30	True	https://www.nassaucountyfl.com/DocumentCenter/View/19685/EO_20-83	2020-03-24	True	https://fernandinaobserver.com/covid-19/covid-19-testing-information-for-nassau-county-residents/	2020-04-24				2020-07-05 19:00:21
12091	Okaloosa County, Florida	True	https://www.okaloosaschools.com/district/coronavirus	2020-03-16	False	https://www.flgov.com/wp-content/uploads/orders/2020/EO_20-112.pdf	2020-05-04	False			True	http://www.myokaloosa.com/sites/default/files/users/piouser/EO%2020-91.pdf	2020-04-03	True	http://www.myokaloosa.com/sites/default/files/users/piouser/EO%2020-91.pdf	2020-04-03	True	https://www.nwfdailynews.com/news/20200514/drive-through-covid-19-testing-begins-in-walton-okaloosa	2020-05-14	False			2020-05-28 15:06:02
12093	Okeechobee County, Florida	True	http://www.okee.k12.fl.us/2020/3/school-closure-info	2020-04-18		https://www.flgov.com/wp-content/uploads/orders/2020/EO_20-91-compressed.pdf	2020-03-01	False				https://www.flgov.com/wp-content/uploads/orders/2020/EO_20-91-compressed.pdf	2020-03-01	True	https://www.flgov.com/wp-content/uploads/orders/2020/EO_20-91-compressed.pdf	2020-03-01	True	https://www.co.okeechobee.fl.us/services/covid-19	2020-04-02	False		2020-01-01	2020-05-25 23:42:09
12095	Orange County, Florida	True	https://www.ocps.net/departments/exceptional_student_education/related_services/school_health_services/coronavirus___c_o_v_i_d-19_	2020-03-17		http://orangecountyfl.net/portals/0/library/Emergency-Safety/docs/coronavirus/EO_20-91-compressed.pdf	2020-04-03	False				http://orangecountyfl.net/portals/0/library/Emergency-Safety/docs/coronavirus/EO_20-91-compressed.pdf	2020-04-03	True	http://orangecountyfl.net/portals/0/library/Emergency-Safety/docs/coronavirus/EO_20-91-compressed.pdf	2020-04-03	True	http://orangecountyfl.net/EmergencySafety/Coronavirus.aspx#.XpPT-VNKhTY	2020-04-11	False			2020-04-12 22:55:15
12097	Osceola County, Florida	True	https://www.osceola.org/news/osceola-county-update-covid-19.stml	2020-03-16		https://www.osceola.org/core/fileparse.php/7578/urlt/032520_Executive-Order-2-Shelter-in-Place-Osceola.pdf	2020-03-23	True	https://www.usatoday.com/story/news/politics/2020/04/02/coronavirus-police-fines-jail-breaking-stay-home-orders/5104704002/			https://www.tampabay.com/news/health/2020/04/29/florida-will-start-lifting-stay-at-home-orders-on-monday-gov-ron-desantis-says/		True	https://www.flgov.com/wp-content/uploads/orders/2020/EO_20-112.pdf	2020-05-04	True	http://osceola.floridahealth.gov/newsroom/2020/03/covid-19.html	2020-03-17	False			2020-05-06 11:54:16
12099	Palm Beach County, Florida					http://discover.pbcgov.org/Lists/Newsroom/NewsDispForm.aspx?ID=2685&Source=http%3A%2F%2Fdiscover%2Epbcgov%2Eorg%2FPages%2FNews%5FArchive%2Easpx&ContentTypeId=0x010400B394EB4EDAFC8D49A6998AD1EB535F61	2020-03-23	False				https://www.wptv.com/news/region-c-palm-beach-county/west-palm-beach/two-new-orders-handed-out-by-palm-beach-county	2020-03-25	False			True	http://discover.pbcgov.org/Lists/Newsroom/NewsDispForm.aspx?ID=2768&RootFolder=%2FLists%2FNewsroom&Source=http%3A%2F%2Fdiscover%2Epbcgov%2Eorg%2FPages%2Fdefault%2Easpx		False			2020-04-12 21:06:48
12101	Pasco County, Florida	True	https://www.wtsp.com/article/news/health/coronavirus/florida-schools-closing-for-2-weeks-to-limit-spread-of-coronavirus/67-6ca8bd62-f15e-4314-9d4c-082834e81d58	2020-03-14		https://www.mynews13.com/fl/orlando/coronavirus/2020/04/01/ongoing-coronavirus-coverage	2020-04-03	False		2020-01-01		https://www.mynews13.com/fl/orlando/coronavirus/2020/04/01/ongoing-coronavirus-coverage	2020-04-03	True	https://www.mynews13.com/fl/orlando/coronavirus/2020/04/01/ongoing-coronavirus-coverage	2020-04-03	True	https://baycare.org/newsroom/2020/march/baycare-to-launch-drive-thru-covid-19-testing-sites	2020-03-17	False			2020-04-27 20:31:44
12103	Pinellas County, Florida	True	https://www.pcsb.org/Page/32751	2020-03-16		https://www.pinellascounty.org/emergency/PDF/covid19/res20-20.pdf	2020-03-25	True	https://www.abcactionnews.com/news/region-pinellas/st-pete-pd-plans-to-issue-tickets-in-public-parks-to-people-ignoring-social-distancing-rules	2020-03-31	True	https://www.pinellascounty.org/emergency/PDF/covid19/res20-20.pdf	2020-03-25	True	https://www.pinellascounty.org/emergency/PDF/covid19/res20-20.pdf	2020-03-25	True	https://baycare.org/coronavirus/covid-19-testing-centers	2020-04-10	False			2020-04-12 23:17:23
12105	Polk County, Florida	True	https://polkschoolsfl.com/newsrelease/governor-florida-k-12-schools-to-remain-closed-until-april-15/	2020-03-17		https://www.polk-county.net/covid-19/county-closures-and-service-changes	2020-04-01	False				https://www.polk-county.net/covid-19/county-closures-and-service-changes	2020-04-01	True	https://www.polk-county.net/covid-19/county-closures-and-service-changes	2020-04-01	True	https://www.tampabay.com/news/health/2020/04/03/baycare-changes-covid-19-drive-thru-test-site-location-in-polk-county/	2020-04-03	False	https://ridecitrus.com/covid-19-update/		2020-04-11 22:27:12
12107	Putnam County, Florida	True	http://putnamschools.org/putnam_school_coronavirus___c_o_v_i_d-19__update	2020-03-17	False	https://apps.putnam-fl.com/imagetmp/187506.pdf	2020-05-04	False			True	https://apps.putnam-fl.com/imagetmp/187455.pdf	2020-04-02	True	http://main.putnam-fl.com/wp-content/uploads/2020/03/031220_PutnamCHD-Public-Health-Guidance-for-Mass-Gatherings.pdf	2020-03-12	False			False			2020-05-16 18:34:33
12109	St. Johns County, Florida	True	https://www.stjohns.k12.fl.us/coronavirus/2020/03/26/update-from-superintendent-forson-march-26/	2020-03-30		https://www.clickorlando.com/news/local/2020/04/01/coronavirus-florida-governor-issues-statewide-30-day-stay-at-home-order/	2020-04-03	False				https://www.clickorlando.com/news/local/2020/04/01/coronavirus-florida-governor-issues-statewide-30-day-stay-at-home-order/	2020-04-03	True	https://www.clickorlando.com/news/local/2020/04/01/coronavirus-florida-governor-issues-statewide-30-day-stay-at-home-order/	2020-04-03	True	https://www.news4jax.com/news/local/2020/04/09/where-st-johns-county-residents-can-get-tested-for-coronavirus/	2020-04-09	False			2020-05-03 00:54:03
12111	St. Lucie County, Florida	True	https://www.stlucie.k12.fl.us/blog/distance-learning-will-continue/	2020-03-13		https://www.stlucieco.gov/departments-services/a-z/public-safety/covid-19	2020-03-23	False				https://www.stlucieco.gov/departments-services/a-z/public-safety/covid-19	2020-03-23	True	https://www.stlucieco.gov/departments-services/a-z/public-safety/covid-19	2020-03-23				False			2020-04-26 00:59:15
12113	Santa Rosa County, Florida	True	https://www.facebook.com/pg/santarosacountydistrictschools/posts/?ref=page_internal	2020-03-23		https://www.pnj.com/story/news/2020/03/23/milton-declares-covid-19-state-emergency-combat-spread-coronavirus/2905012001/	2020-03-23	False				https://www.miltonfl.org/CivicAlerts.aspx?AID=298	2020-04-01	True	https://www.wkrg.com/top-stories/santa-rosa-county-cancels-publicly-permitted-events-of-50-or-more-people/	2020-03-16	False	https://www.santarosa.fl.gov/Faq.aspx?QID=136					2020-04-25 16:34:48
12115	Sarasota County, Florida	True	https://www.mysuncoast.com/2020/03/18/coronavirus-updates-schools-closed-until-april-th-manatee-county-resident-is-th-death-florida/	2020-03-17		https://www.edcsarasotacounty.com/business-assistance/essential-nonessential-businesses/	2020-04-03	False				https://www.heraldtribune.com/news/20200401/coronavirus-florida-statewide-stay-at-home-order-is-relief-to-local-officials		True	https://www.yourobserver.com/article/sarasota-county-cancels-large-events-covid-19-coronavirus	2020-03-12	False			False			2020-05-01 12:20:18
12117	Seminole County, Florida	True	http://www.seminolecountyfl.gov/departments-services/county-managers-office/prepare-seminole/emergencyevent.stml#schools	2020-03-13	False	http://www.seminolecountyfl.gov/departments-services/county-managers-office/prepare-seminole/emergencyevent.stml#reopen	2020-05-04	False			True	http://www.seminolecountyfl.gov/departments-services/county-managers-office/prepare-seminole/emergencyevent.stml#closure	2020-04-03	True	http://www.seminolecountyfl.gov/departments-services/county-managers-office/prepare-seminole/emergencyevent.stml#closure	2020-04-03	True	http://www.seminolecountyfl.gov/departments-services/county-managers-office/prepare-seminole/emergencyevent.stml#testing	2020-04-21	False	http://www.seminolecountyfl.gov/departments-services/county-managers-office/prepare-seminole/emergencyevent.stml#transportation		2020-05-09 14:14:05
12119	Sumter County, Florida	True	https://www.clickorlando.com/news/local/2020/03/23/sumter-county-schools-begin-first-day-of-distance-learning-heres-how-it-went/	2020-03-13		https://www.clickorlando.com/news/local/2020/03/31/sumter-county-becomes-latest-to-issue-stay-at-home-order-due-to-coronavirus/	2020-04-01	False				https://www.clickorlando.com/news/local/2020/03/31/sumter-county-becomes-latest-to-issue-stay-at-home-order-due-to-coronavirus/	2020-04-01	True	https://www.sumtercountytimes.com/content/florida-now-required-limit-movement-outside-homes-essentials	2020-04-01	False						2020-04-29 19:51:32
12121	Suwannee County, Florida	True	https://www.wtxl.com/news/local-news/suwannee-county-school-district-to-implement-plan-for-remote-instruction-on-march-30	2020-03-18	False	https://www.flgov.com/wp-content/uploads/orders/2020/EO_20-112.pdf	2020-05-04	False			False	https://www.flgov.com/wp-content/uploads/orders/2020/EO_20-112.pdf	2020-05-04	True	https://www.flgov.com/wp-content/uploads/orders/2020/EO_20-91-compressed.pdf	2020-04-03	True	https://www.wtxl.com/news/local-news/suwannee-county-opening-drive-thru-covid-19-testing-site-for-all-residents	2020-05-07				2020-07-05 19:34:56
12125	Union County, Florida	True	https://www.actionnewsjax.com/news/local/northeast-florida-school-districts-release-coronavirus-safety-plans/4VBOS3R43BBXFKU2Q2VLKPC44Q/	2020-03-17	False	https://www.cnn.com/2020/04/29/us/florida-reopening-coronavirus/index.html	2020-05-04	False			True	https://www.fox29.com/news/governor-desantis-issues-stay-at-home-order-for-florida	2020-04-03	True	https://www.fox29.com/news/governor-desantis-issues-stay-at-home-order-for-florida	2020-04-03	True	https://mycbs4.com/news/local/union-county-sheriffs-office-to-provide-covid-19-testing-by-appointment	2020-05-12	False			2020-05-16 23:07:46
12127	Volusia County, Florida	True	https://www.wftv.com/news/florida/live-updates-florida-has-192-coronavirus-cases-bars-nightclubs-suspended-30-days/PKHWVU7QVVEQXABH6X6QPQWYAI/	2020-03-17		https://www.news-journalonline.com/news/20200401/coronavirus-gov-desantis-issues-statewide-stay-at-home-order	2020-04-01	True	https://www.ormondbeachobserver.com/article/all-volusia-beaches-closed-county-officials-ask-residents-please-stay-home	2020-04-03		https://www.news-journalonline.com/news/20200401/coronavirus-gov-desantis-issues-statewide-stay-at-home-order	2020-04-01	True	https://www.post-gazette.com/news/nation/2020/03/17/Florida-beaches-restaurants-bars-schools-students-governor-coronavirus/stories/202003170202	2020-03-17	True	https://www.wesh.com/article/covid-19-testing-center-daytona-international-speedway/32094013	2020-04-10	False			2020-04-26 19:19:46
12129	Wakulla County, Florida	True	https://www.wtxl.com/news/local-news/wakulla-county-schools-to-stay-closed-until-march-31	2020-03-13	False	https://www.flgov.com/wp-content/uploads/orders/2020/EO_20-83.pdf	2020-05-04				False	https://www.flgov.com/wp-content/uploads/orders/2020/EO_20-83.pdf	2020-05-04	True	https://www.flgov.com/wp-content/uploads/orders/2020/EO_20-83.pdf	2020-03-24	True	http://wakulla.floridahealth.gov/newsroom/2020/05/covid-19-may-testing.html	2020-05-13				2020-07-06 14:46:33
12131	Walton County, Florida	True	https://www.miamiherald.com/news/local/education/article242115251.html	2020-04-18		https://www.flgov.com/wp-content/uploads/orders/2020/EO_20-91-compressed.pdf	2020-03-01	False				https://www.flgov.com/wp-content/uploads/orders/2020/EO_20-91-compressed.pdf	2020-03-01	True	https://www.flgov.com/wp-content/uploads/orders/2020/EO_20-91-compressed.pdf	2020-03-01	True	https://www.co.walton.fl.us/1278/COVID-19	2020-05-28	False			2020-05-25 23:21:22
13001	Appling County, Georgia	True	https://www.wtoc.com/2020/03/13/tattnall-county-schools-close-weeks-beginning-monday-march/	2020-03-16	False	https://www.wbtv.com/2020/04/20/gov-kemp-shelter-in-place-order-will-expire-april/	2020-04-27	False			False	https://www.ajc.com/news/lifting-stay-home-order-kemp-shifts-focus-economic-recovery/XpDEUrQcQPQ5ejjMJUIqmO/	2020-04-30	True	https://www.usnews.com/news/best-states/georgia/articles/2020-04-03/stay-home-order-could-roll-back-some-local-restrictions	2020-04-03	True			False			2020-07-05 16:57:17
13009	Baldwin County, Georgia	True	https://gov.georgia.gov/executive-action/executive-orders/2020-executive-orders	2020-03-17		https://www.baldwincountyga.com/wp-content/uploads/2020/03/Second-Emergency-Declaration-03-25-2020.pdf	2020-03-25	False				https://gov.georgia.gov/executive-action/executive-orders/2020-executive-orders	2020-04-02	True	https://www.baldwincountyga.com/wp-content/uploads/2020/03/Second-Emergency-Declaration-03-25-2020.pdf	2020-03-25	True	https://www.fox10tv.com/news/coronavirus/more-testing-sites-opening-up-this-week-in-mobile-and-baldwin-counties/article_2aeafa5e-77a1-11ea-9e4c-5b08ad548cc6.html	2020-04-07	False			2020-05-31 18:39:13
13013	Barrow County, Georgia	True	https://www.barrow.k12.ga.us/updates/news/1679231/extended-school-closure-learning-from-home-update	2020-03-16				False						True		2020-03-13	True	https://www.wuga.org/post/northeast-health-district-begins-mobile-covid-19-testing#stream/0	2020-04-07				2020-05-05 00:18:05
13015	Bartow County, Georgia	True	https://gov.georgia.gov/document/2020-executive-order/04012001/download	2020-03-16	False	https://www.georgia.org/covid19bizguide	2020-05-12	False			False	https://www.georgia.org/covid19bizguide	2020-05-01	True	https://georgia.gov/covid-19-state-services-georgia/covid-19-statewide-shelter-place-order	2020-03-23	True	https://nwgapublichealth.org/free-covid-19-testing-now-available-at-four-northwest-georgia-sites-in-bartow-floyd-paulding-and-walker-counties/	2020-04-19				2020-05-09 13:04:44
13017	Ben Hill County, Georgia	True	https://wfxl.com/news/local/event-school-cancellations-in-south-georgia-due-to-coronavirus	2020-03-16	False	https://www.wsj.com/articles/georgia-reopens-but-many-businesses-stay-closed-people-stay-home-11587754211	2020-04-24	False			False	https://www.ajc.com/news/lifting-stay-home-order-kemp-shifts-focus-economic-recovery/XpDEUrQcQPQ5ejjMJUIqmO/	2020-04-30	True	http://www.greenecountyga.gov/clientuploads/COVID-19/Governors_Executive_Order_03-23-2020.pdf	2020-03-23	True	https://dph.georgia.gov/locations/covid-19-testing-site		False			2020-07-06 17:46:36
13019	Berrien County, Georgia	True	https://www.georgiainsights.com/georgia-school-closures.html	2020-03-16	False	https://www.npr.org/sections/coronavirus-live-updates/2020/04/23/843051338/georgia-gov-disregards-trump-criticism-moves-ahead-with-plans-to-reopen-business	2020-04-24	False			False	https://gov.georgia.gov/press-releases/2020-04-30/gov-kemp-extends-protections-vulnerable-georgians-releases-guidance	2020-04-30	True	https://gov.georgia.gov/executive-action/executive-orders/2020-executive-orders	2020-04-02	True	https://www.11alive.com/article/news/health/coronavirus/coronavirus-testing-sites-georgia/85-81940317-58ff-4bfb-901e-fc00fb1fc995	2020-04-25	False			2020-07-06 01:56:31
13021	Bibb County, Georgia	True	https://www.bcsdk12.net/news/what_s_new/elearning_links	2020-04-16		https://www.macon.com/news/business/article242198001.html	2020-04-13	False				https://www.13wmaz.com/article/news/health/coronavirus/shelter-in-place-expires-at-midnight-what-happens-next-georgia/93-69a2f809-41ed-4250-a8ff-f267c5a192bf	2020-03-13	True	https://www.maconga.org/blog/post/here-is-your-list-of-macon-partner-and-attraction-updates/	2020-03-19	True	https://northcentralhealthdistrict.org/macon-bibb-county-health-department/	2020-04-16	False	https://www.mta-mac.com/2020/04/21/covid-19-update-compilation-of-policies-procedures/		2020-05-02 19:27:10
13023	Bleckley County, Georgia	True	https://www.bleckleyschools.org/ourpages/auto/2020/3/17/38172301/Press%20Release%20-%20Meals%20and%20Schoolwork%20-%20COVID19.pdf	2020-03-16	False	https://41nbc.com/2020/04/24/kemp-issues-guidelines-reopening-including-in-person-dining-2/	2020-04-24	True	https://wgxa.tv/news/coronavirus/state-of-emergency-for-middle-georgia-counties	2020-03-24	False	https://41nbc.com/2020/04/24/kemp-issues-guidelines-reopening-including-in-person-dining-2/	2020-05-01	True	https://wgxa.tv/news/coronavirus/state-of-emergency-for-middle-georgia-counties	2020-03-24	True	https://41nbc.com/2020/05/01/mobile-testing-site-begins-bleckley-county-2/	2020-04-30				2020-07-06 09:18:55
13027	Brooks County, Georgia	True	https://www.georgiainsights.com/georgia-school-closures.html	2020-03-16	False	https://www.palmbeachpost.com/news/20200424/coronavirus-small-businesses-in-georgia-are-suffering-but-many-are-divided-on-prospect-of-reopening-friday	2020-04-24	False			False	https://valdostatoday.com/news-2/region/2020/04/kemp-lifting-shelter-in-place-order-for-most-georgians/	2020-04-30	True	https://www.gqc-ga.org/Sites/Georgetown_Quitman_County/Documents/Main/Statewide%20Shelter%20In%20Place%20Handout.pdf	2020-04-03	True	https://southhealthdistrict.com/2020/05/free-covid-19-testing-available-across-south-health-district/	2020-05-05	False			2020-07-07 22:15:40
13029	Bryan County, Georgia	True	https://www.bryan.k12.ga.us/o/bcs/live_feed	2020-03-18	False	https://newschannel9.com/news/local/gov-kemp-certain-georgia-businesses-allowed-to-reopen-april-24	2020-04-24				True	https://www.bryancountyga.org/home/showdocument?id=8597	2020-03-24	True	https://www.bryancountyga.org/Home/Components/News/News/144/17	2020-03-17	True	https://covid19.gachd.org/covid-19-screening-and-testing-through-your-local-health-department/	2020-03-19				2020-05-23 22:17:03
13031	Bulloch County, Georgia	True	https://www.bulloch.k12.ga.us/pf4/cms2/view_all_news?group_id=1581410719146	2020-03-19		https://www.statesboroherald.com/local/slowly-reopening/	2020-05-04	True	https://www.statesboroherald.com/local/boro-bar-closed-after-unlawful-opening-covid-non-compliance/	2020-05-05		https://www.statesboroga.gov/bulloch-county-coronavirus-update-and-latest-numbers	2020-03-20	True	https://statesborodowntown.com/2020/03/18/events-cancelled-downtown-statesboro-dsda/	2020-03-18	False						2020-05-06 19:23:00
13039	Camden County, Georgia	True	https://www.ajc.com/news/state--regional-education/schools-closed-until-fall/r7QgK2idaQ0681UafbW3XP/	2020-03-18	True			False			True			True			True	https://www.gachd.org/events/2020-05/	2020-05-11	False			2020-06-23 17:32:06
13045	Carroll County, Georgia	True	https://gov.georgia.gov/document/2020-executive-order/04012001/download	2020-03-16	False	https://www.georgia.org/covid19bizguide	2020-05-01	False			False	https://www.georgia.org/covid19bizguide	2020-05-01	True	https://georgia.gov/covid-19-state-services-georgia/covid-19-statewide-shelter-place-order	2020-03-23	False						2020-05-09 12:44:00
13047	Catoosa County, Georgia	True	https://www.catoosa.k12.ga.us/	2020-03-13		https://www.catoosa.com/corona-covid-19	2020-05-04	False				https://www.catoosa.com/corona-covid-19	2020-05-04	True	https://madmimi.com/p/2327a01?pact=835347-158113064-11554464723-3098661f8e8310162588201780d9e5a11a48e32b&plusone_share=true#	2020-05-04	True	https://newschannel9.com/news/local/northwest-georgia-community-offered-free-covid-19-testing-in-catoosa-county	2020-05-08				2020-05-07 19:35:54
13051	Chatham County, Georgia	True	https://www.georgiainsights.com/georgia-school-closures.html	2020-04-02		https://www.ajc.com/news/kemp-reopens-some-businesses-despite-warnings/BtoA8zxYcGACOCZP0HB1HL/	2020-04-20	True	https://georgia.gov/covid-19-state-services-georgia/covid-19-statewide-shelter-place-order	2020-04-02		https://georgia.gov/covid-19-state-services-georgia/covid-19-statewide-shelter-place-order	2020-04-02	True	https://georgia.gov/covid-19-state-services-georgia/covid-19-statewide-shelter-place-order	2020-04-02	True	https://www.gachd.org/new-call-center-established-for-covid-19-testing-in-the-coastal-health-district/	2020-04-17	False			2020-04-21 22:18:19
13057	Cherokee County, Georgia	True	https://www.cherokeek12.net/etowahhs/News/closings31220#sthash.xC2S4s1q.dpbs	2020-03-13		https://www.cherokeega.com/_focus/corona-virus/Press-Releases/03-25-2020-CCBOC.pdf	2020-03-25	True	https://www.cherokeega.com/_focus/corona-virus/Press-Releases/03-25-2020-CCBOC.pdf	2020-03-25		https://www.cherokeega.com/_focus/corona-virus/Press-Releases/03-25-2020-CCBOC.pdf	2020-03-25	True	https://www.cherokeega.com/_focus/corona-virus/Press-Releases/03-25-2020-CCBOC.pdf	2020-03-25	True	https://www.tribuneledgernews.com/local_news/coronavirus-testing-site-open-in-cherokee-county/article_5e1918c0-6adb-11ea-a955-437954e17965.html	2020-03-20	False			2020-04-23 17:10:55
13059	Clarke County, Georgia	True	https://gov.georgia.gov/document/2020-executive-order/04012001/download	2020-03-18	False	https://www.georgia.org/covid19bizguide	2020-05-01	False			True	https://gov.georgia.gov/document/2020-executive-order/03232001/download	2020-03-23	True	https://gov.georgia.gov/document/2020-executive-order/03232001/download	2020-03-23	True	https://publichealthathens.com/wp/programs/infectious-disease/coronavirus-covid-19-information/covid-19-nurse-screening-hotline/		False	https://www.athensclarkecounty.com/199/Transit		2020-05-09 12:28:13
13063	Clayton County, Georgia	True	https://www.clayton.k12.ga.us/departments/student_services/student_health/ccps_coronavirus_updates	2020-03-26		https://www.claytoncountyga.gov/home/showdocument?id=12330	2020-03-23	False			True	https://www.claytoncountyga.gov/home/showdocument?id=12330	2020-03-23	True	https://www.claytoncountyga.gov/home/showdocument?id=12330	2020-03-23	False			False			2020-04-26 16:37:13
13067	Cobb County, Georgia	True	http://cobbcast.cobbk12.org/?p=31681	2020-03-13		https://www.cobbcounty.org/communications/info-center/covid-19-updates	2020-04-03	False				https://www.cobbcounty.org/communications/info-center/covid-19-updates	2020-04-03	True	https://www.cobbcounty.org/communications/info-center/covid-19-updates	2020-04-03	False	https://www.cobbcounty.org/communications/info-center/covid-19-updates		False			2020-04-11 20:59:38
13069	Coffee County, Georgia	True	http://www.coffee.k12.ga.us/Default.asp?PN=%27News2%27&SubP=%27DNewsStory%27&gn=0&DivisionID=0&DepartmentID=0&SubDepartmentID=0&NewsID=105096&ShowNav=&StoryGroup=Current	2020-03-17		https://gov.georgia.gov/executive-action/executive-orders/2020-executive-orders	2020-03-23	False				https://gov.georgia.gov/executive-action/executive-orders/2020-executive-orders	2020-04-02	True	https://gov.georgia.gov/executive-action/executive-orders/2020-executive-orders	2020-03-23	True	https://www.coffeeregional.org/coronavirus/	2020-04-28	False			2020-05-31 18:34:47
13071	Colquitt County, Georgia	True	http://colquitt2.schooldesk.net/	2020-03-17		https://gov.georgia.gov/executive-action/executive-orders/2020-executive-orders	2020-03-23	False				https://gov.georgia.gov/executive-action/executive-orders/2020-executive-orders	2020-04-02	True	https://gov.georgia.gov/executive-action/executive-orders/2020-executive-orders	2020-03-23	True	https://colquittregional.com/covid-19/regional-testing-site	2020-04-24	False			2020-05-31 20:53:05
13073	Columbia County, Georgia	True	https://www.ccboe.net/apps/news/	2020-03-14		https://www.columbiacountyga.gov/Home/Components/News/News/4699/4850	2020-05-01	True	https://www.wfxg.com/story/42038596/mayor-continue-to-social-distance-after-georgia-reopens-friday	2020-04-01		https://www.columbiacountyga.gov/Home/Components/News/News/4699/4850	2020-03-14	True	https://www.columbiacountyga.gov/Home/Components/News/News/4677/4850	2020-03-14	True	https://www.columbiacountyga.gov/Home/Components/News/News/4683/4850	2020-03-24	True	https://www.columbiacountyga.gov/Home/Components/News/News/4677/4850	2020-03-15	2020-05-02 19:18:39
13075	Cook County, Georgia	True	https://www.wtxl.com/news/local-news/list-schools-in-south-georgia-closed-due-to-coronavirus-concerns	2020-03-16	False	https://www.wsj.com/articles/georgia-reopens-but-many-businesses-stay-closed-people-stay-home-11587754211	2020-04-24	False			False	http://www.greenecountyga.gov/clientuploads/COVID-19/Statewide_Shelter_In_Place_Handout.pdf	2020-04-13	True	http://www.greenecountyga.gov/clientuploads/COVID-19/Governors_Executive_Order_03-23-2020.pdf	2020-03-24	True	https://dph.georgia.gov/locations/covid-19-testing-site		False			2020-07-06 17:24:51
13077	Coweta County, Georgia	True	https://docs.google.com/document/d/1Tu9aqjEb9mgMupu25YxUNv-PC4wik0T5zBFuXt5j-EI/edit	2020-03-13		https://gov.georgia.gov/executive-action/executive-orders/2020-executive-orders	2020-03-14	False				https://times-herald.com/news/2020/04/covid-19-and-coweta-county	2020-03-14	True	https://times-herald.com/news/2020/04/covid-19-and-coweta-county	2020-03-14	True	https://times-herald.com/news/2020/04/covid-19-and-coweta-county	2020-04-24				2020-05-02 19:07:35
13079	Crawford County, Georgia	True	https://41nbc.com/2020/03/13/full-list-school-closings-covid-19-threat/	2020-03-18	False	https://www.cnn.com/2020/04/24/us/georgia-coronavirus-reopening-businesses-friday/index.html	2020-04-24	False			False	https://www.ajc.com/news/lifting-stay-home-order-kemp-shifts-focus-economic-recovery/XpDEUrQcQPQ5ejjMJUIqmO/	2020-05-01	True	https://www.macon.com/news/coronavirus/article241409741.html	2020-03-23	True	https://www.13wmaz.com/article/news/health/coronavirus/covid-19-testing-in-central-georgia/93-e5e8150a-33f0-49fb-8003-86806a455a7b					2020-07-06 08:53:00
13083	Dade County, Georgia	True	https://www.dadeplanet.com/single-post/2020/03/13/A-Note-From-The-Super-Dade-County-Schools-Closure-March-16%E2%80%9327-2020	2020-03-16	False	https://www.dadeplanet.com/single-post/2020/04/27/Dade-Probate-Library-and-SLTC-Announce-Reopening-Plans	2020-05-04	False			False	https://www.dadeplanet.com/single-post/2020/04/29/County-Opens-Monday-City-Hall-the-Week-After	2020-04-30	True	http://www.dadecounty-ga.gov/DocumentCenter/View/527/Statewide-Shelter-In-Place-Handout?bidId=	2020-04-03	True	https://www.dadeplanet.com/single-post/2020/05/01/COVID-19-Testing-in-Dade-Thursdays-May-7-14	2020-05-07	False			2020-07-07 18:26:20
13085	Dawson County, Georgia	True	https://www.ajc.com/news/state--regional-education/schools-closed-until-fall/r7QgK2idaQ0681UafbW3XP/	2020-03-18	True			True	https://www.11alive.com/article/news/health/coronavirus/what-happens-if-i-violate-the-coronavirus-stay-at-home-order-in-georgia/85-540b967c-0c74-48a4-be58-91e672404b0e	2020-04-03	True			True	https://www.camdencountyga.gov/DocumentCenter/View/11814/Executive-Order-05282001	2020-03-14	True	https://www.11alive.com/article/news/health/coronavirus/coronavirus-in-georgia-where-to-get-tested-for-covid-19/85-035d41e9-c1fd-42e9-bce3-f32bdb72f0dc	2020-05-07	False			2020-06-23 20:14:33
13087	Decatur County, Georgia	True	https://www.ajc.com/news/state--regional-education/schools-closed-until-fall/r7QgK2idaQ0681UafbW3XP/	2020-03-18	True			True	https://www.11alive.com/article/news/health/coronavirus/what-happens-if-i-violate-the-coronavirus-stay-at-home-order-in-georgia/85-540b967c-0c74-48a4-be58-91e672404b0e	2020-04-03	True			True	https://www.camdencountyga.gov/DocumentCenter/View/11814/Executive-Order-05282001	2020-03-14	True	https://www.wctv.tv/content/news/Free-COVID-19-testing-available-in-South-Georgia-counties-570118391.html	2020-05-02	False			2020-06-23 19:58:48
13089	DeKalb County, Georgia	True	https://www.dekalbschoolsga.org/covid-19/covid-19/update-11-dekalb-county-school-district-closed-effective-march-16-2020/	2020-03-16		https://www.dekalbcountyga.gov/sites/default/files/users/user715/Stay%20at%20Home%20Order%20FINAL.pdf	2020-03-27	False				https://www.dekalbcountyga.gov/sites/default/files/users/user715/Stay%20at%20Home%20Order%20FINAL.pdf	2020-03-27	True	https://www.dekalbcountyga.gov/sites/default/files/users/user715/Stay%20at%20Home%20Order%20FINAL.pdf	2020-03-27	False			False			2020-04-11 21:06:00
13093	Dooly County, Georgia	True	https://41nbc.com/2020/03/13/dooly-county-schools-closing-two-weeks-march-16/	2020-03-16	False	https://www.georgia.org/covid19bizguide#other		False	https://www.ajc.com/news/crime--law/only-handful-cited-for-violating-kemp-shelter-place-order/KSayVtpPZI5JfM1ZQc1WWN/		False	https://www.georgia.org/covid19bizguide#other		True	https://gov.georgia.gov/executive-action/executive-orders/2020-executive-orders	2020-03-23	True	https://dph.georgia.gov/locations/covid-19-testing-site					2020-07-06 08:18:11
13095	Dougherty County, Georgia	True	https://www.11alive.com/article/news/health/coronavirus/live-coronavirus-updates-monday-april-27/85-50ecb83a-af88-4138-be3c-c0414fd7c336	2020-03-17		https://wfxl.com/news/local/dougherty-county-covid-19-task-force-updates-the-community-04-08-2020		True	https://www.albanyherald.com/news/dougherty-county-officials-plan-tougher-enforcement-of-covid-19-social-distancing-measures/article_68738c0c-7462-11ea-a415-43d20323afe0.html	2020-04-01		http://www.dougherty.ga.us/filestorage/1800/379008/379614/DOCOpresser_DCUpdateCOVID19_EOC050120.pdf	2020-03-22	True	http://dougherty.ga.us/filestorage/1800/379008/379614/DOCOpresser_DCUpdateCOVID19_EOC042920.pdf	2020-03-22	True	http://www.southwestgeorgiapublichealth.org/wp-content/uploads/2016/09/covid-19-site-tetsing-memo20apr20.pdf	2020-04-20	False	http://www.dougherty.ga.us/filestorage/1800/379008/379614/DOCOpresser_DCUpdateCOVID19_EOC050120.pdf		2020-05-04 23:46:15
13097	Douglas County, Georgia	True	https://www.dcssga.org/cms/One.aspx?portalId=125348&pageId=26193522	2020-03-16	False	https://newschannel9.com/news/local/gov-kemp-certain-georgia-businesses-allowed-to-reopen-april-24	2020-04-24				True	https://www.celebratedouglascounty.com/view/news/view1news/&cnews=1533	2020-03-27	True	http://www.celebratedouglascounty.com/view/news/view1news/&cnews=1533	2020-03-27	True	http://www.cobbanddouglaspublichealth.com/services/epidemiology-infectious-disease/novelcoronavirus/	2020-03-18				2020-05-27 22:21:49
13103	Effingham County, Georgia	True	https://www.effinghamschools.com/district		True			False			True			True	https://covid19.gachd.org/wp-content/uploads/2020/06/06.11.20.01.pdf	2020-03-14	True	https://www.facebook.com/coastalgeorgiapublichealth/photos/a.185879844818859/3677597105647098/?type=3&theater	2020-04-15	False			2020-06-23 16:23:21
13111	Fannin County, Georgia	True	https://www.ajc.com/news/state--regional-education/schools-closed-until-fall/r7QgK2idaQ0681UafbW3XP/	2020-03-18	True			True	https://www.11alive.com/article/news/health/coronavirus/what-happens-if-i-violate-the-coronavirus-stay-at-home-order-in-georgia/85-540b967c-0c74-48a4-be58-91e672404b0e	2020-04-03	True			True	https://www.camdencountyga.gov/DocumentCenter/View/11814/Executive-Order-05282001	2020-03-14	False	https://www.11alive.com/article/news/health/coronavirus/coronavirus-in-georgia-where-to-get-tested-for-covid-19/85-035d41e9-c1fd-42e9-bce3-f32bdb72f0dc	2020-05-07	False			2020-06-23 20:11:57
13113	Fayette County, Georgia	True	https://gov.georgia.gov/document/2020-executive-order/04012001/download	2020-03-16		https://georgia.gov/covid-19-state-services-georgia/covid-19-statewide-shelter-place-order	2020-03-23	False				https://georgia.gov/covid-19-state-services-georgia/covid-19-statewide-shelter-place-order	2020-03-23	True	https://georgia.gov/covid-19-state-services-georgia/covid-19-statewide-shelter-place-order	2020-03-23	False						2020-05-09 12:55:58
13115	Floyd County, Georgia	True	https://gov.georgia.gov/document/2020-executive-order/04012001/download	2020-03-16	False	https://www.georgia.org/covid19bizguide	2020-05-01	False			False	https://www.georgia.org/covid19bizguide	2020-05-01	True	https://georgia.gov/covid-19-state-services-georgia/covid-19-statewide-shelter-place-order	2020-03-23	True	https://nwgapublichealth.org/free-covid-19-testing-now-available-at-four-northwest-georgia-sites-in-bartow-floyd-paulding-and-walker-counties/	2020-04-18				2020-05-09 13:11:23
13117	Forsyth County, Georgia	True	https://www.forsyth.k12.ga.us/site/default.aspx?PageType=3&DomainID=1&ModuleInstanceID=8626&ViewID=6446EE88-D30C-497E-9316-3F8874B3E108&RenderLoc=0&FlexDataID=96792&PageID=1	2020-03-12		https://www.forsythco.com/COVID-19	2020-03-27	True	https://www.forsythco.com/COVID-19	2020-03-27		https://www.forsythco.com/COVID-19	2020-03-27	True	https://www.forsythco.com/COVID-19	2020-03-20	True	https://www.gainesvilletimes.com/news/state/march-20-state-advises-limiting-gatherings-over-10-next-eight-weeks/	2020-03-20	False			2020-04-26 17:59:56
13121	Fulton County, Georgia	True	https://www.fultonschools.org/coronavirus	2020-04-02		https://fultoncountyga.gov/news/2020/04/06/updates-on-fulton-county-facility-closures-and-service-changes	2020-04-06	True	https://atlanta.eater.com/2020/4/1/21203264/fulton-county-georgia-board-of-health-commands-resident-shelter-in-place-covid19	2020-04-01		https://atlanta.eater.com/2020/4/1/21203264/fulton-county-georgia-board-of-health-commands-resident-shelter-in-place-covid19	2020-04-01	True	https://www.ajc.com/events/coronavirus-event-cancellations-and-around-metro-atlanta/iwq1EZYbGQUqtr0r5t0FrO/	2020-03-19	False	https://georgiarecorder.com/2020/03/18/limited-covid-19-testing-locations-open-in-georgia-with-tight-eligibility/		False			2020-04-12 23:48:53
13123	Gilmer County, Georgia	True	https://www.gilmerschools.com/news/what_s_new/03-12-2020_c_o_v_i_d-19_closure_letter	2020-03-12	False	https://www.ajc.com/blog/politics/breaking-kemp-lift-statewide-shelter-place-for-most-georgians-friday/JdXpKK1srCbzlPZc2y3XuJ/	2020-04-24				True	https://www.11alive.com/article/news/health/coronavirus/georgia-statewide-shelter-in-place-order-what-to-know/85-acfca58a-05f2-4a95-be60-ccb88eb056ab	2020-04-03	True	https://www.11alive.com/article/news/health/coronavirus/georgia-statewide-shelter-in-place-order-what-to-know/85-acfca58a-05f2-4a95-be60-ccb88eb056ab	2020-04-03	True	https://www.nghd.org/pr/37--sp-407/1165-covid19.html	2020-03-16				2020-05-23 23:29:03
13127	Glynn County, Georgia	True	http://www.glynn.k12.ga.us/news.cfm?story=9517&school=0	2020-03-13		https://thebrunswicknews.com/breaking/governor-to-allow-some-businesses-to-reopen/article_827f7f94-f797-55a9-bb4d-6a63fe29a186.html		False				https://www.glynncounty.org/DocumentCenter/View/66296/GovernorKempExecutiveOrder2020_04_20_re-openings	2020-03-13	True	https://www.glynncounty.org/DocumentCenter/View/66296/GovernorKempExecutiveOrder2020_04_20_re-openings	2020-03-13	True	https://glynn.maps.arcgis.com/apps/MapSeries/index.html?appid=5bcfaeeec67244228c88fa8cfc29afb7	2020-04-23				2020-05-05 00:03:27
13129	Gordon County, Georgia	True	https://gordoncounty.org/coronavirus-information/	2020-03-17	True			False			True			True	https://gordoncounty.org/coronavirus-information/	2020-03-17	True	https://dph.georgia.gov/covid-19-testingdirect-patient-lines		False			2020-06-23 16:51:19
13133	Greene County, Georgia	True	https://www.11alive.com/article/news/health/coronavirus/coronavirus-school-closures-georgia/85-745b13b7-32a6-45f3-a041-f765a36e10bc	2020-03-16	False	https://www.wsj.com/articles/georgia-reopens-but-many-businesses-stay-closed-people-stay-home-11587754211	2020-04-24	False			False	http://www.greenecountyga.gov/clientuploads/COVID-19/Statewide_Shelter_In_Place_Handout.pdf	2020-04-13	True	http://www.greenecountyga.gov/clientuploads/COVID-19/Governors_Executive_Order_03-23-2020.pdf	2020-03-23	True	https://dph.georgia.gov/locations/covid-19-testing-site		False			2020-07-06 12:04:48
13135	Gwinnett County, Georgia	True	https://www.gwinnettdailypost.com/local/gov-brian-kemp-shuts-down-all-schools-in-georgia-until-march-31-in-response-to/article_378b354c-67d6-11ea-88b5-2fb85d0a2396.html	2020-03-16		https://www.gwinnettdailypost.com/local/gwinnett-warns-business-park-closures-could-be-coming-if-voluntary-steps-are-not-taken-to/article_d9a6dcb2-6aee-11ea-8f85-2f2e07897f4a.html		False	https://www.gwinnettcounty.com/web/gwinnett/Alert			https://www.gwinnettcounty.com/web/gwinnett/Alert	2020-03-16	True	https://www.gwinnettcounty.com/web/gwinnett/Alert	2020-03-06	True	http://www.gnrhealth.com/covid-19-info/		False	https://atltransit.org/about/agencies/gct/		2020-04-12 09:01:26
13137	Habersham County, Georgia	True	https://www.thenortheastgeorgian.com/local-news/habersham-county-schools-out-until-least-april	2020-03-16		https://gov.georgia.gov/executive-action/executive-orders/2020-executive-orders	2020-03-23	False				https://gov.georgia.gov/executive-action/executive-orders/2020-executive-orders	2020-04-02	True	https://gov.georgia.gov/executive-action/executive-orders/2020-executive-orders	2020-03-23	False			False			2020-05-31 20:49:14
13139	Hall County, Georgia	True	https://www.hallco.org/web/coronavirus/	2020-03-12		https://www.hallcounty.org/CivicAlerts.aspx?AID=761	2020-05-09	False				https://www.hallcounty.org/CivicAlerts.aspx?AID=761	2020-04-01	False			True	https://www.gainesvilletimes.com/news/health-care/uninsured-people-or-those-without-access-health-care-can-get-free-covid-19-test-april-28/	2020-04-19	True	https://www.gainesvilletimes.com/news/transportation/gainesville-connection-suspended-dial-ride-adjusted-address-covid-19/	2020-03-23	2020-05-09 21:16:23
13143	Haralson County, Georgia	True	https://www.haralson.k12.ga.us/haralsoncountymiddleschool_home.aspx	2020-03-16	False	https://gov.georgia.gov/press-releases/2020-04-20/gov-kemp-updates-georgians-covid-19	2020-04-24				True	https://gov.georgia.gov/press-releases/2020-03-23/gov-kemp-issues-new-executive-orders-provides-covid-19-update	2020-03-24	True	https://gov.georgia.gov/press-releases/2020-03-23/gov-kemp-issues-new-executive-orders-provides-covid-19-update	2020-03-24	True	https://nwgapublichealth.org/free-covid-19-testing-now-available-in-northwest-georgia/	2020-03-21				2020-05-27 23:35:50
13145	Harris County, Georgia	True	https://harriscountyga.gov/wp-content/uploads/2020/03/Community-Message-on-COVID-19.pdf	2020-03-16	False	https://newschannel9.com/news/local/gov-kemp-certain-georgia-businesses-allowed-to-reopen-april-24	2020-04-24				True	https://harriscountyga.gov/2020/04/declaration-of-local-emergency/	2020-04-03	True	https://harriscountyga.gov/wp-content/uploads/2020/03/Community-Message-on-COVID-19.pdf	2020-03-16	True	https://westcentralhealthdistrict.com/2020/03/09/west-central-health-district-covid-19-phone-information-line-toll-free-1-855-962-0955/	2020-03-09				2020-05-23 22:52:38
13147	Hart County, Georgia	True	https://www.ajc.com/news/state--regional-education/schools-closed-until-fall/r7QgK2idaQ0681UafbW3XP/	2020-03-18	True			True	https://www.11alive.com/article/news/health/coronavirus/what-happens-if-i-violate-the-coronavirus-stay-at-home-order-in-georgia/85-540b967c-0c74-48a4-be58-91e672404b0e	2020-04-03	True			True	https://www.camdencountyga.gov/DocumentCenter/View/11814/Executive-Order-05282001	2020-03-14	True	https://www.11alive.com/article/news/health/coronavirus/coronavirus-in-georgia-where-to-get-tested-for-covid-19/85-035d41e9-c1fd-42e9-bce3-f32bdb72f0dc	2020-05-07	False			2020-06-23 20:08:50
13151	Henry County, Georgia	True	https://www.georgiainsights.com/georgia-school-closures.html	2020-03-18		https://www.co.henry.ga.us/Portals/0/pdf/Ordinance_20-02.Shelter-In-Place.pdf	2020-04-02	False				https://www.co.henry.ga.us/Portals/0/pdf/Ordinance_20-02.Shelter-In-Place.pdf	2020-04-02	True	https://www.co.henry.ga.us/Portals/0/pdf/Ordinance_20-02.Shelter-In-Place.pdf	2020-03-23							2020-04-23 20:35:20
13153	Houston County, Georgia	True	https://content.schoolinsites.com/api/documents/a4d7277576074f148b1304e13de90154.pdf	2020-04-06	True	https://www.perry-ga.gov/covid-19-information/	2020-03-14	False			True	https://www.perry-ga.gov/wp-content/uploads/2014/08/04.30.20.01.pdf	2020-03-14	True	https://www.11alive.com/article/news/health/coronavirus/georgia-coronavirus-real-time-updates-on-april-30/85-e80b9ad2-afde-4de1-8f13-aeb86d5ca877	2020-03-14	False						2020-05-01 19:45:49
13157	Jackson County, Georgia	True	https://www.jacksonschoolsga.org/letter-from-dr-howard-re-coronavirus/	2020-03-13		https://www.onlineathens.com/news/20200504/athens-businesses-tiptoe-into-reopening-as-coronavirus-restrictions-expire	2020-05-04	False				https://www.jacksoncountygov.com/676/Covid-19-Response	2020-03-18	True	https://www.onlineathens.com/news/20200504/athens-businesses-tiptoe-into-reopening-as-coronavirus-restrictions-expire	2020-03-18	True	https://www.mainstreetnews.com/braselton/news/covid-testing-in-jefferson-this-week-and-next-week/article_38e64984-fc7c-56a6-b989-fba7a8a88970.html	2020-05-04				2020-05-06 20:18:48
13163	Jefferson County, Georgia	True	https://www.wrdw.com/content/news/Jefferson-County-and--568842761.html	2020-03-18	False	https://www.11alive.com/article/news/health/coronavirus/coronavirus-in-georgia-news-friday-april-24-state-reopening-today/85-6bc47160-35ce-4f37-ad25-c4d3a83e97a2	2020-04-24	False			False	https://www.11alive.com/article/news/health/coronavirus/georgia-shelter-in-place-order-extended/85-f9ebe926-2df2-4748-ba6b-5c16245220e7	2020-04-30	True	https://www.augustachronicle.com/news/20200402/georgia-shelter-in-place-starts-6-pm-friday-exempts-grocery-stores-food-pick-up-deliveries?fbclid=IwAR3T0gDd7AS9QkQp5KrNHIxuPc2no_YCUxkSTfwRS0Bzex9lr6IjPU-iwco	2020-04-03	True	https://www.augustachronicle.com/news/20200429/drive-through-covid-testing-available-locally	2020-04-29	False			2020-07-07 20:28:40
13169	Jones County, Georgia	True	https://www.jonescntysd.ga.schools.bz/Content/covid-19	2020-03-16	False	https://gov.georgia.gov/press-releases/2020-04-20/gov-kemp-updates-georgians-covid-19	2020-04-24				True	https://gov.georgia.gov/press-releases/2020-03-23/gov-kemp-issues-new-executive-orders-provides-covid-19-update	2020-03-24	True	https://gov.georgia.gov/press-releases/2020-03-23/gov-kemp-issues-new-executive-orders-provides-covid-19-update	2020-03-24	True	https://northcentralhealthdistrict.org/expanded-testing-for-covid-19-in-georgia/	2020-03-18				2020-05-27 23:55:46
13175	Laurens County, Georgia	True	https://www.ajc.com/news/state--regional-education/schools-closed-until-fall/r7QgK2idaQ0681UafbW3XP/	2020-03-18	True			False			True			True	https://www.camdencountyga.gov/DocumentCenter/View/11814/Executive-Order-05282001	2020-03-16	True	https://www.facebook.com/laurenscountyofficial/photos/a.2075929535999206/2621440314781456/?type=3&theater		False			2020-06-23 17:37:05
13177	Lee County, Georgia	True	https://www.lee.k12.ga.us/Content/lcss-covid-19-information	2020-03-16	False	https://newschannel9.com/news/local/gov-kemp-certain-georgia-businesses-allowed-to-reopen-april-24	2020-04-24				True	https://gov.georgia.gov/press-releases/2020-04-02/governor-kemp-issues-shelter-place-order	2020-04-03	True	https://gov.georgia.gov/press-releases/2020-03-23/gov-kemp-issues-new-executive-orders-provides-covid-19-update	2020-03-24	True	http://www.southwestgeorgiapublichealth.org/	2020-03-07				2020-05-27 22:55:11
13179	Liberty County, Georgia	True	https://coastalcourier.com/news/liberty-county-schools-open-tuesday-march-17/	2020-03-18	True			False			True			True	https://www.forbes.com/sites/jackbrewster/2020/04/02/ga-governor-finally-issues-stay-at-home-order-says-he-didnt-know-asymptomatic-people-could-be-contagious/#1d1a15e83ad6	2020-04-03	True	http://libertycounty.org/covid-19-testing/	2020-04-15	False			2020-06-23 16:34:36
13183	Long County, Georgia	True	https://www.georgiainsights.com/georgia-school-closures.html	2020-03-16	False	https://www.npr.org/sections/coronavirus-live-updates/2020/04/23/843051338/georgia-gov-disregards-trump-criticism-moves-ahead-with-plans-to-reopen-business	2020-03-24	False			False	https://gov.georgia.gov/press-releases/2020-04-30/gov-kemp-extends-protections-vulnerable-georgians-releases-guidance	2020-04-30	True	https://gov.georgia.gov/executive-action/executive-orders/2020-executive-orders	2020-04-02	False			False			2020-07-06 01:50:16
13185	Lowndes County, Georgia	True	https://gov.georgia.gov/document/2020-executive-order/04012001/download	2020-03-16	False	https://www.georgia.org/covid19bizguide	2020-05-12	False			False	https://www.georgia.org/covid19bizguide	2020-05-01	True			True	https://southhealthdistrict.com/2020/05/free-covid-19-testing-available-across-south-health-district/					2020-05-09 12:50:02
13187	Lumpkin County, Georgia	True	https://www.thedahloneganugget.com/local/lumpkin-schools-shift-home-learning	2020-03-16	False	https://www.lumpkincounty.gov/DocumentCenter/View/1307/Governor-Kemp-Order-04202001-steps-to-reopen-economy	2020-04-24				True	https://www.lumpkincounty.gov/DocumentCenter/View/1240/04022001-Statewide-Shelter-in-Place-Order	2020-04-03	True	https://www.lumpkincounty.gov/DocumentCenter/View/1240/04022001-Statewide-Shelter-in-Place-Order	2020-04-03	True	http://phdistrict2.org/wp-content/uploads/2020/04/flyer-for-covid-testing.pdf	2020-03-21				2020-05-23 23:58:40
13193	Macon County, Georgia	True	https://41nbc.com/2020/03/13/full-list-school-closings-covid-19-threat/	2020-03-17	False	https://wlos.com/news/local/macon-county-residents-react-to-loosening-covid-19-restrictions-in-georgia	2020-04-27	False			False	https://www.maconcountyga.gov/index.cfm	2020-04-30	True	https://www.macon.com/news/coronavirus/article241409741.html	2020-03-23	True	https://dph.georgia.gov/locations/covid-19-testing-site					2020-07-06 10:02:47
13195	Madison County, Georgia	True	https://www.madison.k12.ga.us/downloads/district_news/updated_school_closings.pdf	2020-03-16	False	https://www.madisonga.com/842/COVID-19-UPDates	2020-04-24				True		2020-03-24	True	https://www.madisonga.com/842/COVID-19-UPDates	2020-03-24	True	https://publichealthathens.com/wp/programs/infectious-disease/coronavirus-covid-19-information/covid-19-nurse-screening-hotline/	2020-03-22				2020-05-27 23:24:01
13207	Monroe County, Georgia		https://www.ajc.com/news/state--regional-education/schools-closed-until-fall/r7QgK2idaQ0681UafbW3XP/	2020-03-18	True			False			True			True	https://www.camdencountyga.gov/DocumentCenter/View/11814/Executive-Order-05282001	2020-03-14	True	https://northcentralhealthdistrict.org/monroe-county-health-department/		False			2020-06-23 17:38:50
13211	Morgan County, Georgia	True	https://www.georgiainsights.com/georgia-school-closures.html	2020-03-16	False	https://www.npr.org/sections/coronavirus-live-updates/2020/04/23/843051338/georgia-gov-disregards-trump-criticism-moves-ahead-with-plans-to-reopen-business	2020-04-24	False			False	https://gov.georgia.gov/press-releases/2020-04-30/gov-kemp-extends-protections-vulnerable-georgians-releases-guidance	2020-04-30	True	https://www.morganga.org/AlertCenter.aspx?AID=Shelter-in-Place-Executive-Order-17	2020-04-02				False			2020-07-06 01:58:01
13213	Murray County, Georgia	True	https://murray.fetchyournews.com/2020/03/13/murray-county-schools-to-remain-open-for-now/	2020-03-16	False	https://newschannel9.com/news/local/gov-kemp-certain-georgia-businesses-allowed-to-reopen-april-24	2020-04-24				True	https://www.11alive.com/article/news/health/coronavirus/georgia-statewide-shelter-in-place-order-what-to-know/85-acfca58a-05f2-4a95-be60-ccb88eb056ab	2020-04-03	True	https://www.11alive.com/article/news/health/coronavirus/georgia-statewide-shelter-in-place-order-what-to-know/85-acfca58a-05f2-4a95-be60-ccb88eb056ab	2020-04-03	True	https://www.nghd.org/pr/37--sp-407/1165-covid19.html	2020-03-18				2020-05-23 21:57:57
13215	Muscogee County, Georgia	True	http://sites.muscogee.k12.ga.us/covid-19/	2020-03-16				False				https://www.ledger-enquirer.com/news/state/georgia/article241688966.html	2020-04-02	True	https://www.ledger-enquirer.com/news/local/article241181976.html	2020-03-15	True	https://www.ledger-enquirer.com/news/coronavirus/article241376946.html	2020-03-18	False			2020-05-12 16:56:45
13217	Newton County, Georgia	True	https://gov.georgia.gov/document/2020-executive-order/04012001/download	2020-03-16	False	https://www.georgia.org/covid19bizguide	2020-05-01	False			False	https://www.georgia.org/covid19bizguide	2020-05-01	True	https://georgia.gov/covid-19-state-services-georgia/covid-19-statewide-shelter-place-order	2020-03-23	True	https://www.gnrhealth.com/covid-19-info/					2020-05-09 12:59:59
13219	Oconee County, Georgia	True	https://www.oconeeschools.org/site/default.aspx?PageType=3&DomainID=4&ModuleInstanceID=9&ViewID=6446EE88-D30C-497E-9316-3F8874B3E108&RenderLoc=0&FlexDataID=11541&PageID=1	2020-03-16	False	https://www.oconeecounty.com/1142/Novel-Coronavirus	2020-04-24				True	https://www.oconeecounty.com/1142/Novel-Coronavirus	2020-04-03	True	https://www.oconeecounty.com/1142/Novel-Coronavirus	2020-03-20	True	https://www.oconeecounty.com/1142/Novel-Coronavirus	2020-04-06				2020-05-23 19:50:01
13221	Oglethorpe County, Georgia	True	https://www.11alive.com/article/news/health/coronavirus-school-closures-georgia/85-745b13b7-32a6-45f3-a041-f765a36e10bc	2020-03-16	False	https://www.onlineathens.com/news/20200420/gov-brian-kemp-announces-initial-steps-to-reopen-businesses	2020-04-24	False			False	https://www.oglethorpecountyga.gov/covid-19-information	2020-04-30	True	https://www.oglethorpecountyga.gov/covid-19-information	2020-04-03	True	https://publichealthathens.com/wp/wp-content/uploads/2020/04/Expanded-Testing-Criteria-Release-04142020.pdf	2020-04-14	False			2020-07-07 21:52:43
13223	Paulding County, Georgia	True	https://www.paulding.k12.ga.us/site/default.aspx?PageType=3&DomainID=4&ModuleInstanceID=8&ViewID=6446EE88-D30C-497E-9316-3F8874B3E108&RenderLoc=0&FlexDataID=56760&PageID=1	2020-03-17		https://www.paulding.gov/	2020-03-26	False				http://www.paulding.gov/DocumentCenter/View/9584/Ordinance-20-03-Decleration-of-Emergency-for-Paulding-3262020	2020-03-26	True	https://www.paulding.gov/	2020-03-26	False						2020-05-01 19:28:22
13225	Peach County, Georgia		https://www.ajc.com/news/state--regional-education/schools-closed-until-fall/r7QgK2idaQ0681UafbW3XP/	2020-03-18	True			False			True			True	https://www.camdencountyga.gov/DocumentCenter/View/11814/Executive-Order-05282001	2020-03-14	True	https://northcentralhealthdistrict.org/peach-county-health-department/		False			2020-06-23 17:43:13
13227	Pickens County, Georgia	True	https://www.facebook.com/PCBOE.GA/photos/a.553753157985910/3241024342592098/?type=3&theater	2020-03-16	False	https://pickenscountyga.gov/wp-content/uploads/2020/04/JointStatement-BusinessCategoriesThatMayOpen.pdf	2020-04-24	False			True	https://pickenscountyga.gov/wp-content/uploads/2020/03/PickensCountyEmergencyDeclarationCovid.pdf	2020-03-24	True	https://pickenscountyga.gov/wp-content/uploads/2020/03/PickensCountyEmergencyDeclarationCovid.pdf	2020-03-24	True	https://www.nghd.org/pr/37--sp-407/1165-covid19.html	2020-03-16				2020-05-23 23:45:20
13229	Pierce County, Georgia	True	https://www.georgiainsights.com/georgia-school-closures.html	2020-03-17	False	https://www.npr.org/sections/coronavirus-live-updates/2020/04/23/843051338/georgia-gov-disregards-trump-criticism-moves-ahead-with-plans-to-reopen-business	2020-04-24	False			False	https://gov.georgia.gov/press-releases/2020-04-30/gov-kemp-extends-protections-vulnerable-georgians-releases-guidance	2020-04-30	True	https://gov.georgia.gov/executive-action/executive-orders/2020-executive-orders	2020-04-02	False			False			2020-07-06 01:53:20
13233	Polk County, Georgia	True	https://www.polk.k12.ga.us/News/psdcoronaviusinfo2020#sthash.VIdzcCUI.dpbs	2020-03-16	False	https://newschannel9.com/news/local/gov-kemp-certain-georgia-businesses-allowed-to-reopen-april-24	2020-04-24	True	https://www.northwestgeorgianews.com/polk_standard_journal/news/local/shelter-in-place-a-look-at-how-the-rules-will-impact-polk-county/article_3e8b2926-75da-11ea-86ba-3f8c51d17da3.html	2020-04-03	True	https://www.11alive.com/article/news/health/coronavirus/georgia-statewide-shelter-in-place-order-what-to-know/85-acfca58a-05f2-4a95-be60-ccb88eb056ab	2020-04-03	True	https://www.11alive.com/article/news/health/coronavirus/georgia-statewide-shelter-in-place-order-what-to-know/85-acfca58a-05f2-4a95-be60-ccb88eb056ab	2020-04-03	True	https://nwgapublichealth.org/statement-on-specimen-collection-for-covid-19-testing/	2020-03-21				2020-05-23 18:51:50
13241	Rabun County, Georgia	True	https://rabun.fetchyournews.com/2020/03/13/rabun-schools-closed-for-a-week-due-to-covid-19/	2020-03-16	False	https://www.wsj.com/articles/georgia-reopens-but-many-businesses-stay-closed-people-stay-home-11587754211	2020-04-24	False			False	https://www.ajc.com/news/lifting-stay-home-order-kemp-shifts-focus-economic-recovery/XpDEUrQcQPQ5ejjMJUIqmO/	2020-04-30	True	http://www.greenecountyga.gov/clientuploads/COVID-19/Governors_Executive_Order_03-23-2020.pdf	2020-03-23	True	https://dph.georgia.gov/locations/covid-19-testing-site		False			2020-07-06 17:45:36
13245	Richmond County, Georgia	True	https://www.augustachronicle.com/news/20200315/richmond-county-schools-closing-as-coronavirus-precaution	2020-03-17				True	https://www.augustachronicle.com/news/20200415/shelter-in-place-violators-in-augusta-area-getting-warnings-for-now	2020-03-20		https://www.gainesvilletimes.com/news/state/governor-addressing-states-response-covid-19-morning/	2020-03-14	True	https://www.augustachronicle.com/news/20200317/roundup-of-augusta-area-coronavirus-closings-cancellations-postponements	2020-03-16	True	https://www.wjbf.com/lifestyle/health/coronavirus/drive-thru-covid-19-testing-coming-to-augusta-university-app-available/	2020-03-23	False			2020-05-13 10:31:55
13247	Rockdale County, Georgia	True	https://gov.georgia.gov/document/2020-executive-order/04012001/download	2020-03-16	False	https://www.georgia.org/covid19bizguide	2020-05-01	False			False	https://www.georgia.org/covid19bizguide	2020-05-01	True	https://georgia.gov/covid-19-state-services-georgia/covid-19-statewide-shelter-place-order	2020-03-23	True	https://www.wsbtv.com/news/local/rockdale-county/drive-thru-coronavirus-testing-site-open-up-rockdale-county/EXXWF2HYCZGJXDSWWBJUY2YPOQ/	2020-04-14				2020-05-09 13:19:12
13255	Spalding County, Georgia	True	http://www.spalding.k12.ga.us/Students--Parents/Coronavirus-Information-and-Resources/index.html	2020-03-13		https://griffindailynews.com/news/21773/businesses-slowly-begin-to-reopen/	2020-05-04	False					2020-05-04	True	https://griffindailynews.com/news/21773/businesses-slowly-begin-to-reopen/	2020-04-24	True	https://www.district4health.org/testing-now-available-to-all-georgians/	2020-05-08				2020-05-08 17:57:41
13257	Stephens County, Georgia	True	https://www.ajc.com/news/state--regional-education/schools-closed-until-fall/r7QgK2idaQ0681UafbW3XP/	2020-03-18	True			True	https://www.11alive.com/article/news/health/coronavirus/what-happens-if-i-violate-the-coronavirus-stay-at-home-order-in-georgia/85-540b967c-0c74-48a4-be58-91e672404b0e	2020-04-03	True			True	https://www.camdencountyga.gov/DocumentCenter/View/11814/Executive-Order-05282001	2020-03-14	True	https://stephenscountyhospital.com/about/news-updates/		False			2020-06-23 20:30:33
13261	Sumter County, Georgia	True	http://www.sumterschools.org/	2020-03-16	False	https://gov.georgia.gov/press-releases/2020-04-20/gov-kemp-updates-georgians-covid-19	2020-04-24				True	https://www.sumtercountyga.us/documentcenter/view/1294	2020-03-21	True	https://www.sumtercountyga.us/documentcenter/view/1294	2020-03-21	True	https://westcentralhealthdistrict.com/counties/sumter-county-health-department/	2020-03-23				2020-05-27 23:46:01
13271	Telfair County, Georgia	True	https://www.georgiainsights.com/georgia-school-closures.html	2020-03-12		http://www.telfairco.org/images/City_of_Lumber_City_March_26_2020.pdf	2020-03-26	False				http://www.telfairco.org/images/Statewide-Shelter-In-Place-Handout_provided_by_Georgia_Mucnicipal_Association.pdf	2020-04-03	True	http://www.telfairco.org/images/City_of_Lumber_City_March_26_2020.pdf	2020-03-26	True	https://www.findhealthclinics.com/US/McRae/336559859750041/Telfair-County-Health-Dept	2020-04-20				2020-07-06 22:12:23
13275	Thomas County, Georgia	True	https://www.thomas.k12.ga.us/Content2/834	2020-03-16		https://gov.georgia.gov/executive-action/executive-orders/2020-executive-orders	2020-03-23	False				https://gov.georgia.gov/executive-action/executive-orders/2020-executive-orders	2020-04-02	True	https://gov.georgia.gov/executive-action/executive-orders/2020-executive-orders	2020-03-23	False			False			2020-05-31 20:44:38
13277	Tift County, Georgia	True	https://www.tiftschools.com/apps/pages/COVID-19	2020-03-16	False	https://newschannel9.com/news/local/gov-kemp-certain-georgia-businesses-allowed-to-reopen-april-24	2020-04-24				True	http://cms5.revize.com/revize/tiftcountyga/Shelter%20In%20Place%20FAQs.pdf	2020-04-03	True	http://cms5.revize.com/revize/tiftcountyga/Shelter%20In%20Place%20FAQs.pdf	2020-04-03	True	https://southhealthdistrict.com/2020/05/free-covid-19-testing-available-across-south-health-district/	2020-03-20				2020-05-23 19:27:59
13279	Toombs County, Georgia	True	https://fox28media.com/news/coronavirus/mcintosh-wayne-counties-close-schools-until-april-to-curb-spread-of-virus	2020-03-16	True			True	https://www.wtxl.com/news/local-news/gov-brian-kemp-all-georgia-schools-will-remain-closed-for-rest-of-the-year	2020-04-03	True			True	https://www.wtxl.com/news/local-news/gov-brian-kemp-all-georgia-schools-will-remain-closed-for-rest-of-the-year	2020-04-03	True	https://gov.georgia.gov/executive-action/executive-orders/2020-executive-orders	2020-03-18	False			2020-06-23 16:24:12
13281	Towns County, Georgia	True	https://towns.fetchyournews.com/2020/03/13/towns-county-cloings-covid19-amid-coronavirus-covid19-outbreak/	2020-03-16	False	https://www.wsj.com/articles/georgia-reopens-but-many-businesses-stay-closed-people-stay-home-11587754211	2020-04-24	False			False	https://www.ajc.com/news/lifting-stay-home-order-kemp-shifts-focus-economic-recovery/XpDEUrQcQPQ5ejjMJUIqmO/	2020-04-30	True	http://www.townscountyga.org/covid-19-info.html	2020-03-26	True	https://www.11alive.com/article/news/health/coronavirus/coronavirus-in-georgia-where-to-get-tested-for-covid-19/85-035d41e9-c1fd-42e9-bce3-f32bdb72f0dc					2020-07-06 09:05:01
13285	Troup County, Georgia	True	https://www.troup.k12.ga.us/Content/22518	2020-03-13			2020-05-04	False					2020-05-04	True	https://www.ajc.com/blog/atlanta-restaurants/live-updates-metro-atlanta-restaurants-reopen-dining-rooms/7a7GaDzpyr5E15t3BRrvdJ/		False						2020-05-07 18:52:42
13293	Upson County, Georgia	True	https://www.ajc.com/news/state--regional-education/schools-closed-until-fall/r7QgK2idaQ0681UafbW3XP/	2020-03-18	True			True	https://www.11alive.com/article/news/health/coronavirus/what-happens-if-i-violate-the-coronavirus-stay-at-home-order-in-georgia/85-540b967c-0c74-48a4-be58-91e672404b0e	2020-04-03	True			True	https://www.camdencountyga.gov/DocumentCenter/View/11814/Executive-Order-05282001	2020-03-14	True	https://www.11alive.com/article/news/health/coronavirus/coronavirus-in-georgia-where-to-get-tested-for-covid-19/85-035d41e9-c1fd-42e9-bce3-f32bdb72f0dc	2020-05-07	False			2020-06-23 20:04:36
13295	Walker County, Georgia	True	http://www.walkerschools.org/wp-content/uploads/2020/05/Walker-County-Schools-End-of-the-Year-Update-2020.pdf	2020-03-13			2020-05-04	False						True	https://www.ajc.com/blog/politics/kemp-releases-standards-for-restaurants-resume-dine-service/TYEm2nEFOL2FQuW8Fw7uEK/?ecmp=restaurant&utm_medium=social&utm_source=restaurant_fb	2020-05-04	False						2020-05-07 19:06:58
13297	Walton County, Georgia	True	https://gov.georgia.gov/document/2020-executive-order/04012001/download	2020-03-16	False	https://www.georgia.org/covid19bizguide	2020-05-01	False			False	https://www.georgia.org/covid19bizguide	2020-05-01	True	https://georgia.gov/covid-19-state-services-georgia/covid-19-statewide-shelter-place-order	2020-03-23				False			2020-05-09 13:14:47
13299	Ware County, Georgia	True	https://www.ware.k12.ga.us/article/209974?org=ware-county-school-district	2020-03-17	False	https://www.facebook.com/notes/ware-county-government/georgia-executive-order-04202001/854180211661068/?__tn__=HH-R	2020-04-24				True	https://www.facebook.com/notes/ware-county-government/georgia-executive-order-04022001informational-overview/841800002899089/?__tn__=HH-R	2020-04-03	True	https://www.facebook.com/notes/ware-county-government/covid-19ware-county-city-of-waycross-governments/829869177425505/?__tn__=HH-R	2020-03-17	True	https://www.sehdph.org/__trashed/	2020-03-18				2020-05-23 22:30:51
13305	Wayne County, Georgia	True	https://www.wayne.k12.ga.us/District	2020-03-16	False	https://newschannel9.com/news/local/gov-kemp-certain-georgia-businesses-allowed-to-reopen-april-24	2020-04-24				True	https://www.thepress-sentinel.com/local-news/wayne-county-declares-state-emergency	2020-03-27	True	https://www.thepress-sentinel.com/local-news/wayne-county-declares-state-emergency	2020-03-27		https://www.waynecountyga.us/department/index.php?structureid=76					2020-05-27 23:11:16
13311	White County, Georgia	True	https://www.white.k12.ga.us/news-updates#h.p_gr9bFkca9Vln	2020-03-16	False	https://www.whitecountynews.net/kemp-reopen-some-georgia-businesses-amid-signs-coronavirus-slowdown	2020-04-24				True	https://d3q2l9ughecwdu.cloudfront.net/wp-content/uploads/2020/03/White-County-Resolution-2020-03-State-of-Emergency-Protective-Ordinance.pdf	2020-03-26	True	https://d3q2l9ughecwdu.cloudfront.net/wp-content/uploads/2020/03/White-County-Resolution-2020-03-State-of-Emergency-Protective-Ordinance.pdf	2020-03-26	True	http://www.whitecounty.net/departments/health-department	2020-03-18				2020-05-27 22:36:03
13313	Whitfield County, Georgia	True	https://gov.georgia.gov/document/2020-executive-order/04012001/download	2020-03-16	True	https://georgia.gov/covid-19-state-services-georgia/covid-19-statewide-shelter-place-order	2020-03-23	False			False	https://www.georgia.org/covid19bizguide	2020-05-01	True	https://georgia.gov/covid-19-state-services-georgia/covid-19-statewide-shelter-place-order	2020-03-23	True	https://www.nghd.org/pr/34-/1175-update-now-3-locations-for-free-covid-19-testing-in-north-ga.html	2020-04-17				2020-05-09 13:08:39
13321	Worth County, Georgia	True	https://www.georgiainsights.com/georgia-school-closures.html	2020-03-16	False	https://www.npr.org/sections/coronavirus-live-updates/2020/04/23/843051338/georgia-gov-disregards-trump-criticism-moves-ahead-with-plans-to-reopen-business	2020-04-24	False			False	https://gov.georgia.gov/press-releases/2020-04-30/gov-kemp-extends-protections-vulnerable-georgians-releases-guidance	2020-04-30	True	https://gov.georgia.gov/executive-action/executive-orders/2020-executive-orders	2020-04-02	False			False			2020-07-06 01:33:00
15001	Hawaii County, Hawaii	True	http://www.hawaiipublicschools.org/ConnectWithUs/MediaRoom/PressReleases/Pages/HIDOE-extends-school-closures-implements-remote-work-to-maintain-essential-functions.aspx	2020-03-19		https://www.hawaiinewsnow.com/2020/03/24/live-governor-expected-issue-statewide-stay-at-home-order-coronavirus-cases-swell/	2020-03-25	False				https://www.hawaiinewsnow.com/2020/03/24/live-governor-expected-issue-statewide-stay-at-home-order-coronavirus-cases-swell/	2020-03-25	True	https://www.hawaiinewsnow.com/2020/03/24/live-governor-expected-issue-statewide-stay-at-home-order-coronavirus-cases-swell/	2020-03-25	True	https://health.hawaii.gov/news/corona-virus/hawaii-covid-19-daily-news-digest-march-27-2020/	2020-03-27	False			2020-04-12 23:57:18
15003	Honolulu County, Hawaii	True	https://www.hawaiinewsnow.com/2020/03/24/hawaii-public-school-campuses-remain-closed-through-april/	2020-03-24		https://www.khon2.com/coronavirus/8-new-covid-19-cases-in-hawaii-bringing-state-total-to-56/	2020-03-23	True	https://www.khon2.com/coronavirus/8-new-covid-19-cases-in-hawaii-bringing-state-total-to-56/	2020-03-23		https://www.khon2.com/coronavirus/8-new-covid-19-cases-in-hawaii-bringing-state-total-to-56/	2020-03-23	True	https://www.khon2.com/coronavirus/8-new-covid-19-cases-in-hawaii-bringing-state-total-to-56/	2020-03-24	True	https://health.hawaii.gov/news/corona-virus/hawaii-covid-19-daily-news-digest-march-27-2020/	2020-03-27	False	http://www.thebus.org/		2020-04-11 21:17:32
15007	Kauai County, Hawaii	True	http://www.hawaiipublicschools.org/ConnectWithUs/MediaRoom/PressReleases/Pages/School-facilities-closed-to-students-through-April-30.aspx	2020-03-24		https://governor.hawaii.gov/newsroom/latest-news/office-of-the-governor-news-release-governor-ige-issues-statewide-order-to-stay-at-home-work-from-home-to-fight-covid-19/#:~:text=Gov.%20David%20Ige%20signed,Essential%20workers%20are%20exempt.	2020-03-25	True	https://governor.hawaii.gov/newsroom/latest-news/office-of-the-governor-news-release-governor-ige-issues-statewide-order-to-stay-at-home-work-from-home-to-fight-covid-19/#:~:text=Gov.%20David%20Ige%20signed,Essential%20workers%20are%20exempt.	2020-03-25		https://governor.hawaii.gov/newsroom/latest-news/office-of-the-governor-news-release-governor-ige-issues-statewide-order-to-stay-at-home-work-from-home-to-fight-covid-19/#:~:text=Gov.%20David%20Ige%20signed,Essential%20workers%20are%20exempt.	2020-03-25	True	http://www.kauai.gov/Portals/0/Mayor/PIO/20200313%20K-PAL%20and%20community%20relations%20activities%20postponed%20until%20further%20notice.pdf?ver=2020-03-13-172203-557	2020-03-30	False			False			2020-05-02 20:41:20
15009	Maui County, Hawaii	True	https://www.westhawaiitoday.com/2020/03/15/hawaii-news/ige-hawaii-public-schools-to-extend-spring-break-due-to-covid-19-concerns/	2020-03-15		https://governor.hawaii.gov/newsroom/latest-news/proper-use-of-covid-19-tests-imperative-there-is-a-current-shortage-of-hand-sanitizers-and-toilet-paper-in-hawaii-in-part-because-of-the-publics-over-reaction-to-covid-19-the-hawai/	2020-03-17	True	https://www.mauinews.com/news/local-news/2020/04/woman-flies-to-lanai-arrested-for-order-violation/	2020-03-28		https://governor.hawaii.gov/newsroom/latest-news/office-of-the-governor-news-release-governor-ige-issues-statewide-order-to-stay-at-home-work-from-home-to-fight-covid-19/	2020-03-25	True	https://governor.hawaii.gov/newsroom/latest-news/proper-use-of-covid-19-tests-imperative-there-is-a-current-shortage-of-hand-sanitizers-and-toilet-paper-in-hawaii-in-part-because-of-the-publics-over-reaction-to-covid-19-the-hawai/	2020-03-17	True	https://www.mauicounty.gov/CivicAlerts.aspx?AID=10004	2020-04-15	True	https://www.mauinews.com/news/local-news/2020/04/4-maui-bus-routes-to-be-suspended/	2020-04-06	2020-05-01 20:34:36
16005	Bannock County, Idaho	True	https://www.sde.idaho.gov/coronavirus/Closure-Cancellation-Information.pdf	2020-03-17	True	https://coronavirus.idaho.gov/stay-healthy-order/	2020-05-01	False	https://www.idahostatejournal.com/coronavirus/local-authorities-emphasize-educating-violators-of-stay-at-home-order/article_debe890c-dd1e-5a8d-bb94-d4e662ade66f.html	2020-03-31	False	https://coronavirus.idaho.gov/stay-healthy-order/	2020-05-01	True	https://www.cityofcaldwell.org/home/showdocument?id=14304	2020-03-25	False	https://www.siphidaho.org/psa/2020/mar/Testing-03-20-20.pdf	2020-03-20	False			2020-05-03 19:06:13
16011	Bingham County, Idaho	True	https://www.ktvb.com/article/news/health/coronavirus/list-of-schools-and-universities-that-cancel-class-in-idaho-due-to-the-coronavirus/277-8e598c32-9ac3-4bbd-9e3e-ad631d94882f	2020-03-23	True	https://coronavirus.idaho.gov/stay-healthy-order/	2020-05-01	False			False	https://coronavirus.idaho.gov/stay-healthy-order/	2020-05-01	True	https://www.cityofcaldwell.org/home/showdocument?id=14304	2020-03-25	False			False			2020-05-03 19:42:43
16017	Bonner County, Idaho	True	https://bonnercountydailybee.com/news/2020/mar/25/anselmo-wbscd-to-be-closed-until-april-20-7/	2020-03-25	True	https://coronavirus.idaho.gov/stay-healthy-order/	2020-05-01	False			False	https://coronavirus.idaho.gov/stay-healthy-order/	2020-05-01	True	https://www.cityofcaldwell.org/home/showdocument?id=14304	2020-03-25	False	https://bonnercountydailybee.com/news/2020/apr/14/bgh-cleared-for-covid-19-testing-7/	2020-04-14	False			2020-05-03 19:25:38
16019	Bonneville County, Idaho	True	https://www.sde.idaho.gov/coronavirus/Closure-Cancellation-Information.pdf	2020-03-16	True	https://coronavirus.idaho.gov/stay-healthy-order/	2020-05-01	False			False	https://coronavirus.idaho.gov/stay-healthy-order/	2020-05-01	True	https://www.cityofcaldwell.org/home/showdocument?id=14304	2020-03-25	True	https://www.idahofallsidaho.gov/1475/COVID-19-Updates	2020-04-03	False	https://itd.idaho.gov/news/itd-continues-to-provide-essential-services-during-covid-19-pandemic/	2020-03-31	2020-05-03 18:48:18
16027	Canyon County, Idaho	True	https://www.idahopress.com/coronavirus/state-board-orders--week-school-soft-closure/article_74878235-afaf-542c-b36d-a8a22f9cf136.html	2020-03-23		https://www.ktvb.com/article/news/health/coronavirus/idaho-governor-issues-statewide-stay-at-home-order-signs-extreme-emergency-declaration/277-3a69d247-036e-4535-9bff-4e5543768d95	2020-03-25	False				https://www.ktvb.com/article/news/health/coronavirus/idaho-governor-issues-statewide-stay-at-home-order-signs-extreme-emergency-declaration/277-3a69d247-036e-4535-9bff-4e5543768d95	2020-03-25	True	https://www.ktvb.com/article/news/health/coronavirus/idaho-governor-issues-statewide-stay-at-home-order-signs-extreme-emergency-declaration/277-3a69d247-036e-4535-9bff-4e5543768d95	2020-03-25	True	https://www.saintalphonsus.org/coronavirus/screening		False			2020-04-26 10:40:45
16055	Kootenai County, Idaho	True	https://www.spokesman.com/stories/2020/mar/14/coeur-dalene-public-schools-closing-monday-multipl/	2020-03-16		https://www.ktvb.com/article/news/health/coronavirus/idaho-governor-issues-statewide-stay-at-home-order-signs-extreme-emergency-declaration/277-3a69d247-036e-4535-9bff-4e5543768d95	2020-03-25	True	https://www.krem.com/article/news/crime/kootenai-county-deputies-charge-teens-violating-stay-home-order/293-11ea09a0-3797-4c57-a83c-5967ac61904c	2020-04-07		https://www.ktvb.com/article/news/health/coronavirus/idaho-governor-issues-statewide-stay-at-home-order-signs-extreme-emergency-declaration/277-3a69d247-036e-4535-9bff-4e5543768d95	2020-03-25	True	https://www.kootenaivalleytimes.com/boundary/guidance-on-gatherings-in-the-era-of-covid/article_f7adfb5e-66df-11ea-a9c4-c7d917750727.html	2020-03-15	True	https://www.kxly.com/kootenai-health-sets-up-triage-tent-for-coronavirus-testing-outside-hospital/	2020-03-03	False			2020-05-01 21:04:38
16083	Twin Falls County, Idaho	True	https://www.sde.idaho.gov/coronavirus/Closure-Cancellation-Information.pdf	2020-03-16	True	https://coronavirus.idaho.gov/stay-healthy-order/	2020-05-01	False			False	https://coronavirus.idaho.gov/stay-healthy-order/	2020-05-01	True	https://www.cityofcaldwell.org/home/showdocument?id=14304	2020-03-25	True	https://magicvalley.com/news/local/community/drive-up-covid-19-testing-opens-in-twin-falls/article_73945e22-7db0-505b-bc74-a6301a8d681e.html	2020-03-26	False			2020-05-03 19:11:04
17001	Adams County, Illinois	True	https://www.chicagotribune.com/coronavirus/ct-cb-coronavirus-illinois-schools-closed-cps-parents-need-to-know-20200317-zrcim5cpcfcgnerkboyx7esg5y-story.html	2020-03-17		https://www2.illinois.gov/Documents/ExecOrders/2020/ExecutiveOrder-2020-10.pdf	2020-03-21	False				https://www2.illinois.gov/Pages/news-item.aspx?ReleaseID=21288	2020-03-21	True	https://www2.illinois.gov/Pages/news-item.aspx?ReleaseID=21288	2020-03-21	True	http://dph.illinois.gov/covid19/covid-19-testing-sites		False			2020-06-02 01:19:33
17019	Champaign County, Illinois	True	https://www.champaignschools.org/news-room/article/26221	2020-03-13		https://www.champaignschools.org/news-room/article/26221	2020-03-21	False				https://illinoisnewsroom.org/whats-closed-in-illinois-due-to-the-virus/	2020-03-21	True	https://illinoisnewsroom.org/whats-closed-in-illinois-due-to-the-virus/	2020-03-21	True	https://illinoisnewsroom.org/free-covid-19-testing-offered-at-champaign-mall/	2020-05-19	False			2020-05-29 00:02:06
17027	Clinton County, Illinois	True	https://www.clintonherald.com/news/local_news/illinois-schools-shut-down-gateway-area-preparing-for-potential-covid-19-outbreak/article_91540706-6566-11ea-8a80-07dae6d98902.html	2020-03-17		https://www.clintonherald.com/news/local_news/illinois-schools-shut-down-gateway-area-preparing-for-potential-covid-19-outbreak/article_91540706-6566-11ea-8a80-07dae6d98902.html	2020-03-21	False				https://www.bnd.com/news/coronavirus/article241375201.html	2020-03-21	True	https://www.bnd.com/news/coronavirus/article241375201.html	2020-03-21	True	http://clintoncountyhealth.com/	2020-03-20	False			2020-06-01 16:50:46
17031	Cook County, Illinois	True	https://www.cookcountypublichealth.org/communicable-diseases/covid-19/schools-workplaces-and-communities/schools/	2020-03-17		https://www.cookcountypublichealth.org/communicable-diseases/covid-19/schools-workplaces-and-communities/workplaces/	2020-03-20	False				https://www.cookcountypublichealth.org/communicable-diseases/covid-19/schools-workplaces-and-communities/workplaces/	2020-04-01	True	https://www.cookcountypublichealth.org/communicable-diseases/covid-19/schools-workplaces-and-communities/communities/	2020-04-01	False			False			2020-04-09 11:32:26
17037	DeKalb County, Illinois	True	https://www.chicagotribune.com/coronavirus/ct-cb-coronavirus-illinois-schools-closed-cps-parents-need-to-know-20200317-zrcim5cpcfcgnerkboyx7esg5y-story.html	2020-03-17		https://www2.illinois.gov/Documents/ExecOrders/2020/ExecutiveOrder-2020-10.pdf	2020-03-21	False				https://www2.illinois.gov/Pages/news-item.aspx?ReleaseID=21288	2020-03-21	True	https://www2.illinois.gov/Pages/news-item.aspx?ReleaseID=21288	2020-03-21	True	http://dph.illinois.gov/covid19/covid-19-testing-sites		False			2020-06-02 01:34:23
17043	DuPage County, Illinois	True	https://wgntv.com/chicago-area-school-closings/	2020-03-29			2020-03-16	False	https://www.chicagotribune.com/coronavirus/ct-coronavirus-illinois-shelter-in-place-lockdown-order-20200320-teedakbfw5gvdgmnaxlel54hau-story.html				2020-03-20	True	https://www.chicagotribune.com/coronavirus/ct-coronavirus-illinois-shelter-in-place-lockdown-order-20200320-teedakbfw5gvdgmnaxlel54hau-story.html	2020-03-20	False			False	https://www.dupageco.org/EDP/Public_Transit/10467/		2020-04-12 09:22:18
17055	Franklin County, Illinois	True	http://www.duquoin.com/news/20200325/franklin-county-woman-jackson-county-teen-are-3rd-and-4th-official-si-cases	2020-03-21		https://www.kmov.com/news/latest-on-covid-coronavirus-in-st-louis/article_733955fa-69cb-11ea-8486-8b819682126d.html	2020-03-24	False				https://www.kmov.com/news/latest-on-covid-coronavirus-in-st-louis/article_733955fa-69cb-11ea-8486-8b819682126d.html	2020-03-24	True	https://www.kmov.com/news/latest-on-covid-coronavirus-in-st-louis/article_733955fa-69cb-11ea-8486-8b819682126d.html	2020-03-24	True	http://www.bentoneveningnews.com/news/20200325/coronavirus-confirmed-in-franklin-county	2020-03-18	False			2020-06-01 16:39:15
17077	Jackson County, Illinois					https://gov.texas.gov/uploads/files/press/EO-GA-18_expanded_reopening_of_services_COVID-19.pdf	2020-05-01					https://gov.texas.gov/uploads/files/press/EO-GA-18_expanded_reopening_of_services_COVID-19.pdf	2020-05-01										2020-05-17 23:24:27
17081	Jefferson County, Illinois	True	https://fox2now.com/news/schools-in-jefferson-county-closing-to-help-fight-coronavirus-spread/	2020-03-17		https://chicago.suntimes.com/politics/2020/3/30/21199344/downstate-illinois-coronavirus-economic-impact-beardstown-mount-vernon-metropolis	2020-03-21	False				https://chicago.suntimes.com/politics/2020/3/30/21199344/downstate-illinois-coronavirus-economic-impact-beardstown-mount-vernon-metropolis	2020-03-21	True	https://chicago.suntimes.com/politics/2020/3/30/21199344/downstate-illinois-coronavirus-economic-impact-beardstown-mount-vernon-metropolis	2020-03-21	True			False			2020-06-01 16:47:29
17089	Kane County, Illinois	True	https://www.nbcchicago.com/news/local/coronavirus-in-illinois-list-of-chicago-area-schools-closed-over-exposure-concerns/2235644/	2020-03-17		https://www2.illinois.gov/IISNews/21288-Gov._Pritzker_Stay_at_Home_Order.pdf	2020-03-21	False				https://www2.illinois.gov/IISNews/21288-Gov._Pritzker_Stay_at_Home_Order.pdf	2020-03-21		https://www.kcchronicle.com/2020/03/13/kane-county-schools-make-plans-for-mandatory-statewide-closure/akjvesj/	2020-03-17	True	http://www.wcsjnews.com/news/wspynews/covid-19-testing-center-opened-at-vna-health-care-in-aurora/article_36b015b0-c42d-57cd-a380-ee87bf61391d.html	2020-04-20	False			2020-04-22 22:37:47
17091	Kankakee County, Illinois	True	https://www.chicagotribune.com/coronavirus/ct-cb-coronavirus-illinois-schools-closed-cps-parents-need-to-know-20200317-zrcim5cpcfcgnerkboyx7esg5y-story.html	2020-03-17		https://www2.illinois.gov/Documents/ExecOrders/2020/ExecutiveOrder-2020-10.pdf	2020-03-21	False				https://www2.illinois.gov/Pages/news-item.aspx?ReleaseID=21288	2020-03-21	True	https://www2.illinois.gov/Pages/news-item.aspx?ReleaseID=21288	2020-03-21	True	http://dph.illinois.gov/covid19/covid-19-testing-sites		False			2020-06-02 01:33:45
17093	Kendall County, Illinois	True	https://www.kendallcountynow.com/2020/03/13/gov-pritzker-orders-schools-closed-until-march-30-over-coronavirus/avvrzyx/	2020-03-17		https://www2.illinois.gov/Documents/ExecOrders/2020/ExecutiveOrder-2020-10.pdf	2020-03-21	False				https://www2.illinois.gov/Pages/news-item.aspx?ReleaseID=21288	2020-03-21	True	https://www2.illinois.gov/Pages/news-item.aspx?ReleaseID=21288	2020-03-21	True	http://dph.illinois.gov/covid19/covid-19-testing-sites		False			2020-06-02 01:07:07
17097	Lake County, Illinois	True	https://www.chicagotribune.com/suburbs/lake-county-news-sun/ct-lns-coronavirus-lake-county-school-closures-st-0314-20200313-djag472xnvgnlf65kiyxzxntwa-story.html	2020-03-16		https://www.lakecountyil.gov/4420/COVID-19-Updates	2020-03-31	False				https://www.lakecountyil.gov/4420/COVID-19-Updates	2020-03-31	True	https://www.lakecountyil.gov/4420/COVID-19-Updates	2020-03-31	False			False			2020-04-12 00:16:49
17099	LaSalle County, Illinois	True	https://www.chicagotribune.com/coronavirus/ct-cb-coronavirus-illinois-schools-closed-cps-parents-need-to-know-20200317-zrcim5cpcfcgnerkboyx7esg5y-story.html	2020-03-17		https://www2.illinois.gov/Documents/ExecOrders/2020/ExecutiveOrder-2020-10.pdf	2020-03-21	False				https://www2.illinois.gov/Pages/news-item.aspx?ReleaseID=21288	2020-03-21	True	https://www2.illinois.gov/Pages/news-item.aspx?ReleaseID=21288	2020-03-21	True	http://dph.illinois.gov/covid19/covid-19-testing-sites		False			2020-06-02 01:34:33
17111	McHenry County, Illinois	True	https://patch.com/illinois/crystallake/crystal-lake-cary-coronavirus-cancellations-closings	2020-03-16		https://www.livescience.com/illinois-coronavirus-updates.html	2020-03-16	False				https://www.livescience.com/illinois-coronavirus-updates.html	2020-03-20	True	https://www.livescience.com/illinois-coronavirus-updates.html	2020-03-20	False			False			2020-04-24 14:24:20
17113	McLean County, Illinois	True	https://www.mcleancountyil.gov/1393/COVID-19	2020-03-16		https://www.mcleancountyil.gov/1393/COVID-19	2020-03-20	False				https://www.mcleancountyil.gov/1393/COVID-19	2020-03-20	True	https://www.mcleancountyil.gov/1393/COVID-19	2020-03-20	True			False			2020-06-01 16:27:18
17115	Macon County, Illinois	True	https://www.chicagotribune.com/coronavirus/ct-cb-coronavirus-illinois-schools-closed-cps-parents-need-to-know-20200317-zrcim5cpcfcgnerkboyx7esg5y-story.html	2020-03-17		https://www2.illinois.gov/Documents/ExecOrders/2020/ExecutiveOrder-2020-10.pdf	2020-03-21	False				https://www2.illinois.gov/Pages/news-item.aspx?ReleaseID=21288	2020-03-21	True	https://www2.illinois.gov/Pages/news-item.aspx?ReleaseID=21288	2020-03-21	True	http://dph.illinois.gov/covid19/covid-19-testing-sites		False			2020-06-02 01:30:11
17119	Madison County, Illinois	True	https://www.bnd.com/news/politics-government/article241164556.html	2020-03-17	False	https://www.nbcchicago.com/news/local/madison-county-begins-reopening-in-defiance-of-stay-at-home-order/2271380/	2020-05-13	False			False	https://www.nbcchicago.com/news/local/madison-county-begins-reopening-in-defiance-of-stay-at-home-order/2271380/	2020-05-13	True	https://www.co.madison.il.us/departments/health/corona_virus.php#ShelterInPlace	2020-03-20	True	https://www.heraldbulletin.com/news/madison-county-to-start-coronavirus-testing/article_14ae3606-9480-11ea-91b4-133b73873cad.html	2020-05-18	False	https://www.facebook.com/MadisonCountyTransit/		2020-05-20 00:05:27
17121	Marion County, Illinois	True	https://ballotpedia.org/School_closures_in_response_to_the_coronavirus_(COVID-19)_pandemic,_2020	2020-03-13		https://thesouthern.com/news/local/southern-illinois-officials-unclear-how-to-enforce-parts-of-statewide-stay-home-order/article_da672e29-3b0f-5051-88f2-f780927315df.html	2020-03-21	False				https://thesouthern.com/news/local/southern-illinois-officials-unclear-how-to-enforce-parts-of-statewide-stay-home-order/article_da672e29-3b0f-5051-88f2-f780927315df.html	2020-03-21	True	https://thesouthern.com/news/local/southern-illinois-officials-unclear-how-to-enforce-parts-of-statewide-stay-home-order/article_da672e29-3b0f-5051-88f2-f780927315df.html	2020-03-21	True			False			2020-06-01 16:55:23
17143	Peoria County, Illinois	True	https://azgovernor.gov/governor/news/2020/03/governor-ducey-superintendent-hoffman-announce-extension-school-closures	2020-03-30		https://week.com/2020/03/30/combating-covid-19-website-to-assist-peoria-area-businesses-affected-by-virus-outbreak/	2020-03-30	False				https://www.pjstar.com/zz/news/20200318/can-you-leave-home-with-shelter-in-place-order-in-effect-during-coronavirus-crisis-yes-under-certain-circumstances	2020-03-18	True	https://www.pjstar.com/zz/news/20200318/can-you-leave-home-with-shelter-in-place-order-in-effect-during-coronavirus-crisis-yes-under-certain-circumstances	2020-03-18	True	https://www.pcchd.org/289/COVID-19-Coronavirus	2020-03-14	False			2020-06-01 16:22:01
17161	Rock Island County, Illinois	True	https://www.rimsd41.org/apps/pages/COVID19	2020-03-21		https://www.rimsd41.org/apps/pages/COVID19	2020-03-21	False				https://www.rimsd41.org/apps/pages/COVID19	2020-03-21	True	https://www.rimsd41.org/apps/pages/COVID19	2020-03-21	True			False			2020-06-01 16:32:51
17163	St. Clair County, Illinois	True	http://www.stclair.k12.il.us/	2020-03-17		https://www.facebook.com/stclaircoilema/posts/1797520477050766	2020-03-20	True	https://fox2now.com/news/illinois/st-clair-county-asking-authorities-for-tough-love-in-enforcing-stay-at-home-order/	2020-03-30		https://www.facebook.com/photo?fbid=1797518570384290&set=pcb.1797520477050766	2020-03-20	True	https://www.facebook.com/photo?fbid=1797518570384290&set=pcb.1797520477050766	2020-03-20	True	https://fox2now.com/news/st-clair-county-opening-drive-through-coronavirus-test-site/	2020-03-19	False	http://scctd.org/news/		2020-05-20 22:23:48
17167	Sangamon County, Illinois	True	https://www.sj-r.com/news/20200313/governor-orders-closure-of-all-schools-through-march-30-no-school-monday-for-district-186	2020-03-16		https://newschannel20.com/news/local/why-are-some-businesses-essential-and-others-not	2020-04-02	False				https://newschannel20.com/news/local/why-are-some-businesses-essential-and-others-not	2020-04-02	True	https://www.nprillinois.org/post/springfield-and-central-illinois-cancellations-and-closures#stream/0	2020-03-22	True	http://www.siumed.edu/coronavirus/news/siu-center-family-medicine-expands-covid-testing-efforts.html	2020-04-27	False			2020-05-29 01:36:16
17179	Tazewell County, Illinois	True	https://www.isbe.net/Documents/COVID-19-Statewide-School-Closure-Guidance.pdf	2020-03-17		https://www2.illinois.gov/Documents/ExecOrders/2020/ExecutiveOrder-2020-10.pdf	2020-03-21	False				https://www2.illinois.gov/Pages/news-item.aspx?ReleaseID=21288	2020-03-21	True	https://www2.illinois.gov/Pages/news-item.aspx?ReleaseID=21288	2020-03-21	True	https://www.cityofeastpeoria.com/551/COVID-19-Testing-Collection-Sites		False			2020-06-02 00:49:37
17183	Vermilion County, Illinois	True	https://www.chicagotribune.com/coronavirus/ct-cb-coronavirus-illinois-schools-closed-cps-parents-need-to-know-20200317-zrcim5cpcfcgnerkboyx7esg5y-story.html	2020-03-17		https://www2.illinois.gov/Documents/ExecOrders/2020/ExecutiveOrder-2020-10.pdf	2020-03-21	False				https://www2.illinois.gov/Pages/news-item.aspx?ReleaseID=21288	2020-03-21	True	https://www2.illinois.gov/Pages/news-item.aspx?ReleaseID=21288	2020-03-21	True	http://dph.illinois.gov/covid19/covid-19-testing-sites		False			2020-06-02 01:26:38
17197	Will County, Illinois	True	https://patch.com/illinois/joliet/joliet-public-schools-district-86-closures	2020-03-17		https://willcountyhealth.org/coronavirus-information/	2020-03-31	False				https://willcountyhealth.org/coronavirus-information/	2020-03-31				False	https://willcountyhealth.org/coronavirus-information/		False			2020-04-12 00:29:12
17199	Williamson County, Illinois	True	https://www.chicagotribune.com/coronavirus/ct-cb-coronavirus-illinois-schools-closed-cps-parents-need-to-know-20200317-zrcim5cpcfcgnerkboyx7esg5y-story.html	2020-03-17		https://www2.illinois.gov/Documents/ExecOrders/2020/ExecutiveOrder-2020-10.pdf	2020-03-21	False				https://www2.illinois.gov/Pages/news-item.aspx?ReleaseID=21288	2020-03-21	True	https://www2.illinois.gov/Pages/news-item.aspx?ReleaseID=21288	2020-03-21	True	http://dph.illinois.gov/covid19/covid-19-testing-sites		False			2020-06-02 01:24:09
17201	Winnebago County, Illinois	True	https://www2.illinois.gov/Pages/Executive-Orders/ExecutiveOrder2020-10.aspx	2020-03-20		https://www2.illinois.gov/Pages/Executive-Orders/ExecutiveOrder2020-10.aspx	2020-03-20	True	https://97zokonline.com/stiff-penalties-possible-for-illinois-residents-who-violate-stay-at-home-orders/	2020-03-20		https://www2.illinois.gov/Pages/Executive-Orders/ExecutiveOrder2020-10.aspx	2020-03-20	True	https://www2.illinois.gov/Pages/Executive-Orders/ExecutiveOrder2020-10.aspx	2020-03-20	False			False			2020-04-23 23:24:25
17203	Woodford County, Illinois	True	https://www.chicagotribune.com/coronavirus/ct-coronavirus-pandemic-chicago-illinois-news-20200312-kn45pek3cnegld3r7a7ts7azbe-story.html	2020-03-14		https://www.chicagotribune.com/coronavirus/ct-coronavirus-pandemic-chicago-illinois-news-20200312-kn45pek3cnegld3r7a7ts7azbe-story.html	2020-03-14	False				https://www.chicagotribune.com/coronavirus/ct-coronavirus-pandemic-chicago-illinois-news-20200312-kn45pek3cnegld3r7a7ts7azbe-story.html	2020-03-21	True	https://www.chicagotribune.com/coronavirus/ct-coronavirus-pandemic-chicago-illinois-news-20200312-kn45pek3cnegld3r7a7ts7azbe-story.html	2020-03-21	True	http://www.woodfordhealth.org/595/COVID-19---Coronavirus	2020-03-16	False			2020-06-01 16:42:44
18003	Allen County, Indiana	True	https://www.wboi.org/post/allen-county-schools-announce-closures-midst-covid-19#stream/0	2020-03-13		https://www.fwbusiness.com/covid-19/article_9f84ffbc-1edd-5102-b49b-3c73cb875c11.html	2020-03-25	True	https://www.indystar.com/story/news/politics/2020/03/24/indiana-stay-home-orders-what-happens-if-you-do-not-comply/2907663001/	2020-03-24		https://www.fwbusiness.com/covid-19/article_9f84ffbc-1edd-5102-b49b-3c73cb875c11.html	2020-03-31	True	https://www.fwbusiness.com/covid-19/article_9f84ffbc-1edd-5102-b49b-3c73cb875c11.html	2020-03-25	True	https://www.allencountyhealth.com/wp-content/uploads/2020/03/COVID-19-Screening-Numbers.pdf		False			2020-05-06 11:46:31
18019	Clark County, Indiana	True	https://www.newsandtribune.com/news/local-schools-announce-closures-delays-due-to-coronavirus/article_45368b82-6494-11ea-a6d7-3f4d11767f8d.html	2020-03-13		https://www.courier-journal.com/story/news/local/2020/03/24/coronavirus-clark-floyd-county-governor-eric-holcomb-order-mandate-nonessential-businesses-shut-down/2909763001/	2020-03-23	False				https://www.purdueexponent.org/city_state/article_55c81976-6d21-11ea-97a9-c33cac9a1fe8.html	2020-03-25	False			True	https://www.courier-journal.com/story/news/local/2020/04/13/covid-19-drive-thru-testing-opens-clark-county-essential-workers/2983521001/	2020-04-13	False			2020-05-26 00:04:27
18035	Delaware County, Indiana	True	https://www.usatoday.com/story/news/local/2020/03/19/city-and-county-enact-disaster-emergency-declaration/2878037001/	2020-03-19		https://www.kpcnews.com/covid-19/article_f7801a46-1e32-524a-b64a-7d6de0979766.html	2020-03-23	False				https://www.purdueexponent.org/city_state/article_55c81976-6d21-11ea-97a9-c33cac9a1fe8.html	2020-03-23	False			True	https://www.co.delaware.in.us/egov/documents/1587490507_5316.pdf	2020-04-21	False			2020-05-27 23:36:00
18039	Elkhart County, Indiana	True	https://www.goshennews.com/across_indiana/elkhart-county-public-schools-to-close-in-response-to-covid-19-pandemic/article_3fa2ea4a-6637-11ea-bb2d-bf030bf4f881.html	2020-05-14		https://www.backontrack.in.gov/files/BackOnTrack-IN_WhatsOpen-Closed-stage1.pdf	2020-03-24	False	https://www.goshennews.com/news/police-news-driver-arrested-for-travel-order-violation/article_842fe758-742e-11ea-bb92-4bacdee90359.html	2020-04-01		https://www.elkharttruth.com/news/indiana-under-stay-at-home-order/article_5d8eda6a-6a6b-5ec5-81af-5d5ea737261f.html	2020-03-25	True	https://www.elkharttruth.com/news/indiana-under-stay-at-home-order/article_5d8eda6a-6a6b-5ec5-81af-5d5ea737261f.html	2020-03-25	True	https://www.goshennews.com/news/coronavirus/roundup-nine-virus-testing-sites-now-running-in-elkhart-county/article_9a8ec922-7f5c-11ea-88e5-f3a898e1f39d.html		False	http://www.interurbantrolley.com/		2020-05-05 12:30:49
18057	Hamilton County, Indiana	True	https://www.wthr.com/article/hamilton-county-schools-closing-due-covid-19-outbreak	2020-03-16		https://www.in.gov/gov/files/Executive%20Order%2020-22%20Extension%20of%20Stay%20at%20Home.pdf	2020-03-23	False				https://www.in.gov/gov/files/Executive%20Order%2020-22%20Extension%20of%20Stay%20at%20Home.pdf	2020-03-23	True	https://www.in.gov/gov/files/Executive%20Order%2020-22%20Extension%20of%20Stay%20at%20Home.pdf	2020-03-23	True	https://foxchattanooga.com/news/coronavirus/drive-through-covid-19-testing-gets-underway-in-hamilton-county-friday	2020-04-03	False			2020-04-25 15:25:32
18081	Johnson County, Indiana	True	https://www.indystar.com/story/news/education/2020/03/13/coronavirus-school-closures-around-indianapolis-see-list/5040561002/	2020-03-16		https://www.wfyi.org/news/articles/johnson-county-updates-local-covid-19-guidelines-and-restrictions	2020-04-02	False				https://www.wfyi.org/news/articles/johnson-county-updates-local-covid-19-guidelines-and-restrictions	2020-04-02	True	http://co.johnson.in.us/health/	2020-03-25	False			False			2020-05-09 08:29:38
18089	Lake County, Indiana	True	https://www.doe.in.gov/news	2020-03-19		https://www.kpcnews.com/covid-19/article_f7801a46-1e32-524a-b64a-7d6de0979766.html	2020-03-25	True	https://www.pressdemocrat.com/news/10903657-181/lakeport-resident-cited-for-violating?sba=AAS	2020-04-16		https://www.lakecountyin.org/portal/group/health/page/coronavirus	2020-03-25	False			True	https://fox59.com/news/governor-holcomb-health-officials-to-provide-daily-update/	2020-04-08	False			2020-04-25 20:29:11
18091	LaPorte County, Indiana	True	https://www.nwitimes.com/news/education/update-all-public-schools-in-lake-porter-and-laporte-counties-closed-amid-coronavirus-concern/article_649022c9-58b1-5219-a4b4-183f1d026615.html	2020-03-13		https://www.kpcnews.com/covid-19/article_f7801a46-1e32-524a-b64a-7d6de0979766.html	2020-03-23	False				https://www.purdueexponent.org/city_state/article_55c81976-6d21-11ea-97a9-c33cac9a1fe8.html	2020-03-23	True	https://www.cityoflaporte.com/CivicAlerts.aspx?AID=489	2020-03-16	True	https://laportecounty.life/article/la-porte-hospital-brings-coronavirus-testing-in-house/	2020-04-30	False			2020-05-27 23:48:21
18095	Madison County, Indiana	True	https://www.heraldbulletin.com/news/coronavirus/covid-19-concerns-close-madison-county-schools-for-three-weeks/article_0971c5f8-6543-11ea-9675-d3de36178666.html	2020-03-13		https://www.theindychannel.com/news/coronavirus/madison-county-orders-non-essential-businesses-to-close	2020-03-20	False				https://www.citizen-times.com/story/news/madison/2020/03/23/shelter-place-recommendation-sent-madison-county-residents/2902902001/	2020-03-23	True	https://www.heraldbulletin.com/news/coronavirus/events-and-activities-canceled-over-covid-19-concerns/article_8fd70926-6531-11ea-909a-0b9c5e46143e.html	2020-03-13	True	https://www.heraldbulletin.com/news/madison-county-to-start-coronavirus-testing/article_14ae3606-9480-11ea-91b4-133b73873cad.html	2020-05-12	False			2020-05-25 23:35:23
18097	Marion County, Indiana	True	https://www.marion.k12.in.us/mcs-coronavirus-covid-19-information	2020-02-28				False				https://www.marion.k12.in.us/mcs-coronavirus-covid-19-information	2020-02-28	True	https://wpta21.com/2020/03/23/indiana-gov-holcomb-issues-stay-at-home-order-amid-covid-19-outbreak/	2020-03-23	False	https://www.wfyi.org/news/articles/covid-19-testing-in-central-indiana		False			2020-04-12 08:00:37
18141	St. Joseph County, Indiana	True	https://www.nwitimes.com/news/state-and-regional/st-joseph-county-declares-emergency-will-restrict-travel-report-states-17-more-coronavirus-cases-in/article_31ef6f6d-6b00-59e7-b69b-cbc64410a877.html	2020-03-18		https://www.nwitimes.com/news/state-and-regional/st-joseph-county-declares-emergency-will-restrict-travel-report-states-17-more-coronavirus-cases-in/article_31ef6f6d-6b00-59e7-b69b-cbc64410a877.html	2020-03-19	False				https://www.nwitimes.com/news/state-and-regional/st-joseph-county-declares-emergency-will-restrict-travel-report-states-17-more-coronavirus-cases-in/article_31ef6f6d-6b00-59e7-b69b-cbc64410a877.html	2020-03-19	True	https://www.abc57.com/news/governor-holcomb-announces-steps-to-protect-public-from-covid-19	2020-03-12	True	https://www.abc57.com/news/beacon-health-releases-schedule-for-covid-19-mobile-testing-clinic	2020-04-27	False			2020-05-02 16:57:49
18157	Tippecanoe County, Indiana	True	https://www.wfyi.org/news/articles/lafayette-west-lafayette-tippecanoe-school-corps-closing-monday-for-coronavirus-spread-prevention	2020-03-16		https://www.jconline.com/story/news/2020/03/24/coronavirus-some-greater-lafayette-businesses-essential-remain-open/2906345001/	2020-03-24	False				https://www.jconline.com/story/news/2020/03/24/coronavirus-today-stay-home-order-starts-what-you-need-know/2905959001/	2020-04-07	True	https://www.jconline.com/story/news/local/lafayette/2020/05/06/coronavirus-no-tighter-stay-home-restrictions-tippecanoe-but-doctor-warns-against-letting-guard-down/5174897002/		True	https://iuhealth.org/news-hub/iu-health-arnett-offering-drive-thru-testing-for-patients-with-iu-health-physician-orders	2020-04-13	False			2020-05-10 12:43:46
18163	Vanderburgh County, Indiana	True	https://district.evscschools.com/about_us/coronavirus__covid-19__update	2020-03-16		http://health.vanderburghcounty.in.gov/covid-19/	2020-03-24	True	https://www.wamwamfm.com/2020/04/06/evansville-man-ticketed-for-violating-stay-at-home-order/	2020-04-06		http://health.vanderburghcounty.in.gov/covid-19/	2020-03-24	True	http://health.vanderburghcounty.in.gov/covid-19/	2020-03-24	False			False			2020-05-02 11:57:13
18167	Vigo County, Indiana	True	https://www.wthitv.com/content/news/Vigo-County-School-Corporation-to-close-in-response-to-COVID-19-568775791.html	2020-03-13		https://www.kpcnews.com/covid-19/article_f7801a46-1e32-524a-b64a-7d6de0979766.html	2020-03-25	False				https://www.purdueexponent.org/city_state/article_55c81976-6d21-11ea-97a9-c33cac9a1fe8.html	2020-03-23	False			True	https://www.wthitv.com/content/news/Testing-to-help--569940701.html	2020-04-24	False			2020-05-28 00:01:34
19013	Black Hawk County, Iowa	True	https://wcfcourier.com/news/local/education/update-school-districts-shutting-down-hawkeye-comm-college-going-to-online-classes/article_4f5e884c-b86a-558d-bc86-b171e73d9775.html	2020-03-16		https://www.facebook.com/watch/live/?v=573518216704133&ref=watch_permalink	2020-03-17	False				https://kwwl.com/2020/04/16/gov-reynolds-issues-stricter-mitigation-orders-for-region-6-covering-much-of-northeast-iowa/		False			True	https://www.blackhawkcovid19.com/resources#medical	2020-03-31	True	http://www.mettransit.org/	2020-03-17	2020-05-24 12:03:28
19033	Cerro Gordo County, Iowa	True	https://globegazette.com/news/mason-city-school-board-hears-additional-covid-19-response-plans/article_5ac09a00-b752-5d63-9d33-b2d816db9d7e.html	2020-03-16	False	https://governor.iowa.gov/press-release/gov-reynolds-signs-new-proclamation-continuing-the-state-public-health-emergency-0	2020-05-01	False			False			True	https://governor.iowa.gov/press-release/gov-reynolds-issues-a-state-of-public-health-disaster-emergency	2020-03-17	False			False			2020-05-31 22:00:29
19045	Clinton County, Iowa	True	https://ccsdsuptblog.wordpress.com/2020/03/16/covid-19-update/	2020-03-16		https://www.clintondevelopment.com/wp-content/uploads/Essential-Business-Checklist3-22.pdf	2020-03-16	False			False			True	https://www.cdc.gov/coronavirus/2019-ncov/community/large-events/mass-gatherings-ready-for-covid-19.html	2020-03-16	False			False			2020-05-26 10:17:38
19049	Dallas County, Iowa	True	https://governor.iowa.gov/press-release/gov-reynolds-signs-new-proclamation-continuing-state-public-health-emergency-2	2020-04-02		https://governor.iowa.gov/press-release/gov-reynolds-signs-new-proclamation-continuing-state-public-health-emergency-2	2020-04-02	False						True	https://governor.iowa.gov/press-release/gov-reynolds-signs-new-proclamation-continuing-state-public-health-emergency-2	2020-04-02	True	https://www.dallascountyiowa.gov/Home/ShowDocument?id=24540	2020-03-16	False			2020-05-30 15:45:15
19057	Des Moines County, Iowa	True	https://www.myiowainfo.com/kgrn-news/covid-19-closings-cancellations/	2020-03-18	True	https://governor.iowa.gov/press-release/gov-reynolds-issues-a-state-of-public-health-disaster-emergency	2020-03-17	False			False			True	https://governor.iowa.gov/press-release/gov-reynolds-issues-a-state-of-public-health-disaster-emergency	2020-03-17	False			False			2020-05-31 22:09:22
19061	Dubuque County, Iowa	True	https://kwwl.com/2020/04/02/gov-reynolds-extends-closure-of-schools-non-essential-businesses-and-medical-procedures-through-april-30/	2020-04-02	True	https://kwwl.com/2020/04/02/gov-reynolds-extends-closure-of-schools-non-essential-businesses-and-medical-procedures-through-april-30/	2020-04-02	False			False			False			False	https://dubuquecounty.org/477/Coronavirus-COVID-19		False	https://www.cityofdubuque.org/274/Transit		2020-05-24 20:07:35
19099	Jasper County, Iowa	True	https://www.myiowainfo.com/kgrn-news/covid-19-closings-cancellations/	2020-03-18	False	https://governor.iowa.gov/press-release/gov-reynolds-signs-new-proclamation-continuing-the-state-public-health-emergency-2	2020-05-15	False			False			True	https://governor.iowa.gov/press-release/gov-reynolds-issues-a-state-of-public-health-disaster-emergency	2020-03-17	False			False			2020-05-31 22:20:08
19103	Johnson County, Iowa	True	https://www.desmoinesregister.com/story/news/education/2020/03/31/coronavirus-iowa-schools-extended-shutdown-covid-19-public-education-closures/5097435002/	2020-03-15		https://ktiv.com/2020/03/26/watch-live-at-230pm-gov-reynolds-gives-update-on-covid-19-in-iowa-2/	2020-03-26	False						True	https://www.desmoinesregister.com/story/news/health/2020/03/17/coronavirus-iowa-reynolds-state-public-health-emergency-covid-19-social-distancing/5067571002/	2020-03-17	False			False			2020-05-09 12:15:08
19113	Linn County, Iowa	True	https://www.homelandsecurity.iowa.gov/documents/disasters/Proclamations/2020/PROC_2020_39_COVID-19_April2.pdf	2020-04-02		https://www.homelandsecurity.iowa.gov/documents/disasters/Proclamations/2020/PROC_2020_42_COVID-19_April16.pdf	2020-04-16	False						True			False			False	https://www.homelandsecurity.iowa.gov/documents/disasters/Proclamations/2020/PROC_2020_42_COVID-19_April16.pdf	2020-04-16	2020-05-11 01:38:03
19127	Marshall County, Iowa	True	https://wmcsd.org/2020/03/coronavirus-information/	2020-05-16	False	https://governor.iowa.gov/press-release/gov-reynolds-signs-new-proclamation-continuing-the-state-public-health-emergency-2	2020-05-15	False			False			True	https://governor.iowa.gov/press-release/gov-reynolds-issues-a-state-of-public-health-disaster-emergency	2020-03-17	False			False			2020-05-31 22:05:38
19139	Muscatine County, Iowa	True	https://discovermuscatine.com/covid-19-update-school-closure-announced/	2020-03-16	False	https://governor.iowa.gov/press-release/gov-reynolds-signs-new-proclamation-continuing-the-state-public-health-emergency-2	2020-05-15	False			False			True	https://governor.iowa.gov/press-release/gov-reynolds-issues-a-state-of-public-health-disaster-emergency	2020-03-17	False			False			2020-05-31 21:58:31
19153	Polk County, Iowa	True	https://www.desmoinesregister.com/story/news/education/2020/03/12/coronavirus-in-iowa-des-moines-public-schools-to-close-for-more-than-two-weeks-covid-19/5034343002/	2020-03-13	False	https://governor.iowa.gov/press-release/gov-reynolds-signs-new-proclamation-continuing-the-state-public-health-emergency-2	2020-05-15	False			False			True	https://governor.iowa.gov/press-release/gov-reynolds-issues-a-state-of-public-health-disaster-emergency	2020-03-17	True	https://www.weareiowa.com/article/news/health/coronavirus/test-iowa-first-covid-19-widespread-testing-site/524-b4e10a8a-1e82-4192-9d98-c99c42d9afec	2020-04-25	False			2020-05-31 21:37:47
19155	Pottawattamie County, Iowa	True	http://www.lewiscentral.org/covid19/past_communication	2020-03-12		https://governor.iowa.gov/press-release/gov-reynolds-issues-a-state-of-public-health-disaster-emergency	2020-03-17	False						True	https://governor.iowa.gov/press-release/gov-reynolds-issues-a-state-of-public-health-disaster-emergency	2020-03-17	True	https://www.testiowa.com/en	2020-04-21	False			2020-05-30 06:58:28
19163	Scott County, Iowa	True	https://qctimes.com/news/local/education/schools-are-closing-to-slow-the-spread-of-covid-19-but-day-cares-and-parents/article_0b6d751e-0ca0-5bd2-95e0-19f50f0ed339.html	2020-03-16	False	https://governor.iowa.gov/press-release/gov-reynolds-signs-new-proclamation-continuing-the-state-public-health-emergency-2	2020-05-15	False			False			True	https://governor.iowa.gov/press-release/gov-reynolds-issues-a-state-of-public-health-disaster-emergency	2020-03-17	True	https://www.wqad.com/article/news/health/coronavirus/covid-19-test-site-coming-to-scott-county/526-7ba5dac8-21a9-487a-a5e3-129f546b2e8f	2020-05-11	False			2020-05-31 21:56:11
19167	Sioux County, Iowa	True	https://siouxcityjournal.com/news/local/state-and-regional/sioux-city-parents-teachers-take-items-out-of-schools-as-4-week-coronavirus-closure-begins/article_356f1c00-8420-5ac3-b045-3082e344f5ff.html	2020-03-16	False	https://governor.iowa.gov/press-release/gov-reynolds-signs-new-proclamation-continuing-the-state-public-health-emergency-0	2020-05-01	False			False			True	https://governor.iowa.gov/press-release/gov-reynolds-issues-a-state-of-public-health-disaster-emergency	2020-03-17	True	https://siouxcountychp.org/category/press-releases/	2020-05-27	False			2020-05-31 22:29:36
19169	Story County, Iowa	True	https://governor.iowa.gov/press-release/gov-reynolds-signs-new-proclamation-continuing-state-public-health-emergency-2	2020-04-02	True	https://governor.iowa.gov/press-release/gov-reynolds-signs-new-proclamation-continuing-state-public-health-emergency-2	2020-04-02	False			False			True	https://governor.iowa.gov/press-release/gov-reynolds-signs-new-proclamation-continuing-state-public-health-emergency-2	2020-04-02	True	https://www.mcfarlandclinic.com/need-care-now/	2020-03-24	False			2020-05-30 15:57:15
19179	Wapello County, Iowa	True	https://www.ottumwaschools.com/about/news/1676862/message-to-families-school-closing	2020-03-16	False	https://governor.iowa.gov/press-release/gov-reynolds-signs-new-proclamation-continuing-the-state-public-health-emergency-0	2020-05-01	False			False			True	https://governor.iowa.gov/press-release/gov-reynolds-issues-a-state-of-public-health-disaster-emergency	2020-03-17	True	https://www.ottumwacourier.com/news/coronavirus/ottumwa-will-have-test-iowa-site-this-week/article_d3e0709a-93ac-11ea-9aac-f732cf3a6dc8.html	2020-05-13	False			2020-05-31 22:27:02
19181	Warren County, Iowa	True	https://www.indianola.k12.ia.us/2020/03/indianola-csd-schools-closed-through-april-12-2020/	2020-03-16		https://governor.iowa.gov/press-release/gov-reynolds-issues-a-state-of-public-health-disaster-emergency	2020-03-17	False						True	https://governor.iowa.gov/press-release/gov-reynolds-issues-a-state-of-public-health-disaster-emergency	2020-03-17	True	https://www.testiowa.com/en	2020-04-21	False			2020-05-30 06:49:19
19187	Webster County, Iowa	True	https://www.freemanjournal.net/news/local-news/2020/03/wc%E2%80%88schools-closed-until-april-13/	2020-03-16	False	https://governor.iowa.gov/press-release/gov-reynolds-signs-new-proclamation-continuing-the-state-public-health-emergency-0	2020-05-01	False			False			True	https://governor.iowa.gov/press-release/gov-reynolds-issues-a-state-of-public-health-disaster-emergency	2020-03-17	False			False			2020-05-31 22:23:23
19193	Woodbury County, Iowa	True	https://governor.iowa.gov/press-release/gov-reynolds-signs-new-proclamation-continuing-state-public-health-emergency-2	2020-04-02		https://governor.iowa.gov/press-release/gov-reynolds-signs-new-proclamation-continuing-state-public-health-emergency-2	2020-04-02	False						True	https://governor.iowa.gov/press-release/gov-reynolds-signs-new-proclamation-continuing-state-public-health-emergency-2	2020-04-02	True	https://www.buzzsprout.com/323693/3225115	2020-04-03	False			2020-05-30 15:31:08
20015	Butler County, Kansas	True	https://www.butlercountytimesgazette.com/news/20200317/kansas-coronavirus-update-gov-laura-kelly-closes-schools-sending-state-workers-home	2020-03-17	False	https://ldchealth.org/DocumentCenter/View/2919/Reopening-FAQ-5220	2020-05-04				False	https://ldchealth.org/DocumentCenter/View/2919/Reopening-FAQ-5220	2020-05-04	True	https://governor.kansas.gov/wp-content/uploads/2020/03/20-04-Executed.pdf	2020-03-17	True	https://www.butlercountytimesgazette.com/news/20200420/drive-thru-covid-19-testing-center-opens	2020-04-20				2020-05-22 16:39:21
20035	Cowley County, Kansas	True	https://www.kshb.com/news/coronavirus/kansas-governor-orders-schools-to-close-for-rest-of-academic-year-due-to-covid-19	2020-03-17	False	https://ldchealth.org/DocumentCenter/View/2919/Reopening-FAQ-5220	2020-05-04				False	https://ldchealth.org/DocumentCenter/View/2919/Reopening-FAQ-5220	2020-05-04	True	https://governor.kansas.gov/wp-content/uploads/2020/03/20-04-Executed.pdf	2020-03-17	True	http://www.ctnewsonline.com/news/article_410da976-67ed-11ea-882e-1b97545ada6d.html	2020-03-17				2020-05-22 18:00:17
20037	Crawford County, Kansas	True	https://www.kshb.com/news/coronavirus/kansas-governor-orders-schools-to-close-for-rest-of-academic-year-due-to-covid-19	2020-03-17	False	https://ldchealth.org/DocumentCenter/View/2919/Reopening-FAQ-5220	2020-05-04				False	https://ldchealth.org/DocumentCenter/View/2919/Reopening-FAQ-5220	2020-05-04	True	https://governor.kansas.gov/wp-content/uploads/2020/03/20-04-Executed.pdf	2020-03-17							2020-05-22 17:40:16
20045	Douglas County, Kansas	True	https://ldchealth.org/ArchiveCenter/ViewFile/Item/265	2020-03-13	False	https://ldchealth.org/DocumentCenter/View/2919/Reopening-FAQ-5220	2020-05-04	False			False	https://ldchealth.org/DocumentCenter/View/2919/Reopening-FAQ-5220	2020-05-04	True	https://ldchealth.org/ArchiveCenter/ViewFile/Item/266	2020-03-17							2020-05-22 15:44:20
20055	Finney County, Kansas	True	https://www.kshb.com/news/coronavirus/kansas-governor-orders-schools-to-close-for-rest-of-academic-year-due-to-covid-19	2020-03-17	False	https://ldchealth.org/DocumentCenter/View/2919/Reopening-FAQ-5220	2020-05-04				False	https://ldchealth.org/DocumentCenter/View/2919/Reopening-FAQ-5220	2020-05-04	True	https://www.finneycounty.org/DocumentCenter/View/5686/Letter-to-Residents-03-17-20	2020-03-17	True	https://www.finneycounty.org/DocumentCenter/View/5876/04-15-2020_Press-Release_Testing-Center_ENGLISH	2020-04-20				2020-05-22 17:50:19
20079	Harvey County, Kansas	True	https://www.kshb.com/news/coronavirus/kansas-governor-orders-schools-to-close-for-rest-of-academic-year-due-to-covid-19	2020-03-17	False	https://ldchealth.org/DocumentCenter/View/2919/Reopening-FAQ-5220	2020-05-04				False	https://ldchealth.org/DocumentCenter/View/2919/Reopening-FAQ-5220	2020-05-04	True	https://governor.kansas.gov/wp-content/uploads/2020/03/20-04-Executed.pdf	2020-03-17	True	https://www.thekansan.com/news/20200313/covid-19-testing-available-in-harvey-county-kansas	2020-03-13				2020-05-22 18:08:30
20091	Johnson County, Kansas	True	https://www.kshb.com/news/coronavirus/johnson-county-government-orders-schools-closed-through-april-5	2020-03-16		http://www.dailystarjournal.com/news/local/johnson-county-stay-at-home-public-health-emergency-order-extended-through-may-3/article_d1c87014-8646-11ea-9f6d-33e6473c9b7f.html		True	https://www.kansascity.com/news/coronavirus/article241557871.html	2020-03-27		https://www.huschblackwell.com/kansas-state-by-state-covid-19-guidance	2020-03-22	False	https://www.jocogov.org/countys-response-coronavirus-covid-19		True	https://www.kmbc.com/article/johnson-county-begins-drive-thru-testing-for-covid-19/32111590#	2020-04-10	False	https://www.jocogov.org/press-release/county-management/ridekc-johnson-county-reduce-bus-service-due-stay-home-order		2020-04-25 16:09:18
20103	Leavenworth County, Kansas	True	https://www.leavenworthtimes.com/news/20200317/kansas-coronavirus-update-gov-laura-kelly-closes-schools-sending-state-workers-home	2020-03-17	False	https://www.leavenworthcounty.gov/covid/publications/lvco-phase-1-2020.05.01.pdf	2020-05-04				False	https://www.leavenworthcounty.gov/covid/publications/lvco-phase-1-2020.05.01.pdf	2020-05-04	True	https://www.leavenworthcounty.gov/publications/covid/emergency_order03172020.pdf	2020-03-17	True	https://www.leavenworthtimes.com/news/20200420/drive-thru-covid-19-testing-center-opens	2020-04-20				2020-05-22 15:57:59
20155	Reno County, Kansas	True	https://www.kshb.com/news/coronavirus/kansas-governor-orders-schools-to-close-for-rest-of-academic-year-due-to-covid-19	2020-03-17	False	https://www.renogov.org/DocumentCenter/View/7831/Press-Release-05-01-2020---Reno-County-Response-to-Kansas-Ad-Astra-State-Plan-to-Reopen-Kansas	2020-05-04				False	https://www.renogov.org/DocumentCenter/View/7831/Press-Release-05-01-2020---Reno-County-Response-to-Kansas-Ad-Astra-State-Plan-to-Reopen-Kansas	2020-05-04	True	https://www.renogov.org/DocumentCenter/View/7600/Press-Release-3-21-2020---Reno-County-Health-Order-20-01-Issued	2020-03-21	True	https://www.hutchnews.com/news/20200429/covid-19-testing-site-to-open-thursday-in-hutch	2020-04-30				2020-05-22 16:53:11
20161	Riley County, Kansas	True	https://www.kshb.com/news/coronavirus/kansas-governor-orders-schools-to-close-for-rest-of-academic-year-due-to-covid-19	2020-03-17	False	https://www.rileycountyks.gov/CivicAlerts.aspx?AID=1083	2020-05-04				False	https://www.rileycountyks.gov/CivicAlerts.aspx?AID=1083	2020-05-04	True	https://www.rileycountyks.gov/DocumentCenter/View/18519/3-22-20-second-order-banning-gatherings	2020-03-21	True	https://themercury.com/news/riley-county-establishes-new-drive-through-covid-19-test-station/article_0d5aaf00-880a-5353-b293-08860e642fd0.html	2020-03-23				2020-05-22 16:20:16
20169	Saline County, Kansas	True	https://www.saline.org/Portals/0/Content/ARC/Documents/March%2015th%20Press%20Release.pdf?ver=2020-03-15-180421-377	2020-03-16	False	https://www.saline.org/Portals/0/Content/ARC/Documents/Press%20Release%20-%20Saline%20County%20Response%20to%20Governor%20Kelly%20Re%20Open%20Plan.pdf?ver=2020-05-01-143042-310	2020-05-04				False	https://www.saline.org/Portals/0/Content/ARC/Documents/Press%20Release%20-%20Saline%20County%20Response%20to%20Governor%20Kelly%20Re%20Open%20Plan.pdf?ver=2020-05-01-143042-310	2020-05-04	True	https://governor.kansas.gov/wp-content/uploads/2020/03/20-04-Executed.pdf	2020-03-17	True	https://www.saline.org/Portals/0/Content/ARC/Documents/March%2015th%20Press%20Release.pdf?ver=2020-03-15-180421-377	2020-03-15				2020-05-22 17:26:30
20173	Sedgwick County, Kansas	True	https://www.foxnews.com/us/kansas-governor-orders-public-schools-to-close-for-the-rest-of-the-school-year	2020-03-17		http://www.kake.com/story/41932163/sedgwick-county-issues-stay-at-home-order-for-30-days	2020-03-24	False				http://www.kake.com/story/41932163/sedgwick-county-issues-stay-at-home-order-for-30-days	2020-03-24	True	https://www.ksn.com/news/local/live-sedgwick-county-to-hold-press-conference-on-gathering-in-light-of-coronavirus/	2020-03-13	True	http://www.kake.com/story/41943677/gracemed-offers-drive-thru-testing-for-coronavirus	2020-03-23	False			2020-04-25 18:15:31
20209	Wyandotte County, Kansas	True	https://thehill.com/homenews/state-watch/488107-kansas-governor-orders-schools-closed-for-the-rest-of-the-year	2020-03-17		https://www.wycokck.org/WycoKCK/media/Health-Department/Documents/UG-SAH-FAQ-WY-Stay-At-Home-Order-03222020.pdf	2020-03-21	True	https://www.kctv5.com/coronavirus/wyandotte-county-authorities-stepping-up-enforcement-of-stay-at-home-order/article_cba8d0e4-760f-11ea-a779-2399487d193e.html	2020-04-21		https://www.wycokck.org/WycoKCK/media/Health-Department/Documents/UG-SAH-FAQ-WY-Stay-At-Home-Order-03222020.pdf	2020-03-21	True	https://www.wycokck.org/WycoKCK/media/Health-Department/Documents/UG-SAH-FAQ-WY-Stay-At-Home-Order-03222020.pdf	2020-03-21	True	https://www.kshb.com/news/coronavirus/wyandotte-county-opens-covid-19-testing-site	2020-04-03	False			2020-04-26 16:05:30
21015	Boone County, Kentucky	True	https://www.kentucky.com/news/local/education/article241115226.html	2020-03-16		https://nkyhealth.org/2020/03/23/media-advisory-10-cases-of-covid-19-in-northern-kentucky-all-non-essential-retail-businesses-to-close-by-8-p-m/	2020-03-23	False				https://www.usatoday.com/story/news/nation/2020/03/30/coronavirus-stay-home-shelter-in-place-orders-by-state/5092413002/	2020-03-25	True	https://governor.ky.gov/attachments/20200319_Order_Mass-Gatherings.pdf	2020-03-19	True	https://www.boonecountyky.org/transparency/coronavirus_(covid_19)/index.aspx	2020-05-11	False			2020-05-24 12:39:01
21019	Boyd County, Kentucky	True	https://www.courier-journal.com/story/news/local/2020/03/12/louisville-kentucky-school-closures-coronavirus/5030302002/	2020-03-16		https://nkyhealth.org/2020/03/23/media-advisory-10-cases-of-covid-19-in-northern-kentucky-all-non-essential-retail-businesses-to-close-by-8-p-m/	2020-03-23	False				https://www.usatoday.com/story/news/nation/2020/03/30/coronavirus-stay-home-shelter-in-place-orders-by-state/5092413002/	2020-03-25	True	https://governor.ky.gov/attachments/20200319_Order_Mass-Gatherings.pdf	2020-03-19	True	https://www.wowktv.com/news/local/coronavirus-in-kentucky-free-covid-19-testing-in-ashland/	2020-05-05	False			2020-05-27 17:23:33
21029	Bullitt County, Kentucky	True	https://www.whas11.com/article/news/local/coronavirus-schools-kentucky-louisville/417-b7c15eb6-92fa-4cc1-b5c6-36e2ee793b6d	2020-03-16		https://nkyhealth.org/2020/03/23/media-advisory-10-cases-of-covid-19-in-northern-kentucky-all-non-essential-retail-businesses-to-close-by-8-p-m/	2020-03-23	False				https://www.usatoday.com/story/news/nation/2020/03/30/coronavirus-stay-home-shelter-in-place-orders-by-state/5092413002/	2020-03-25	True	https://governor.ky.gov/attachments/20200319_Order_Mass-Gatherings.pdf	2020-03-19	True	https://www.pioneernews.net/content/first-care-provides-limited-testing-covid-19-bullitt-location	2020-04-20	False			2020-05-24 13:54:10
21037	Campbell County, Kentucky	True	https://www.courier-journal.com/story/news/local/2020/03/12/louisville-kentucky-school-closures-coronavirus/5030302002/	2020-03-16		https://nkyhealth.org/2020/03/23/media-advisory-10-cases-of-covid-19-in-northern-kentucky-all-non-essential-retail-businesses-to-close-by-8-p-m/	2020-03-23	False				https://www.usatoday.com/story/news/nation/2020/03/30/coronavirus-stay-home-shelter-in-place-orders-by-state/5092413002/	2020-03-25	True	https://governor.ky.gov/attachments/20200319_Order_Mass-Gatherings.pdf	2020-03-19	False			False			2020-05-24 13:37:40
21047	Christian County, Kentucky	True	https://whopam.com/2020/03/12/gov-recommends-schools-close-to-in-person-instruction-to-avoid-covid-19-spread/	2020-03-16		https://nkyhealth.org/2020/03/23/media-advisory-10-cases-of-covid-19-in-northern-kentucky-all-non-essential-retail-businesses-to-close-by-8-p-m/	2020-03-23	False				https://www.usatoday.com/story/news/nation/2020/03/30/coronavirus-stay-home-shelter-in-place-orders-by-state/5092413002/	2020-03-25	True	https://governor.ky.gov/attachments/20200319_Order_Mass-Gatherings.pdf	2020-03-19	True	https://www.wkdzradio.com/2020/04/21/new-covid-19-testing-site-opened-monday-in-christian-county/	2020-04-27	False			2020-05-25 15:19:15
21059	Daviess County, Kentucky	True	https://www.14news.com/2020/03/12/owensboro-public-schools-closing-due-coronavirus-concerns/	2020-03-16		https://nkyhealth.org/2020/03/23/media-advisory-10-cases-of-covid-19-in-northern-kentucky-all-non-essential-retail-businesses-to-close-by-8-p-m/	2020-03-23	False			True	https://www.usatoday.com/story/news/nation/2020/03/30/coronavirus-stay-home-shelter-in-place-orders-by-state/5092413002/	2020-03-25	True	https://governor.ky.gov/attachments/20200319_Order_Mass-Gatherings.pdf	2020-03-19	True	https://www.messenger-inquirer.com/news/covid-19-testing-site-opening-tuesday-at-octc/article_08d2ccf0-326c-5a61-a65a-20f1a5595c96.html	2020-04-28	False			2020-05-24 13:12:39
21067	Fayette County, Kentucky	True	http://fcps.net/site/default.aspx?PageType=3&DomainID=4&ModuleInstanceID=7576&ViewID=6446EE88-D30C-497E-9316-3F8874B3E108&RenderLoc=0&FlexDataID=40987&PageID=1	2020-03-16		https://www.kentucky.com/news/coronavirus/article241412926.html	2020-03-23	False						True	https://www.lexingtonky.gov/coronavirus-response		True	https://www.lexingtonky.gov/coronavirus-response	2020-04-24	False			2020-04-26 01:57:19
21073	Franklin County, Kentucky	True	https://www.courier-journal.com/story/news/local/2020/03/12/louisville-kentucky-school-closures-coronavirus/5030302002/	2020-03-16		https://nkyhealth.org/2020/03/23/media-advisory-10-cases-of-covid-19-in-northern-kentucky-all-non-essential-retail-businesses-to-close-by-8-p-m/	2020-03-23	False				https://www.usatoday.com/story/news/nation/2020/03/30/coronavirus-stay-home-shelter-in-place-orders-by-state/5092413002/	2020-03-25	True	https://governor.ky.gov/attachments/20200319_Order_Mass-Gatherings.pdf	2020-03-19	True	https://www.lex18.com/news/coronavirus/franklin-co-health-department-hosts-covid-19-testing-friday	2020-04-17	False			2020-05-27 17:20:34
21093	Hardin County, Kentucky	True	https://www.hardin.kyschools.us/News/942#sthash.xruwegyO.dpbs	2020-03-16		https://nkyhealth.org/2020/03/23/media-advisory-10-cases-of-covid-19-in-northern-kentucky-all-non-essential-retail-businesses-to-close-by-8-p-m/	2020-03-23	False				https://www.usatoday.com/story/news/nation/2020/03/30/coronavirus-stay-home-shelter-in-place-orders-by-state/5092413002/	2020-03-25	True	https://governor.ky.gov/attachments/20200319_Order_Mass-Gatherings.pdf	2020-05-19	True	https://www.wdrb.com/community/list-of-covid-19-testing-sites-in-louisville-and-the-surrounding-area-including-indiana/article_ca6bb028-8b15-11ea-8296-4f9173b21809.html	2020-05-12	False			2020-05-24 13:09:48
21111	Jefferson County, Kentucky	True	https://www.wdrb.com/news/jcps-louisville-area-schools-to-close-for-3-weeks-starting-monday-amid-covid-19-outbreak/article_f1ede79e-63bd-11ea-ae02-a7a0b3eaf63d.html	2020-03-16		https://louisvilleky.gov/news/what-you-need-know-about-coronavirus	2020-03-12	False				https://louisvilleky.gov/news/what-you-need-know-about-coronavirus	2020-03-12	True	https://louisvilleky.gov/news/what-you-need-know-about-coronavirus	2020-03-12	True	https://louisvilleky.gov/news/what-you-need-know-about-coronavirus	2020-03-05	False			2020-04-11 20:17:10
21113	Jessamine County, Kentucky	True	https://www.courier-journal.com/story/news/local/2020/03/12/louisville-kentucky-school-closures-coronavirus/5030302002/	2020-03-16		https://nkyhealth.org/2020/03/23/media-advisory-10-cases-of-covid-19-in-northern-kentucky-all-non-essential-retail-businesses-to-close-by-8-p-m/	2020-03-23	False				https://www.usatoday.com/story/news/nation/2020/03/30/coronavirus-stay-home-shelter-in-place-orders-by-state/5092413002/	2020-03-25	True	https://governor.ky.gov/attachments/20200319_Order_Mass-Gatherings.pdf	2020-03-19	True	https://www.wkyt.com/content/news/Jessamine-County-Health-Department-begins-daily-COVID-19-testing-569855151.html	2020-04-22	False			2020-05-27 17:18:47
21117	Kenton County, Kentucky	True	https://www.cincinnati.com/story/news/2020/03/12/kenton-county-school-district-coronavirus-schools-close-only-if-governor-health-department-recommend/5031925002/	2020-03-16		https://governor.ky.gov/covid19	2020-03-23	False				https://governor.ky.gov/covid19	2020-03-18	True	https://governor.ky.gov/covid19	2020-03-19	True	https://www.wcpo.com/news/region-northern-kentucky/independence/drive-thru-covid-19-testing-site-opens-in-kenton-county-today	2020-04-15	False			2020-05-01 20:52:06
21125	Laurel County, Kentucky	True	https://www.courier-journal.com/story/news/local/2020/03/12/louisville-kentucky-school-closures-coronavirus/5030302002/	2020-03-16		https://nkyhealth.org/2020/03/23/media-advisory-10-cases-of-covid-19-in-northern-kentucky-all-non-essential-retail-businesses-to-close-by-8-p-m/	2020-03-23	False				https://www.usatoday.com/story/news/nation/2020/03/30/coronavirus-stay-home-shelter-in-place-orders-by-state/5092413002/	2020-03-25	True	https://governor.ky.gov/attachments/20200319_Order_Mass-Gatherings.pdf	2020-03-19	True	https://www.sentinel-echo.com/community/saint-joseph-london-selected-to-test-for-covid-19-hospital-to-offer-drive-through-testing/article_c24ffb1c-7ffb-11ea-b0f9-976853586c61.html	2020-04-16	False			2020-05-27 17:10:16
21145	McCracken County, Kentucky	True	https://www.wpsdlocal6.com/news/full-list-west-kentucky-school-districts-closed-due-to-coronavirus/article_9284d772-64a3-11ea-8574-d39a6741c8cb.html	2020-03-16		https://nkyhealth.org/2020/03/23/media-advisory-10-cases-of-covid-19-in-northern-kentucky-all-non-essential-retail-businesses-to-close-by-8-p-m/	2020-03-23	False				https://www.usatoday.com/story/news/nation/2020/03/30/coronavirus-stay-home-shelter-in-place-orders-by-state/5092413002/	2020-03-25	True	https://governor.ky.gov/attachments/20200319_Order_Mass-Gatherings.pdf	2020-03-19	True	https://www.wpsdlocal6.com/news/drive-thru-covid-19-testing-starts-tuesday-at-wkctc/article_26ab3006-80c7-11ea-b99e-3b4284939f6a.html	2020-04-21	False			2020-05-25 15:29:46
21151	Madison County, Kentucky	True	http://www.madison.kyschools.us/Content/1088	2020-03-16		https://nkyhealth.org/2020/03/23/media-advisory-10-cases-of-covid-19-in-northern-kentucky-all-non-essential-retail-businesses-to-close-by-8-p-m/	2020-03-23	False		2020-03-19		https://www.usatoday.com/story/news/nation/2020/03/30/coronavirus-stay-home-shelter-in-place-orders-by-state/5092413002/	2020-05-25	True	https://governor.ky.gov/attachments/20200319_Order_Mass-Gatherings.pdf	2020-03-19	True	https://www.madisoncountyhealthdept.org/	2020-05-19	False			2020-05-24 13:43:37
21185	Oldham County, Kentucky	True	https://www.oldham.kyschools.us/Content2/covid-19-info	2020-03-16		https://nkyhealth.org/2020/03/23/media-advisory-10-cases-of-covid-19-in-northern-kentucky-all-non-essential-retail-businesses-to-close-by-8-p-m/	2020-03-23	False				https://www.usatoday.com/story/news/nation/2020/03/30/coronavirus-stay-home-shelter-in-place-orders-by-state/5092413002/	2020-03-25	True	https://governor.ky.gov/attachments/20200319_Order_Mass-Gatherings.pdf	2020-03-19	True	https://www.oldhamera.com/content/health-department-offer-drive-thru-covid-19-testing	2020-04-27	False			2020-05-25 15:24:43
21195	Pike County, Kentucky	True	https://www.courier-journal.com/story/news/local/2020/03/12/louisville-kentucky-school-closures-coronavirus/5030302002/	2020-03-16		https://nkyhealth.org/2020/03/23/media-advisory-10-cases-of-covid-19-in-northern-kentucky-all-non-essential-retail-businesses-to-close-by-8-p-m/	2020-03-23	False				https://www.usatoday.com/story/news/nation/2020/03/30/coronavirus-stay-home-shelter-in-place-orders-by-state/5092413002/	2020-03-25	True	https://governor.ky.gov/attachments/20200319_Order_Mass-Gatherings.pdf	2020-03-19	True	https://www.wymt.com/content/news/Were-gonna-test-Kentucky-Pike-County-site-wraps-first-day-of-COVID-19-tests-569834021.html	2020-04-21	False			2020-05-27 17:12:39
21199	Pulaski County, Kentucky	True	https://www.courier-journal.com/story/news/local/2020/03/12/louisville-kentucky-school-closures-coronavirus/5030302002/	2020-03-16		https://nkyhealth.org/2020/03/23/media-advisory-10-cases-of-covid-19-in-northern-kentucky-all-non-essential-retail-businesses-to-close-by-8-p-m/	2020-03-23	False				https://www.usatoday.com/story/news/nation/2020/03/30/coronavirus-stay-home-shelter-in-place-orders-by-state/5092413002/	2020-03-25	True	https://governor.ky.gov/attachments/20200319_Order_Mass-Gatherings.pdf	2020-03-19	True	https://www.wkyt.com/content/news/Drive-thru-COVID-19-testing-site-in-Somerset-up-and-running-569820151.html	2020-04-21	False			2020-05-27 17:04:53
21209	Scott County, Kentucky	True	https://www.courier-journal.com/story/news/local/2020/03/12/louisville-kentucky-school-closures-coronavirus/5030302002/	2020-03-16		https://nkyhealth.org/2020/03/23/media-advisory-10-cases-of-covid-19-in-northern-kentucky-all-non-essential-retail-businesses-to-close-by-8-p-m/	2020-03-23	False				https://www.usatoday.com/story/news/nation/2020/03/30/coronavirus-stay-home-shelter-in-place-orders-by-state/5092413002/	2020-03-25	True	https://governor.ky.gov/attachments/20200319_Order_Mass-Gatherings.pdf	2020-03-19	True	https://www.lex18.com/news/coronavirus/free-covid-19-testing-available-by-appointment-saturday-at-georgetown-college-football-stadium	2020-05-16	False			2020-05-27 17:16:05
21211	Shelby County, Kentucky	True	https://www.courier-journal.com/story/news/local/2020/03/12/louisville-kentucky-school-closures-coronavirus/5030302002/	2020-03-16		https://nkyhealth.org/2020/03/23/media-advisory-10-cases-of-covid-19-in-northern-kentucky-all-non-essential-retail-businesses-to-close-by-8-p-m/	2020-03-23	False				https://www.usatoday.com/story/news/nation/2020/03/30/coronavirus-stay-home-shelter-in-place-orders-by-state/5092413002/	2020-03-25	True	https://governor.ky.gov/attachments/20200319_Order_Mass-Gatherings.pdf	2020-03-19	True	https://www.wave3.com/2020/04/30/partnership-make-covid-testing-available-ky-counties/	2020-05-05	False			2020-05-27 17:22:09
21227	Warren County, Kentucky	True	https://www.wbko.com/content/news/Warren-County-Public-Schools-releases-COVID-19--568780261.html	2020-03-16		https://nkyhealth.org/2020/03/23/media-advisory-10-cases-of-covid-19-in-northern-kentucky-all-non-essential-retail-businesses-to-close-by-8-p-m/	2020-03-23	False				https://www.usatoday.com/story/news/nation/2020/03/30/coronavirus-stay-home-shelter-in-place-orders-by-state/5092413002/	2020-03-25	True	https://governor.ky.gov/attachments/20200319_Order_Mass-Gatherings.pdf	2020-03-19	True	https://www.wbko.com/content/news/Warren-County-COVID-19-test-sites-schedule-available-here-preregistering-a-must-570173921.html	2020-05-05	False			2020-05-24 12:44:14
22001	Acadia Parish, Louisiana	True	https://gov.louisiana.gov/index.cfm/newsroom/detail/2403	2020-03-16		https://gov.louisiana.gov/assets/Proclamations/2020/modified/33-JBE-2020-Public-Health-Emergency-COVID.pdf	2020-03-23	False				https://gov.louisiana.gov/assets/Proclamations/2020/modified/33-JBE-2020-Public-Health-Emergency-COVID.pdf	2020-03-23	True	https://gov.louisiana.gov/index.cfm/newsroom/detail/2403	2020-03-13	True	https://www.crowleypostsignal.com/news-local/covid-19-testing-now-being-held-rayne-civic-center	2020-04-13				2020-05-09 17:20:48
22005	Ascension Parish, Louisiana	True	https://gov.louisiana.gov/index.cfm/newsroom/detail/2403	2020-03-16		https://gov.louisiana.gov/assets/Proclamations/2020/modified/33-JBE-2020-Public-Health-Emergency-COVID.pdf	2020-03-23	False				https://gov.louisiana.gov/assets/Proclamations/2020/modified/33-JBE-2020-Public-Health-Emergency-COVID.pdf	2020-03-23	True	https://gov.louisiana.gov/index.cfm/newsroom/detail/2403	2020-03-13	True	https://www.wbrz.com/news/drive-thru-coronavirus-testing-to-start-in-ascension-parish/	2020-03-20				2020-04-28 22:10:00
22009	Avoyelles Parish, Louisiana	True	https://www.kalb.com/content/news/Gov-Edwards-announces-school-closures-for-remainder-of-2019-2020-school-year-569669861.html	2020-04-15	False	https://www.avoyellestoday.com/news-covid-19/avoyelles-coroner-says-brace-second-wave-covid-19-cases	2020-05-17	False			False			True	https://gov.louisiana.gov/index.cfm/newsroom/detail/2411	2020-03-16	True	https://www.kalb.com/content/news/Avoyelles-Parish-mobile-COVID-19-testing-sites-570776331.html	2020-06-01	False			2020-06-21 16:39:56
22011	Beauregard Parish, Louisiana	True	https://beau.k12.la.us/faq	2020-04-15	False	https://www.beauregarddailynews.net/news/20200512/phase-1-reopening-of-louisiana-will-go-into-effect-friday	2020-05-12	False			False	https://gov.louisiana.gov/index.cfm/newsroom/detail/2532	2020-06-04	True	https://www.deq.louisiana.gov/assets/docs/Covid-19/GovsOffice-SocialDistancing.pdf	2020-04-30	True	https://www.katc.com/news/coronavirus/covid-19-screening-and-testing-sites	2020-05-26	False			2020-06-28 16:30:14
22015	Bossier Parish, Louisiana	True	https://gov.louisiana.gov/index.cfm/newsroom/detail/2403	2020-03-16		https://gov.louisiana.gov/assets/Proclamations/2020/modified/33-JBE-2020-Public-Health-Emergency-COVID.pdf	2020-03-23	False				https://gov.louisiana.gov/assets/Proclamations/2020/modified/33-JBE-2020-Public-Health-Emergency-COVID.pdf	2020-03-23	True	https://gov.louisiana.gov/index.cfm/newsroom/detail/2403	2020-03-13	True	https://www.bossiernow.com/where-to-find-drive-through-covid-19-testing-in-bossier-city/	2020-03-19				2020-04-28 22:03:55
22017	Caddo Parish, Louisiana	True	https://www.caddoschools.org/coronavirus/	2020-03-13		https://gov.louisiana.gov/assets/Proclamations/2020/JBE-33-2020.pdf	2020-03-23	False				https://gov.louisiana.gov/assets/Proclamations/2020/JBE-33-2020.pdf	2020-03-23	True	https://gov.louisiana.gov/assets/Proclamations/2020/modified/30-JBE-2020-Public-Health-Emergency-COVID-19.pdf	2020-03-17	True	https://www.ksla.com/2020/04/24/caddo-parish-leaders-announce-rapid-covid-testing-will-begin-saturday/	2020-04-25	False			2020-04-25 12:43:14
22019	Calcasieu Parish, Louisiana	True	https://www.kplctv.com/2020/03/13/gov-john-bel-edwards-announces-closing-all-k-public-schools-statewide-effective-monday/	2020-03-16		https://gov.louisiana.gov/order/#:~:text=Examples%20of%20Essential%20Worker%20Functions,Services%20and%20Banking%20Industry%20Employees	2020-03-23	False				https://www.katc.com/news/coronavirus/covid-19-faqs-on-statewide-stay-at-home-order	2020-03-23	True	https://www.kplctv.com/2020/03/14/calcasieu-leaders-hold-briefing-covid-/	2020-03-23	True	https://www.katc.com/news/local-news/calcasieu-parish/covid-19-testing-screening-site-to-open-at-burton-complex	2020-03-26	False			2020-04-27 22:27:01
22033	East Baton Rouge Parish, Louisiana	True	https://ebrschools.org/wp-content/uploads/2020/03/Superintendent-Drakes-COVID-19-Message.pdf	2020-03-16		https://www.brla.gov/2151/COVID-19-Novel-Coronavirus-Information	2020-03-23	False				https://www.brla.gov/2151/COVID-19-Novel-Coronavirus-Information	2020-03-23	True	https://www.brla.gov/2151/COVID-19-Novel-Coronavirus-Information	2020-03-23	False			False			2020-04-25 16:39:31
22039	Evangeline Parish, Louisiana	True	https://www.katc.com/faqs-following-the-closure-of-louisiana-schools	2020-03-16	True	https://www.katc.com/news/coronavirus/louisiana-in-phase-1-what-is-opening-closed-and-remaining-the-same	2020-05-15	False			False	https://www.katc.com/news/coronavirus/louisiana-in-phase-1-what-is-opening-closed-and-remaining-the-same	2020-05-15	True	https://www.katc.com/news/around-acadiana/several-upcoming-events-canceled-or-postponed-in-acadiana	2020-03-20	True	https://www.katc.com/news/coronavirus/covid-19-screening-and-testing-sites	2020-04-09	False			2020-06-28 22:24:22
22045	Iberia Parish, Louisiana	True	https://gov.louisiana.gov/index.cfm/newsroom/detail/2403	2020-03-16		https://gov.louisiana.gov/assets/Proclamations/2020/modified/33-JBE-2020-Public-Health-Emergency-COVID.pdf	2020-03-23	False				https://gov.louisiana.gov/assets/Proclamations/2020/modified/33-JBE-2020-Public-Health-Emergency-COVID.pdf	2020-03-23	True	https://gov.louisiana.gov/index.cfm/newsroom/detail/2403	2020-03-13	True	https://www.katc.com/news/iberia-parish/covid-19-screenings-begin-wednesday-in-new-iberia	2020-03-25				2020-05-09 17:10:38
22047	Iberville Parish, Louisiana	True	https://www.katc.com/faqs-following-the-closure-of-louisiana-schools	2020-03-16	False	https://www.katc.com/news/coronavirus/louisiana-in-phase-1-what-is-opening-closed-and-remaining-the-same	2020-05-15	False			False	https://www.katc.com/news/coronavirus/louisiana-in-phase-1-what-is-opening-closed-and-remaining-the-same	2020-05-15	True	https://www.katc.com/news/around-acadiana/several-upcoming-events-canceled-or-postponed-in-acadiana	2020-03-20	True	https://www.wbrz.com/news/iberville-parish-opening-drive-thru-testing-center-this-weekend/	2020-03-31	False			2020-06-28 22:42:09
22051	Jefferson Parish, Louisiana	True	https://www.jpschools.org/coronavirus	2020-03-16		https://www.jeffparish.net/departments/public-information-office/health-update	2020-03-23	True	https://www.wafb.com/2020/04/01/curfews-issued-la-during-covid-pandemic/	2020-04-02		https://www.jeffparish.net/departments/public-information-office/health-update	2020-03-23	True	https://www.jeffparish.net/departments/public-information-office/health-update	2020-03-23	True	https://www.jeffparish.net/press-releases/covid-19-drive-through-testing-site-available-to-any-symptomatic-individual-18/03-25-yyyy	2020-03-25	False			2020-04-29 18:12:42
22055	Lafayette Parish, Louisiana	True	https://drive.google.com/file/d/1IJ-DssSiil79rGBkwqYF-kBWrTN6aHCi/view	2020-03-16		https://www.theadvocate.com/acadiana/news/coronavirus/article_86e64ee0-6dff-11ea-8b03-a7e7441b6c98.html	2020-03-23	True	https://www.washingtontimes.com/news/2020/mar/22/john-bel-edwards-orders-louisiana-shelter-place-ru/	2020-03-22		https://www.washingtontimes.com/news/2020/mar/22/john-bel-edwards-orders-louisiana-shelter-place-ru/	2020-03-22	True	https://www.washingtontimes.com/news/2020/mar/22/john-bel-edwards-orders-louisiana-shelter-place-ru/	2020-03-23	True	https://www.katc.com/news/coronavirus/covid-19-screening-and-testing-sites	2020-04-09	False			2020-04-26 17:52:05
22057	Lafourche Parish, Louisiana	True	https://gov.louisiana.gov/index.cfm/newsroom/detail/2403	2020-03-16		https://gov.louisiana.gov/assets/Proclamations/2020/modified/33-JBE-2020-Public-Health-Emergency-COVID.pdf	2020-03-23	False				https://gov.louisiana.gov/assets/Proclamations/2020/modified/33-JBE-2020-Public-Health-Emergency-COVID.pdf	2020-03-23	True	https://gov.louisiana.gov/index.cfm/newsroom/detail/2403	2020-03-13	True	https://wgno.com/news/health/coronavirus/new-covid-19-test-site-opens-in-lafourche-parish/	2020-04-28				2020-04-28 22:22:17
22061	Lincoln Parish, Louisiana	True	http://www.rustonleader.com/news/schools-remain-closed-2019-20-academic-year	2020-03-16	False	https://www.ruston.org/news.php?id=216	2020-06-08	False			False	https://www.ruston.org/news.php?id=216	2020-06-08	True	http://www.rustonleader.com/news/schools-remain-closed-2019-20-academic-year	2020-03-13	True	https://www.ktbs.com/news/health/coronavirus/drive-through-covid-19-testing-available-in-lincoln-parish/article_7c0741f6-9ff4-11ea-bc5c-ff889bc7d6af.html	2020-05-27	False			2020-06-18 22:25:53
22063	Livingston Parish, Louisiana	True	https://gov.louisiana.gov/index.cfm/newsroom/detail/2403	2020-03-16		https://gov.louisiana.gov/assets/Proclamations/2020/modified/33-JBE-2020-Public-Health-Emergency-COVID.pdf	2020-03-23	False				https://gov.louisiana.gov/assets/Proclamations/2020/modified/33-JBE-2020-Public-Health-Emergency-COVID.pdf	2020-03-23	True	https://gov.louisiana.gov/index.cfm/newsroom/detail/2403	2020-03-13	True	https://www.livingstonparishnews.com/breaking_news/our-lady-of-the-lake-to-open-livingston-parish-covid-19-testing-site-at-walker/article_86b0f51c-736b-11ea-a927-03caee59d75b.html	2020-03-31				2020-04-28 21:40:00
22069	Natchitoches Parish, Louisiana	True	https://natchitochesparishjournal.com/2020/03/19/natchitoches-school-board-holds-special-call-meeting-during-covid-19-outbreak/comment-page-1/	2020-03-16	False	https://natchitochesparishjournal.com/2020/05/12/gov-edwards-louisiana-will-move-to-phase-one-statewide-on-may-15-covid-19-stay-at-home-order-will-be-lifted-for-louisianans/comment-page-1/	2020-05-15	True	https://natchitochesparishjournal.com/2020/03/31/natchitoches-parish-law-enforcement-issue-joint-statement-regarding-stay-at-home-order/	2020-03-23	False	https://natchitochesparishjournal.com/2020/05/12/gov-edwards-louisiana-will-move-to-phase-one-statewide-on-may-15-covid-19-stay-at-home-order-will-be-lifted-for-louisianans/comment-page-1/	2020-05-15	True	https://natchitochesparishjournal.com/2020/03/31/natchitoches-parish-law-enforcement-issue-joint-statement-regarding-stay-at-home-order/	2020-03-23	True	https://www.ksla.com/2020/03/31/drive-through-covid-testing-opens-natchitoches/	2020-03-31	False			2020-06-28 15:46:47
22071	Orleans Parish, Louisiana	True	https://nolapublicschools.com/coronavirus-updates	2020-03-16		https://ready.nola.gov/home/	2020-03-20	True	https://ready.nola.gov/incident/coronavirus/proclamation-guidance/	2020-03-16		http://nola.gov/mayor/executive-orders/emergency-declarations/03162020-mayoral-proclamation-to-promulgate-emergency-orders-during-the-state-of-emergency-due-to-co/	2020-03-16	True	https://ready.nola.gov/incident/coronavirus/proclamation-guidance/	2020-03-16	True	https://ready.nola.gov/testing/	2020-03-19	False			2020-04-22 13:29:16
22073	Ouachita Parish, Louisiana	True	https://gov.louisiana.gov/index.cfm/newsroom/detail/2403	2020-03-16		https://gov.louisiana.gov/assets/Proclamations/2020/modified/33-JBE-2020-Public-Health-Emergency-COVID.pdf	2020-03-23	False				https://gov.louisiana.gov/assets/Proclamations/2020/modified/33-JBE-2020-Public-Health-Emergency-COVID.pdf	2020-03-23	True	https://gov.louisiana.gov/index.cfm/newsroom/detail/2403	2020-03-13	True	https://monroela.us/mayor-mayo-gives-updates-re-city-monroe-mitigate-measures-re-coronavirus-disease-covid-19	2020-03-17				2020-04-28 21:32:14
22079	Rapides Parish, Louisiana	True	https://gov.louisiana.gov/index.cfm/newsroom/detail/2403	2020-03-16		https://gov.louisiana.gov/assets/Proclamations/2020/modified/33-JBE-2020-Public-Health-Emergency-COVID.pdf	2020-03-23	False				https://gov.louisiana.gov/assets/Proclamations/2020/modified/33-JBE-2020-Public-Health-Emergency-COVID.pdf	2020-03-23	True	https://gov.louisiana.gov/index.cfm/newsroom/detail/2403	2020-03-13	True	https://www.thetowntalk.com/story/news/local/2020/03/26/coronavirus-testing-alexandria-central-louisiana/2916047001/	2020-03-26				2020-04-28 21:56:37
22087	St. Bernard Parish, Louisiana	True	https://gov.louisiana.gov/index.cfm/newsroom/detail/2403	2020-03-16		https://gov.louisiana.gov/assets/Proclamations/2020/modified/33-JBE-2020-Public-Health-Emergency-COVID.pdf	2020-03-23	False				https://gov.louisiana.gov/assets/Proclamations/2020/modified/33-JBE-2020-Public-Health-Emergency-COVID.pdf	2020-03-23	True	https://gov.louisiana.gov/index.cfm/newsroom/detail/2403	2020-03-13							2020-05-09 18:01:41
22089	St. Charles Parish, Louisiana	True	https://gov.louisiana.gov/index.cfm/newsroom/detail/2403	2020-03-16		https://gov.louisiana.gov/assets/Proclamations/2020/modified/33-JBE-2020-Public-Health-Emergency-COVID.pdf	2020-03-23	False				https://gov.louisiana.gov/assets/Proclamations/2020/modified/33-JBE-2020-Public-Health-Emergency-COVID.pdf	2020-03-23	True	https://gov.louisiana.gov/index.cfm/newsroom/detail/2403	2020-03-13	True	https://www.stcharlesparish-la.gov/Home/Components/News/News/13080/26	2020-04-14				2020-05-09 17:41:01
22095	St. John the Baptist Parish, Louisiana	True	https://gov.louisiana.gov/index.cfm/newsroom/detail/2403	2020-03-16		https://gov.louisiana.gov/assets/Proclamations/2020/modified/33-JBE-2020-Public-Health-Emergency-COVID.pdf	2020-03-23	False				https://gov.louisiana.gov/assets/Proclamations/2020/modified/33-JBE-2020-Public-Health-Emergency-COVID.pdf	2020-03-23	True	https://gov.louisiana.gov/index.cfm/newsroom/detail/2403	2020-03-13	True	https://www.wwltv.com/article/news/health/coronavirus/st-john-the-baptist-to-offer-drive-thru-covid-19-testing/289-fb72f24c-6259-447b-aefe-f666e51a6b20	2020-04-07				2020-05-09 18:14:32
22097	St. Landry Parish, Louisiana	True	https://gov.louisiana.gov/index.cfm/newsroom/detail/2403	2020-03-16	True	https://gov.louisiana.gov/assets/Proclamations/2020/modified/33-JBE-2020-Public-Health-Emergency-COVID.pdf	2020-03-23	False				https://gov.louisiana.gov/assets/Proclamations/2020/modified/33-JBE-2020-Public-Health-Emergency-COVID.pdf	2020-03-23	True	https://gov.louisiana.gov/index.cfm/newsroom/detail/2403	2020-03-13	True	https://www.katc.com/news/coronavirus/covid-19-screening-and-testing-sites	2020-03-25				2020-04-28 22:29:44
22099	St. Martin Parish, Louisiana	True	https://gov.louisiana.gov/index.cfm/newsroom/detail/2403	2020-03-16		https://gov.louisiana.gov/assets/Proclamations/2020/modified/33-JBE-2020-Public-Health-Emergency-COVID.pdf	2020-03-23	True				https://gov.louisiana.gov/assets/Proclamations/2020/modified/33-JBE-2020-Public-Health-Emergency-COVID.pdf	2020-03-23	True	https://gov.louisiana.gov/index.cfm/newsroom/detail/2403	2020-03-13							2020-05-09 17:35:57
22101	St. Mary Parish, Louisiana	True	https://gov.louisiana.gov/index.cfm/newsroom/detail/2403	2020-03-16		https://gov.louisiana.gov/assets/Proclamations/2020/modified/33-JBE-2020-Public-Health-Emergency-COVID.pdf	2020-03-23	False				https://gov.louisiana.gov/assets/Proclamations/2020/modified/33-JBE-2020-Public-Health-Emergency-COVID.pdf	2020-03-23	True	https://gov.louisiana.gov/index.cfm/newsroom/detail/2403	2020-03-13	True	https://www.iberianet.com/news/covid-19-tests-available-in-st-mary-parish-starting-wednesday/article_7a7e8a54-8e53-11ea-bf85-07800cb1395e.html	2020-05-06				2020-05-09 17:45:24
22103	St. Tammany Parish, Louisiana	True	https://gov.louisiana.gov/index.cfm/newsroom/detail/2403	2020-03-16		https://gov.louisiana.gov/assets/Proclamations/2020/modified/33-JBE-2020-Public-Health-Emergency-COVID.pdf	2020-03-23	True	https://www.nola.com/news/communities/st_tammany/article_a307adf8-7502-11ea-8d3d-efa45786c76f.html	2020-04-04		https://gov.louisiana.gov/assets/Proclamations/2020/modified/33-JBE-2020-Public-Health-Emergency-COVID.pdf	2020-03-23	True	https://gov.louisiana.gov/index.cfm/newsroom/detail/2403	2020-03-13	True	http://www.stph.org/News/COVID-19coronavirustestingcenteropensinMandeville	2020-03-12				2020-04-28 21:12:07
22105	Tangipahoa Parish, Louisiana	True	https://gov.louisiana.gov/index.cfm/newsroom/detail/2403	2020-03-16		https://gov.louisiana.gov/assets/Proclamations/2020/modified/33-JBE-2020-Public-Health-Emergency-COVID.pdf	2020-03-23	False				https://gov.louisiana.gov/assets/Proclamations/2020/modified/33-JBE-2020-Public-Health-Emergency-COVID.pdf	2020-03-23	True	https://gov.louisiana.gov/index.cfm/newsroom/detail/2403	2020-03-13	True	https://cityofponchatoula.com/north-oaks-health-system-covid-19/	2020-03-13				2020-04-28 21:52:22
22109	Terrebonne Parish, Louisiana	True	https://gov.louisiana.gov/index.cfm/newsroom/detail/2403	2020-03-16		https://gov.louisiana.gov/assets/Proclamations/2020/modified/33-JBE-2020-Public-Health-Emergency-COVID.pdf	2020-03-23	False				https://gov.louisiana.gov/assets/Proclamations/2020/modified/33-JBE-2020-Public-Health-Emergency-COVID.pdf	2020-03-23	True	https://gov.louisiana.gov/index.cfm/newsroom/detail/2403	2020-03-13	True	https://www.houmatoday.com/news/20200331/public-drive-through-coronavirus-testing-begins-in-terrebonne	2020-03-31				2020-04-28 22:14:47
22113	Vermilion Parish, Louisiana	True	https://gov.louisiana.gov/index.cfm/newsroom/detail/2403	2020-03-16		https://gov.louisiana.gov/assets/Proclamations/2020/modified/33-JBE-2020-Public-Health-Emergency-COVID.pdf	2020-03-23	False				https://gov.louisiana.gov/assets/Proclamations/2020/modified/33-JBE-2020-Public-Health-Emergency-COVID.pdf	2020-03-23	True	https://gov.louisiana.gov/index.cfm/newsroom/detail/2403	2020-03-13	True	https://www.klfy.com/health/coronavirus/vermilion-parish-begins-covid-19-screening-and-testing-in-erath/	2020-03-26				2020-05-09 17:25:54
22115	Vernon Parish, Louisiana	True	https://gov.louisiana.gov/index.cfm/newsroom/detail/2403	2020-03-16		https://gov.louisiana.gov/assets/Proclamations/2020/modified/33-JBE-2020-Public-Health-Emergency-COVID.pdf	2020-03-23	False				https://gov.louisiana.gov/assets/Proclamations/2020/modified/33-JBE-2020-Public-Health-Emergency-COVID.pdf	2020-03-23	True	https://gov.louisiana.gov/index.cfm/newsroom/detail/2403	2020-03-13							2020-05-09 17:52:13
22117	Washington Parish, Louisiana	True	https://gov.louisiana.gov/index.cfm/newsroom/detail/2403	2020-03-16		https://gov.louisiana.gov/assets/Proclamations/2020/modified/33-JBE-2020-Public-Health-Emergency-COVID.pdf	2020-03-23	False				https://gov.louisiana.gov/assets/Proclamations/2020/modified/33-JBE-2020-Public-Health-Emergency-COVID.pdf	2020-03-23	True	https://gov.louisiana.gov/index.cfm/newsroom/detail/2403	2020-03-13	True	https://www.facebook.com/216188025176096/posts/from-washington-parish-president-richard-n-thomas-jrcovid-19-resourceslatest-upd/2682137641914443/	2020-04-06				2020-05-09 18:10:07
22119	Webster Parish, Louisiana	True	https://press-herald.com/webster-parish-schools-issue-statement-regarding-covid-19/	2020-03-16	False	http://www.kbef.com/2020/05/15/webster-bossier-government-offices-to-reopen/	2020-05-18	False			False	https://www.redriverradio.org/post/gov-edwards-extends-la-stay-home-order-may-15	2020-05-15	True	https://gov.louisiana.gov/index.cfm/newsroom/detail/2411	2020-03-16	True	http://ldh.la.gov/index.cfm/page/3934		False			2020-06-22 00:35:05
23001	Androscoggin County, Maine	True	https://www.maine.gov/covid19/timeline	2020-03-16		https://www.maine.gov/covid19/timeline	2020-03-24	False				https://www.maine.gov/covid19/timeline	2020-03-31	True	https://www.maine.gov/covid19/timeline	2020-03-12	False			False			2020-05-02 22:05:17
23003	Aroostook County, Maine	True	https://thecounty.me/2020/03/15/news/many-schools-across-aroostook-to-close-for-at-least-two-weeks/	2020-03-16		https://www.maine.gov/covid19/timeline	2020-03-24	False				https://www.maine.gov/covid19/timeline	2020-03-31	True	https://www.maine.gov/covid19/timeline	2020-03-12	False			False			2020-05-02 22:08:00
23005	Cumberland County, Maine	True	https://www.maine.gov/doe/covid-19/commishupdate	2020-03-15		http://cumberlandcounty.org/723/Local-regulations	2020-03-25	False				https://www.maine.gov/governor/mills/news/governor-mills-issues-stay-healthy-home-mandate-2020-03-31	2020-04-02	True	https://www.maine.gov/governor/mills/sites/maine.gov.governor.mills/files/inline-files/An%20Order%20Regarding%20Essential%20Businesses%20and%20Operations%20.pdf	2020-03-18	False			False			2020-04-24 20:24:09
23009	Hancock County, Maine	True	https://www.maine.gov/covid19/timeline	2020-03-16		https://www.maine.gov/covid19/timeline	2020-03-24	False				https://www.maine.gov/covid19/timeline	2020-03-31	True	https://www.maine.gov/covid19/timeline	2020-03-12	False			False			2020-05-02 22:13:52
23011	Kennebec County, Maine	True	https://www.maine.gov/covid19/timeline	2020-03-16		https://www.maine.gov/covid19/timeline	2020-03-24	False				https://www.maine.gov/covid19/timeline	2020-03-31	True	https://www.maine.gov/covid19/timeline	2020-03-12	True	https://www.centralmaine.com/2020/03/19/waterville-hospital-preps-for-friday-launch-of-drive-up-coronavirus-testing-site/#	2020-03-20	False			2020-05-02 22:02:56
23013	Knox County, Maine	True	https://www.maine.gov/covid19/timeline	2020-03-16		https://www.maine.gov/covid19/timeline	2020-03-24	False				https://www.maine.gov/covid19/timeline	2020-03-31	True	https://www.maine.gov/covid19/timeline	2020-03-12	False	https://www.wvlt.tv/content/news/Drive-thru-COVID-19-testing-opportunity-announced-for-Knox-County-569318001.html		False			2020-05-02 22:18:31
23017	Oxford County, Maine	True	https://www.maine.gov/covid19/timeline	2020-03-16		https://www.maine.gov/covid19/timeline	2020-03-24	False				https://www.maine.gov/covid19/timeline	2020-03-31	True	https://www.maine.gov/covid19/timeline	2020-03-12	False			False			2020-05-02 22:10:03
23019	Penobscot County, Maine	True	https://wgme.com/news/coronavirus/schools-in-penobscot-and-piscataquis-counties-extend-closures-for-a-month	2020-03-16		https://www.maine.gov/covid19/timeline	2020-03-24	False				https://www.maine.gov/covid19/timeline	2020-03-31	True	https://www.maine.gov/covid19/timeline	2020-03-12	True	https://www.newscentermaine.com/article/news/health/coronavirus/drive-up-covid-19-testing-site-to-open-in-bangor/97-1f941345-61bd-4ee6-9c61-4419b64ff180	2020-03-20	False			2020-05-02 21:58:23
23023	Sagadahoc County, Maine	True	https://www.maine.gov/covid19/timeline	2020-03-16		https://www.maine.gov/covid19/timeline	2020-03-24	False				https://www.maine.gov/covid19/timeline	2020-03-31	True	https://www.maine.gov/covid19/timeline	2020-03-12	False			False			2020-05-02 22:21:37
23025	Somerset County, Maine	True	https://www.maine.gov/covid19/timeline	2020-03-16		https://www.maine.gov/covid19/timeline	2020-03-24	False				https://www.maine.gov/covid19/timeline	2020-03-31	True	https://www.maine.gov/covid19/timeline	2020-03-12	True	https://www.co.somerset.nj.us/home/showdocument?id=37481	2020-04-12	False			2020-05-02 22:16:35
23027	Waldo County, Maine	True	https://www.maine.gov/covid19/timeline	2020-03-16		https://www.maine.gov/covid19/timeline	2020-03-24	False				https://www.maine.gov/covid19/timeline	2020-03-31	True	https://www.maine.gov/covid19/timeline	2020-03-12	False			False			2020-05-02 22:19:47
23031	York County, Maine	True	https://drive.google.com/drive/folders/1FHBpFU0F6YuxTae7-xU-IKJ1cCr9u7RK	2020-03-13	True	https://wgme.com/news/coronavirus/gov-mills-holds-press-conference-on-covid-19-pandemic	2020-04-02	False	https://www.pressherald.com/2020/04/01/police-plan-education-measured-enforcement-of-stay-home-order/		True	https://wgme.com/news/coronavirus/gov-mills-holds-press-conference-on-covid-19-pandemic	2020-04-02	True	https://www.yorkmaine.org/CivicAlerts.aspx?sort=date	2020-04-02	True	https://www.yorkdispatch.com/story/news/coronavirus/2020/03/17/drive-thru-coronavirus-testing-site-opens-york-county/5067059002/	2020-03-12	True	http://yccac.org/yccac-and-covid-19-updates/	2020-04-02	2020-04-25 23:07:54
24003	Anne Arundel County, Maryland	True	http://aacpsschools.org/pressr/?p=5651	2020-03-16				False						True	https://aahealth.org/3-12-20-anne-arundel-county-announces-new-covid-19-prevention-measures/	2020-03-12	True	https://aahealth.org/appt-only-covid19-testing-locations/	2020-05-11	False	https://www.aacounty.org/services-and-programs/bus-and-rail-transit		2020-05-09 17:09:39
24005	Baltimore County, Maryland	True	https://www.bcps.org/status/	2020-03-16		https://baltimore.cbslocal.com/2020/04/09/coronavirus-resources-baltimore-county-issues-immediate-hiring-freeze-for-all-non-essential-workers/	2020-04-09	True	https://patch.com/maryland/towson/baltimore-county-police-demonstrate-social-distancing	2020-03-30		https://www.baltimoresun.com/coronavirus/bs-md-stay-at-home-hogan-covid-19-20200330-pmid22rvirdwbppx4xpgjadoim-story.html	2020-03-30	True	https://www.baltimoresun.com/coronavirus/bs-md-stay-at-home-hogan-covid-19-20200330-pmid22rvirdwbppx4xpgjadoim-story.html	2020-03-30	True	https://www.wusa9.com/article/news/health/coronavirus/heres-a-list-of-testing-centers-across-the-dmv-area/65-d8542f08-ad11-450a-941d-ab56ca9b68a5	2020-03-13	False			2020-04-12 11:15:31
24013	Carroll County, Maryland	True	https://www.carrollk12.org/Superintendent/CommunityMediaRelations/Pages/Coronavirus-Disease-2019.aspx	2020-03-14		https://governor.maryland.gov/wp-content/uploads/2020/03/Gatherings-FOURTH-AMENDED-3.30.20.pdf	2020-03-30	True	https://www.localdvm.com/news/maryland/maryland-man-charged-in-violation-of-covid-19-executive-order-for-teen-hotel-party/	2020-03-30		https://governor.maryland.gov/wp-content/uploads/2020/03/Gatherings-FOURTH-AMENDED-3.30.20.pdf	2020-03-30	True	https://governor.maryland.gov/wp-content/uploads/2020/03/Gatherings-FOURTH-AMENDED-3.30.20.pdf	2020-03-12	True	https://www.baltimoresun.com/coronavirus/cc-coronavirus-sixth-case-carroll-20200323-ikmpjfle5zhzrnu2ic56xhb56a-story.html	2020-03-12	False			2020-04-29 20:04:56
24017	Charles County, Maryland	True	https://www.somdnews.com/emergency_notice/maryland-schools-closed-through-may-15/article_0faf81be-542d-583c-8d61-c10f7b2cae0b.html	2020-03-16		https://www.baltimoresun.com/coronavirus/bs-md-stay-at-home-hogan-covid-19-20200330-pmid22rvirdwbppx4xpgjadoim-story.html	2020-03-30	True	https://www.baltimoresun.com/coronavirus/bs-md-charles-county-coronavirus-arrest-20200329-obqjjggnujad3gzhfpjbjrydtm-story.html	2020-03-29		https://www.baltimoresun.com/coronavirus/bs-md-stay-at-home-hogan-covid-19-20200330-pmid22rvirdwbppx4xpgjadoim-story.html	2020-03-30	True	https://governor.maryland.gov/wp-content/uploads/2020/03/Gatherings-FOURTH-AMENDED-3.30.20.pdf	2020-03-30	False			False			2020-05-01 21:10:52
24021	Frederick County, Maryland	True	https://www.fcps.org/update	2020-03-16		https://frederickcountymd.gov/8071/Coronavirus---COVID-19-Resources	2020-03-23	True	https://www.fredericknewspost.com/news/crime_and_justice/sheriffs-deputies-charge-first-county-resident-with-violating-stay-at-home-order/article_1ca88207-61c0-5610-97bf-5a9306247e0c.html	2020-04-07		https://health.frederickcountymd.gov/DocumentCenter/View/5738/33120-MWCOG-Statement	2020-03-30	True	https://www.frederickcountymd.gov/DocumentCenter/View/325368/Gatherings-THIRD-AMENDED---32320?bidId=	2020-03-23	True	https://www.localdvm.com/health/coronavirus/frederick-health-launches-curbside-covid-19-testing-site/	2020-03-19	False	https://frederickcountymd.gov/DocumentCenter/View/325172/Transit-COVID-19-Plan?bidId=		2020-05-20 23:04:43
24025	Harford County, Maryland	True	https://harfordcountyhealth.com/category/covid-19/page/3/	2020-03-13	True	https://harfordcountyhealth.com/category/covid-19/page/3/	2020-03-23	True	https://harfordcountyhealth.com/wp-content/uploads/2020/03/Gatherings-FOURTH-AMENDED-3.30.20.pdf	2020-03-30	True	https://harfordcountyhealth.com/wp-content/uploads/2020/03/Gatherings-FOURTH-AMENDED-3.30.20.pdf	2020-03-30	True	https://harfordcountyhealth.com/wp-content/uploads/2020/03/Gatherings-FOURTH-AMENDED-3.30.20.pdf	2020-03-30	True	https://harfordcountyhealth.com/category/covid-19/page/4/	2020-03-03	False			2020-04-23 18:03:55
24027	Howard County, Maryland	True	https://www.wbaltv.com/article/hogan-major-actions-coming-after-first-community-transmission-in-maryland/31441141	2020-03-16		https://www.natlawreview.com/article/what-maryland-s-covid-19-nonessential-business-closure-order-means-local-businesses	2020-03-23	True	https://www.baltimoresun.com/coronavirus/bs-md-shelter-in-place-order-20200324-43irmfpnzbee3d5mz23acqkuaa-story.html	2020-03-23		https://www.baltimoresun.com/coronavirus/bs-md-shelter-in-place-order-20200324-43irmfpnzbee3d5mz23acqkuaa-story.html	2020-03-23	True	https://www.howardcountymd.gov/Departments/COVID-19-Coronavirus-Countywide-Updates	2020-03-13	False	https://www.howardcountymd.gov/Departments/Health/MM-Alerts-and-Recalls/Coronavirus-Testing					2020-04-26 01:31:54
24031	Montgomery County, Maryland	True	https://news.maryland.gov/msde/state-superintendent-salmon-announces-temporary-closure-of-maryland-public-schools/	2020-03-16		https://governor.maryland.gov/2020/03/23/governor-hogan-announces-closure-of-all-non-essential-businesses-175-million-relief-package-for-workers-and-small-businesses-affected-by-covid-19/	2020-03-23	True	https://governor.maryland.gov/wp-content/uploads/2020/03/Gatherings-FOURTH-AMENDED-3.30.20.pdf	2020-03-30		https://governor.maryland.gov/wp-content/uploads/2020/03/Gatherings-FOURTH-AMENDED-3.30.20.pdf	2020-03-30	True	https://governor.maryland.gov/2020/03/12/governor-hogan-announces-major-actions-to-protect-public-health-limit-spread-of-covid-19-pandemic/	2020-03-12	False			False			2020-04-12 21:21:44
24033	Prince George's County, Maryland	True	https://www.princegeorgescountymd.gov/3397/Coronavirus	2020-03-20		https://governor.maryland.gov/2020/03/23/governor-hogan-announces-closure-of-all-non-essential-businesses-175-million-relief-package-for-workers-and-small-businesses-affected-by-covid-19/	2020-03-23	True	https://baltimore.cbslocal.com/2020/03/23/coronavirus-latest-maryland-governor-hogan-closes-all-non-essential-businesses/	2020-03-23		https://governor.maryland.gov/2020/03/23/governor-hogan-announces-closure-of-all-non-essential-businesses-175-million-relief-package-for-workers-and-small-businesses-affected-by-covid-19/	2020-03-23	True	https://baltimore.cbslocal.com/2020/03/23/coronavirus-latest-maryland-governor-hogan-closes-all-non-essential-businesses/	2020-03-23	True	https://www.hyattsvillewire.com/2020/03/20/coronavirus-drive-thru-testing/	2020-03-20	False	https://www.princegeorgescountymd.gov/1122/Maps-Schedules		2020-04-12 22:57:36
24043	Washington County, Maryland	True	https://www.heraldmailmedia.com/news/education/washington-county-public-schools-posts-information-in-response-to-closing/article_0bf46cb6-6c25-5f66-b3fd-165b532e8aa3.html	2020-03-16		https://governor.maryland.gov/2020/03/23/governor-hogan-announces-closure-of-all-non-essential-businesses-175-million-relief-package-for-workers-and-small-businesses-affected-by-covid-19/	2020-03-23	False				https://governor.maryland.gov/wp-content/uploads/2020/03/Gatherings-FOURTH-AMENDED-3.30.20.pdf	2020-03-30	True	https://governor.maryland.gov/2020/03/12/governor-hogan-announces-major-actions-to-protect-public-health-limit-spread-of-covid-19-pandemic/	2020-03-12	False			False			2020-05-09 12:29:07
24510	Baltimore city, Maryland	True	https://www.wmar2news.com/news/coronavirus/baltimore-county-public-schools-cancel-field-trips-outside-of-maryland-d-c-due-to-coronavirus	2020-03-16		https://www.baltimoresun.com/coronavirus/bs-md-pol-hogan-nonessential-businesses-20200323-mb5ltcvsjvbu3ihp236por2xvq-story.html	2020-03-23	True	https://coronavirus.baltimorecity.gov/information-general-public	2020-03-30		https://coronavirus.baltimorecity.gov/information-general-public	2020-03-30	True	https://baltimore.cbslocal.com/2020/03/12/coronavirus-latest-mayor-jack-young-bans-all-baltimore-city-events-with-more-than-250-people/	2020-03-12	True	https://baltimore.cbslocal.com/2020/04/09/coronavirus-latest-pimlico-testing-site-opening-friday/	2020-04-09	False	https://www.mta.maryland.gov/coronavirus		2020-05-01 23:18:12
25003	Berkshire County, Massachusetts	True	https://www.berkshireeagle.com/stories/last-minute-shutdown-at-southern-berkshire-schools-for-cleaning,599843	2020-03-13		https://theberkshireedge.com/coronavirus-live-local-updates/	2020-03-26	False				https://bunewsservice.com/berkshire-lawmakers-shelter-in-place-might-not-be-necessary-but-state-needs-to-plan-for-it/	2020-03-19	True	https://theberkshireedge.com/coronavirus-live-local-updates/	2020-03-26	True	https://www.berkshirehealthsystems.org/coronavirus	2020-04-28	False			2020-05-23 10:58:38
25005	Bristol County, Massachusetts	True	https://www.wbur.org/commonhealth/2020/03/15/baker-bans-dining-in-bars-and-restaurants-closes-schools-bars-gatherings-of-more-than-25	2020-03-17	True	https://www.boston25news.com/news/local/gov-charlie-baker-issues-statewide-stay-at-home-advisory/E7PA7OI2MJB2DPKVWK3ZWKWIBU/	2020-03-24	False			True	https://www.boston25news.com/news/local/gov-charlie-baker-issues-statewide-stay-at-home-advisory/E7PA7OI2MJB2DPKVWK3ZWKWIBU/	2020-03-24	True	https://www.wbur.org/commonhealth/2020/03/15/baker-bans-dining-in-bars-and-restaurants-closes-schools-bars-gatherings-of-more-than-25	2020-03-17	False			False			2020-04-26 15:04:40
25009	Essex County, Massachusetts	True	https://www.salemk12.org/news/what_s_new/c_o_v_i_d-19_update_and_school_closure	2020-03-13		https://www.salem.org/covid19/	2020-03-10	True	https://www.nbcboston.com/on-air/as-seen-on/salem-to-fine-people-for-not-wearing-masks/2105473/	2020-04-10		https://salem.wickedlocal.com/news/20200323/stay-home-advisory-biz-closure-order-issued	2020-03-23		https://www.salem.org/covid19/	2020-03-10	True	https://patch.com/massachusetts/beverly/coronavirus-testing-available-north-shore-residents	2020-04-01	True	https://www.mbta.com/accessibility/the-ride	2020-04-10	2020-04-11 20:04:39
25011	Franklin County, Massachusetts	True	https://www.wbur.org/news/2020/03/12/k-12-school-closures-massachusetts-covid-19-coronavirus	2020-03-12		https://www.wwlp.com/news/local-news/franklin-county/non-essential-businesses-can-open-for-curbside-pick-up-on-monday/	2020-05-22							True	https://www.publicopiniononline.com/story/news/local/2020/03/13/coronavirus-franklin-county-cancellations-closures-wake-covid-19/5046047002/	2020-03-12	True	https://www.publicopiniononline.com/story/news/local/2020/03/23/coronavirus-how-get-tested-covid-19-franklin-county/2894970001/	2020-03-23	False			2020-05-31 17:12:03
25013	Hampden County, Massachusetts	True	https://www.necn.com/weather/school-closings/	2020-03-25		https://www.wwlp.com/news/local-news/hampden-county/non-essential-businesses-close-for-at-least-two-weeks-in-the-state/	2020-03-23	True	https://www.nashuatelegraph.com/news/local-news/2020/03/23/mass-governor-orders-businesses-closed-issues-stay-at-home-order/	2020-03-23		https://www.nashuatelegraph.com/news/local-news/2020/03/23/mass-governor-orders-businesses-closed-issues-stay-at-home-order/	2020-03-23	True	https://www.mass.gov/info-details/covid-19-state-of-emergency	2020-03-23	True	https://www.wwlp.com/news/health/coronavirus-local-impact/covid-19-testing-sites-in-massachusetts/	2020-04-28	False			2020-05-02 04:55:44
25015	Hampshire County, Massachusetts	True	https://www.wwlp.com/news/local-news/hampshire-county/easthampton-and-northampton-public-schools-closing-for-two-weeks-due-to-coronavirus-concerns/	2020-03-16		https://www.westernmassnews.com/news/baker-non-essential-business-to-close-physical-sites-stay-at-home-advisory-issued/article_d0d82ae0-6d10-11ea-80a2-7702e3dfc592.html	2020-03-24	False				https://www.westernmassnews.com/news/baker-stay-at-home-advisory-non-essential-business-closures-extended-to-may-4/article_aab59a2a-737b-11ea-ba9b-a7fa9f23b62e.html	2020-03-24	True	https://www.gazettenet.com/Massachusetts-bans-gatherings-of-250-or-more-amid-outbreak-33323172	2020-03-14	False			False			2020-05-08 22:07:42
25017	Middlesex County, Massachusetts	True	https://www.cambridgema.gov/covid19/updates	2020-03-13		https://www.cambridgema.gov/covid19/updates	2020-03-17	False				https://www.cambridgema.gov/covid19/updates	2020-03-15	True	https://www.cambridgema.gov/covid19/updates	2020-03-15	True	https://www.cambridgema.gov/covid19	2020-04-10	False			2020-04-12 22:46:42
25021	Norfolk County, Massachusetts	True	https://www.brookline.k12.ma.us/cms/lib/MA01907509/Centricity/Domain/25/40cfdac3-6773-4712-9e35-a40300914af0.pdf	2020-03-15		https://needham.wickedlocal.com/news/20200409/coronavirus-in-massachusetts-heres-what-we-know-latest-updates-town-by-town	2020-03-24	False				https://needham.wickedlocal.com/news/20200409/coronavirus-in-massachusetts-heres-what-we-know-latest-updates-town-by-town	2020-03-24	False			True	https://www.wbur.org/commonhealth/2020/03/17/drive-through-coronavirus-tests-boston	2020-03-17				2020-04-12 00:02:45
25023	Plymouth County, Massachusetts	True	https://drive.google.com/file/d/14MMJ0UamUdp6kUOUM_lfZpdfhhjDjhJQ/view	2020-03-16		https://www.mass.gov/news/governor-charlie-baker-orders-all-non-essential-businesses-to-cease-in-person-operation	2020-03-24	False				https://jamaicaplaingazette.com/2020/03/30/baker-walsh-continue-to-update-residents-stay-at-home-advisory-is-in-effect/	2020-03-24	True	https://www.mass.gov/news/governor-charlie-baker-orders-all-non-essential-businesses-to-cease-in-person-operation	2020-03-24	False			False			2020-04-25 15:21:59
25025	Suffolk County, Massachusetts	True	https://www.bostonpublicschools.org/cms/lib/MA01906464/Centricity/Domain/294/2020-3-13%20Closure%20Notice.pdf	2020-03-17		https://www.boston.gov/departments/public-health-commission/coronavirus-timeline	2020-03-24	False				https://www.boston.gov/departments/public-health-commission/coronavirus-timeline	2020-03-23	True	https://www.boston.gov/departments/public-health-commission/coronavirus-timeline	2020-03-15	True	https://www.mass.gov/info-details/covid-19-cases-quarantine-and-monitoring#testing-at-the-massachusetts-state-public-health-laboratory-	2020-02-28	True	https://www.mbta.com/covid19?utm_campaign=curated-content&utm_content=Service+Changes&utm_medium=banner&utm_source=homepage&utm_term=null	2020-04-10	2020-04-11 18:23:30
25027	Worcester County, Massachusetts	True	https://www.masslive.com/coronavirus/2020/03/massachusetts-coronavirus-update-schools-closing-or-changing-schedules-for-friday-march-13.html	2020-03-13		https://www.telegram.com/news/20200323/mass-begins-shutdown-of-non-essential-businesses-tuesday	2020-03-21	False				https://www.masslive.com/coronavirus/2020/03/massachusetts-stay-at-home-orders-what-you-need-to-know-about-the-latest-covid-19-restrictions.html	2020-03-21	True	https://www.masslive.com/coronavirus/2020/03/massachusetts-stay-at-home-orders-what-you-need-to-know-about-the-latest-covid-19-restrictions.html	2020-03-21	True	https://www.cnbc.com/2020/03/19/coronavirus-cvs-opens-its-first-drive-up-testing-site-in-massachusetts.html	2020-03-26	False	https://www.therta.com/		2020-04-12 10:53:30
26021	Berrien County, Michigan	True	https://www.clickondetroit.com/news/local/2020/03/13/all-michigan-k-12-schools-to-close-due-to-coronavirus-concerns-officials-say/	2020-03-16		https://wdet.org/posts/2020/03/23/89388-michigan-announces-stay-at-home-order-schools-to-remain-closed-until-april-13/	2020-03-24	True	https://www.wsjm.com/2020/05/01/health-department-sheriffs-department-give-covid-update/	2020-05-01		https://wdet.org/posts/2020/03/23/89388-michigan-announces-stay-at-home-order-schools-to-remain-closed-until-april-13/	2020-03-24	True	http://berriencounty.org/DocumentCenter/View/10950/COVID-19-Community-Partner-Update-3-12-20_Final?bidId=	2020-03-13	True	https://www.leaderpub.com/2020/04/13/new-covid-19-drive-thru-testing-site-opened-in-berrien-county/	2020-04-13	True	http://www.berriencounty.org/CivicAlerts.aspx?AID=1593	2020-03-18	2020-05-08 16:33:54
26049	Genesee County, Michigan	True	https://www.geneseeisd.org/cms/one.aspx?portalId=188937&pageId=26301286	2020-03-16		https://gchd.us/wp-content/uploads/2020/04/ENGLISH-Stay-Home.-Stay-Safe.-Save-Lives..pdf	2020-03-26	False				https://gchd.us/wp-content/uploads/2020/04/ENGLISH-Stay-Home.-Stay-Safe.-Save-Lives..pdf	2020-03-26	True	https://gchd.us/wp-content/uploads/2020/04/ENGLISH-Stay-Home.-Stay-Safe.-Save-Lives..pdf	2020-03-26	False	https://gchd.us/information-for-schools/		True	https://www.mtaflint.org/rider-alerts.html		2020-05-02 14:56:12
26065	Ingham County, Michigan	True	https://www.mlive.com/public-interest/2020/04/whitmer-orders-all-michigan-schools-to-remain-closed-through-academic-year-as-coronavirus-cases-surge.html	2020-03-16		https://content.govdelivery.com/attachments/MIEOG/2020/04/09/file_attachments/1423850/EO%202020-42.pdf	2020-03-23	False				https://content.govdelivery.com/attachments/MIEOG/2020/04/09/file_attachments/1423850/EO%202020-42.pdf	2020-03-23	True	https://content.govdelivery.com/attachments/MIEOG/2020/04/09/file_attachments/1423850/EO%202020-42.pdf	2020-03-23	True	https://www.wilx.com/content/news/Ingham-County-offers-drive-thru-coronavirus-testing-569625161.html	2020-04-14	False			2020-04-24 21:36:47
26075	Jackson County, Michigan	True	https://www.mlive.com/public-interest/2020/04/whitmer-orders-all-michigan-schools-to-remain-closed-through-academic-year-as-coronavirus-cases-surge.html	2020-03-16		https://www.co.jackson.mi.us/CivicAlerts.aspx?CID=71	2020-03-24	False				https://www.co.jackson.mi.us/CivicAlerts.aspx?CID=71	2020-03-24	True	https://www.co.jackson.mi.us/CivicAlerts.aspx?CID=71	2020-03-24	True	https://www.co.jackson.mi.us/CivicAlerts.aspx?AID=318	2020-04-13	False			2020-05-09 08:19:10
26077	Kalamazoo County, Michigan	True	https://www.mlive.com/news/kalamazoo/2020/03/kalamazoo-schools-remains-open-as-leaders-track-moving-target-of-coronavirus.html	2020-03-16		https://www.mlive.com/coronavirus/2020/03/michigan-closed-non-essential-businesses-to-stop-the-spread-of-coronavirus-now-local-police-are-left-trying-to-enforce-it.html	2020-03-24	True	https://wwmt.com/news/local/how-kalamazoo-county-officials-expect-to-enforce-stay-at-home-order	2020-03-24		https://www.wilx.com/content/news/Gov-Whitmer-All-Michiganders-shelter-in-place-569026361.html	2020-03-24	True	https://www.michigan.gov/whitmer/0,9309,7-387-90499-521596--,00.html	2020-03-13	True	https://www.mlive.com/news/kalamazoo/2020/04/drive-thru-coronavirus-testing-sites-coming-to-kalamazoo-county.html	2020-04-17	True	https://www.mlive.com/news/kalamazoo/2020/03/regular-bus-service-halted-in-kalamazoo-amid-coronavirus-fears.html	2020-04-02	2020-05-02 18:25:46
26081	Kent County, Michigan	True	https://www.woodtv.com/health/coronavirus/gov-whitmer-orders-all-schools-to-close-amid-coronavirus-concerns/	2020-03-16	True	https://www.michigan.gov/whitmer/0,9309,7-387-90499_90705-525182--,00.html	2020-03-23	True	https://www.detroitnews.com/story/news/local/michigan/2020/03/23/michigan-weighs-stay-home-order-what-could-restrict/2896945001/	2020-03-23		https://www.michigan.gov/whitmer/0,9309,7-387-90499_90705-525182--,00.html	2020-03-23	True	https://www.fox2detroit.com/news/michigan-advises-avoiding-gatherings-of-100-people-or-more-to-prevent-spread-of-coronavirus	2020-03-11	True	https://www.mlive.com/news/grand-rapids/2020/04/kent-county-coronavirus-cases-increase-by-76-hospitalizations-also-up.html	2020-04-21	False			2020-04-25 13:29:15
26093	Livingston County, Michigan	True	https://www.mlive.com/public-interest/2020/04/whitmer-orders-all-michigan-schools-to-remain-closed-through-academic-year-as-coronavirus-cases-surge.html	2020-04-02		https://www.michigan.gov/whitmer/0,9309,7-387-90499_90705-522626--,00.html	2020-03-24	False				https://www.michigan.gov/whitmer/0,9309,7-387-90499_90705-522626--,00.html	2020-03-24	True	https://www.michigan.gov/whitmer/0,9309,7-387-90499_90705-522626--,00.html	2020-03-24	True	https://www.livgov.com/health/ph/Pages/COVID19.aspx		True	https://www.michigan.gov/mdot/0,4616,7-151-9620_11057-521703--,00.html	2020-03-15	2020-06-19 17:39:01
26099	Macomb County, Michigan	True	https://www.macombdaily.com/news/state/macomb-state-schools-closing-for-weeks-beginning-monday/article_859a8924-64d7-11ea-9ca9-6b0b0eada90b.html	2020-03-12		https://www.clickondetroit.com/news/local/2020/04/06/law-enforcement-cracks-down-on-nonessential-business-violations/	2020-03-24	True	https://www.macombdaily.com/news/coronavirus/state-sets-1-000-fine-for-violating-social-distancing-orders/article_cf9db54f-0b2e-554c-a3fc-9084c00ad87a.html	2020-04-02		https://www.clickondetroit.com/news/2020/03/23/michigan-issues-stay-at-home-order-amid-coronavirus-heres-what-it-means/	2020-03-24	True	https://www.metroparent.com/daily/family-fun/family-events/events-canceled-for-covid-19/	2020-03-24	True	https://www.clickondetroit.com/news/local/2020/03/25/drive-up-coronavirus-covid-19-testing-site-opens-friday-in-detroit-how-it-works/	2020-03-27	False	https://www.macombdaily.com/news/coronavirus/smart-to-reduce-services-further-as-ridership-down-due-to-covid-19-impact/article_5b9ad2b6-7277-11ea-8745-f30972286b7b.html		2020-04-11 23:26:15
26115	Monroe County, Michigan	True	https://www.michigan.gov/whitmer/0,9309,7-387-90499_90705-522626--,00.html	2020-03-24	False	https://www.michigan.gov/whitmer/0,9309,7-387-90499_90705-530620--,00.html	2020-06-01				False	https://www.michigan.gov/whitmer/0,9309,7-387-90499_90705-530620--,00.html	2020-06-01	True	https://www.michigan.gov/whitmer/0,9309,7-387-90499_90705-522626--,00.html	2020-03-24	True	https://www.michigan.gov/coronavirus/0,9753,7-406-99891_99912-530161--,00.html		False	http://www.lakeerietransit.com/		2020-06-29 16:32:58
26121	Muskegon County, Michigan	True	https://muskegontimes.com/2020/03/12/gov-whitmer-orders-statewide-closure-of-all-k-12-school-buildings-from-march-16-through-april-5-to-slow-spread-of-coronavirus/?fbclid=IwAR06nn8MJF_GLT1asGWEKTaaC09jE607pP8qoTilLElAQ-HCce0MNg0QA98	2020-03-12	False	https://muskegontimes.com/2020/06/01/stay-at-home-order-is-ending-retail-to-reopen-june-4-restaurants-bars-library-museums-and-more-on-june-8/	2020-06-04				True	https://muskegontimes.com/2020/06/01/stay-at-home-order-is-ending-retail-to-reopen-june-4-restaurants-bars-library-museums-and-more-on-june-8/	2020-06-08	True	https://muskegontimes.com/2020/03/23/the-virus-may-be-present-in-public-places-second-coronavirus-case-reported-in-muskegon-county/	2020-03-24	True	https://www.michigan.gov/coronavirus/0,9753,7-406-99891_99912-530161--,00.html		True	https://matsbus.com/		2020-06-29 16:26:13
26125	Oakland County, Michigan	True				https://www.oakgov.com/pages/news.aspx#/media-advisory-county-executive-coulter-announces-new-health-order-for-screening-employees-and-maintaining-social-distancing-at-essential-businesses	2020-03-16	False						False			False			False			2020-04-12 18:58:25
26139	Ottawa County, Michigan	True	https://www.mlive.com/public-interest/2020/04/whitmer-orders-all-michigan-schools-to-remain-closed-through-academic-year-as-coronavirus-cases-surge.html	2020-03-16		https://content.govdelivery.com/attachments/MIEOG/2020/04/09/file_attachments/1423850/EO%202020-42.pdf	2020-03-23	True	https://www.mlive.com/news/grand-rapids/2020/03/ottawa-county-creates-email-for-reporting-stay-at-home-violations-during-coronavirus-crisis.html	2020-03-26		https://content.govdelivery.com/attachments/MIEOG/2020/04/09/file_attachments/1423850/EO%202020-42.pdf	2020-03-23	True	https://content.govdelivery.com/attachments/MIEOG/2020/04/09/file_attachments/1423850/EO%202020-42.pdf	2020-03-23	False			False			2020-04-24 21:27:23
26145	Saginaw County, Michigan	True		2020-03-24	False	https://www.saginawchamber.org/coronavirus-resources.html	2020-06-01				False	https://www.michigan.gov/whitmer/0,9309,7-387-90499_90705-530620--,00.html	2020-06-01	True	https://www.michigan.gov/whitmer/0,9309,7-387-90499_90705-522626--,00.html	2020-03-24	True	https://www.michigan.gov/coronavirus/0,9753,7-406-99891_99912---,00.html	2020-03-24	True	https://saginaw-stars.com/coronavirus-disease-covid-19/	2020-03-24	2020-06-29 14:42:18
26147	St. Clair County, Michigan	True	https://www.thetimesherald.com/story/news/2020/03/12/schools-plan-additional-measures-response-coronavirus/5034305002/	2020-03-16		https://www.thetimesherald.com/story/news/2020/03/23/stay-home-order-issued-response-coronavirus-local-officials-unsure-full-impact/2899167001/	2020-03-24	True	https://www.freep.com/story/news/local/michigan/2020/04/02/coronavirus-covid-19-stay-at-home-violators-face-civil-fine/5119105002/	2020-04-02		https://www.thetimesherald.com/story/news/2020/03/23/stay-home-order-issued-response-coronavirus-local-officials-unsure-full-impact/2899167001/	2020-03-24	True	https://www.stclaircounty.org/offices/health/Covid19.aspx	2020-03-24	True	https://www.stclaircounty.org/offices/health/forms/COVID19Testing.pdf		False			2020-05-08 22:48:20
26161	Washtenaw County, Michigan	True	https://www.bridgemi.com/michigan-health-watch/washtenaw-school-districts-first-michigan-close-due-coronavirus	2020-03-13		https://www.washtenaw.org/3122/Critical-Infrastructure-Businesses-Guida	2020-04-01	False				https://www.washtenaw.org/3103/Stay-Home-Stay-Safe	2020-04-01	True	https://www.washtenaw.org/3095/COVID-19		True	https://www.clickondetroit.com/news/local/2020/05/01/washtenaw-county-expands-community-covid-19-testing/		True	https://www.theride.org/coronavirus		2020-05-02 18:46:59
26163	Wayne County, Michigan	True	https://detroit.cbslocal.com/2020/03/26/full-list-of-coronavirus-cancellations-postponements-closures-in-michigan/	2020-03-16		https://www.waynecounty.com/departments/hhvs/coronavirus-response-continues-at-wayne-county-public.aspx	2020-03-12	True	https://www.clickondetroit.com/news/local/2020/04/03/michigan-officials-follow-covid-19-social-distancing-orders-or-face-fines-up-to-1000/	2020-04-02		https://www.clickondetroit.com/news/2020/03/23/michigan-issues-stay-at-home-order-amid-coronavirus-heres-what-it-means/	2020-03-24	True	https://www.wxyz.com/news/national/coronavirus/wayne-county-canceling-all-county-events-for-30-days-some-employees-on-paid-furlough		True	https://www.clickondetroit.com/news/local/2020/03/27/drive-up-coronavirus-covid-19-testing-site-opens-today-in-detroit-how-it-works/	2020-03-27	False	https://www.clickondetroit.com/news/local/2020/04/07/im-terrified-of-getting-it-bus-drivers-push-detroit-to-halt-service-during-coronavirus-covid-19-pandemic/		2020-04-11 13:51:44
27003	Anoka County, Minnesota	True	https://mn.gov/governor/assets/3a.%20EO%2020-20%20FINAL%20SIGNED%20Filed_tcm1055-425020.pdf	2020-03-15		https://mn.gov/governor/assets/3a.%20EO%2020-20%20FINAL%20SIGNED%20Filed_tcm1055-425020.pdf	2020-03-27	True	https://mn.gov/governor/assets/3a.%20EO%2020-20%20FINAL%20SIGNED%20Filed_tcm1055-425020.pdf	2020-03-27		https://mn.gov/governor/assets/3a.%20EO%2020-20%20FINAL%20SIGNED%20Filed_tcm1055-425020.pdf	2020-03-27	True	https://mn.gov/governor/assets/3a.%20EO%2020-20%20FINAL%20SIGNED%20Filed_tcm1055-425020.pdf	2020-03-16	False			True	https://www.anokacounty.us/3862/COVID-19-Impact-on-Anoka-County-Services	2020-03-18	2020-04-20 12:34:35
27007	Beltrami County, Minnesota	True	https://education.mn.gov/MDE/dse/health/covid19/	2020-03-18		https://mn.gov/governor/assets/3a.%20EO%2020-20%20FINAL%20SIGNED%20Filed_tcm1055-425020.pdf	2020-03-16	True	http://www.citypages.com/news/minnesota-ordered-to-shelter-in-place-for-two-weeks/569098891	2020-03-16		https://mn.gov/governor/assets/3a.%20EO%2020-20%20FINAL%20SIGNED%20Filed_tcm1055-425020.pdf	2020-03-16	True	https://mn.gov/governor/assets/3a.%20EO%2020-20%20FINAL%20SIGNED%20Filed_tcm1055-425020.pdf	2020-03-16	True	https://mn.gov/covid19/for-minnesotans/if-sick/testing-locations/	2020-03-16	False			2020-05-06 20:30:53
27009	Benton County, Minnesota		https://education.mn.gov/MDE/dse/health/covid19/	2020-03-18		https://mn.gov/governor/assets/3a.%20EO%2020-20%20FINAL%20SIGNED%20Filed_tcm1055-425020.pdf	2020-03-16		http://www.citypages.com/news/minnesota-ordered-to-shelter-in-place-for-two-weeks/569098891	2020-03-16		https://mn.gov/governor/assets/3a.%20EO%2020-20%20FINAL%20SIGNED%20Filed_tcm1055-425020.pdf	2020-03-16		https://mn.gov/governor/assets/3a.%20EO%2020-20%20FINAL%20SIGNED%20Filed_tcm1055-425020.pdf	2020-03-16				False			2020-05-06 20:27:46
27013	Blue Earth County, Minnesota	True	https://education.mn.gov/MDE/dse/health/covid19/	2020-03-16		https://mn.gov/governor/assets/3a.%20EO%2020-20%20FINAL%20SIGNED%20Filed_tcm1055-425020.pdf	2020-03-16	True	http://www.citypages.com/news/minnesota-ordered-to-shelter-in-place-for-two-weeks/569098891	2020-03-16		https://mn.gov/governor/assets/3a.%20EO%2020-20%20FINAL%20SIGNED%20Filed_tcm1055-425020.pdf	2020-03-16	True	https://mn.gov/governor/assets/3a.%20EO%2020-20%20FINAL%20SIGNED%20Filed_tcm1055-425020.pdf	2020-03-16	True	https://mn.gov/covid19/for-minnesotans/if-sick/testing-locations/	2020-03-16	False			2020-04-30 21:14:48
27019	Carver County, Minnesota	True	https://mn.gov/governor/assets/3a.%20EO%2020-20%20FINAL%20SIGNED%20Filed_tcm1055-425020.pdf	2020-03-16		https://mn.gov/governor/assets/3a.%20EO%2020-20%20FINAL%20SIGNED%20Filed_tcm1055-425020.pdf	2020-03-16	True	http://www.citypages.com/news/minnesota-ordered-to-shelter-in-place-for-two-weeks/569098891	2020-03-16		https://mn.gov/governor/assets/3a.%20EO%2020-20%20FINAL%20SIGNED%20Filed_tcm1055-425020.pdf	2020-03-16	True	https://mn.gov/governor/assets/3a.%20EO%2020-20%20FINAL%20SIGNED%20Filed_tcm1055-425020.pdf	2020-03-16	True	https://mn.gov/covid19/for-minnesotans/if-sick/testing-locations/	2020-03-16	False			2020-04-30 21:20:25
27025	Chisago County, Minnesota	True	https://education.mn.gov/MDE/dse/health/covid19/	2020-03-18		https://mn.gov/governor/assets/3a.%20EO%2020-20%20FINAL%20SIGNED%20Filed_tcm1055-425020.pdf	2020-03-16	True	http://www.citypages.com/news/minnesota-ordered-to-shelter-in-place-for-two-weeks/569098891	2020-03-16		https://mn.gov/governor/assets/3a.%20EO%2020-20%20FINAL%20SIGNED%20Filed_tcm1055-425020.pdf	2020-03-16	True	https://mn.gov/governor/assets/3a.%20EO%2020-20%20FINAL%20SIGNED%20Filed_tcm1055-425020.pdf	2020-03-16	False			False			2020-05-06 20:32:27
27027	Clay County, Minnesota	True	https://education.mn.gov/MDE/dse/health/covid19/	2020-03-18		https://mn.gov/governor/assets/3a.%20EO%2020-20%20FINAL%20SIGNED%20Filed_tcm1055-425020.pdf	2020-03-16	True	http://www.citypages.com/news/minnesota-ordered-to-shelter-in-place-for-two-weeks/569098891	2020-03-16		https://mn.gov/governor/assets/3a.%20EO%2020-20%20FINAL%20SIGNED%20Filed_tcm1055-425020.pdf	2020-03-16	True	https://mn.gov/governor/assets/3a.%20EO%2020-20%20FINAL%20SIGNED%20Filed_tcm1055-425020.pdf	2020-03-16	True	https://mn.gov/covid19/for-minnesotans/if-sick/testing-locations/	2020-03-16	False			2020-05-06 20:33:43
27035	Crow Wing County, Minnesota	True	https://education.mn.gov/MDE/dse/health/covid19/	2020-03-18	True	https://mn.gov/governor/assets/3a.%20EO%2020-20%20FINAL%20SIGNED%20Filed_tcm1055-425020.pdf	2020-03-16	True	http://www.citypages.com/news/minnesota-ordered-to-shelter-in-place-for-two-weeks/569098891	2020-03-16		https://mn.gov/governor/assets/3a.%20EO%2020-20%20FINAL%20SIGNED%20Filed_tcm1055-425020.pdf	2020-03-16	True	https://mn.gov/governor/assets/3a.%20EO%2020-20%20FINAL%20SIGNED%20Filed_tcm1055-425020.pdf	2020-03-16	True	https://mn.gov/covid19/for-minnesotans/if-sick/testing-locations/	2020-03-16	False			2020-05-06 20:34:16
27037	Dakota County, Minnesota	True	https://www.co.dakota.mn.us/HealthFamily/HandlingEmergencies/Disasters/Pages/school-updates.aspx	2020-03-18		https://www.co.dakota.mn.us/HealthFamily/HandlingEmergencies/Disasters/Pages/emerging-diseases.aspx	2020-03-27	True	https://www.twincities.com/2020/04/06/coronavirus-minnesota-law-enforcement-begin-to-cite-those-violating-stay-at-home-order/	2020-03-27		https://www.co.dakota.mn.us/HealthFamily/HandlingEmergencies/Disasters/Pages/emerging-diseases.aspx	2020-03-27	True	https://www.co.dakota.mn.us/HealthFamily/HandlingEmergencies/Disasters/Pages/emerging-diseases.aspx	2020-03-27	False			False			2020-04-28 23:39:28
27049	Goodhue County, Minnesota	True	https://education.mn.gov/MDE/dse/health/covid19/	2020-03-18		https://mn.gov/governor/assets/3a.%20EO%2020-20%20FINAL%20SIGNED%20Filed_tcm1055-425020.pdf	2020-03-16	True	http://www.citypages.com/news/minnesota-ordered-to-shelter-in-place-for-two-weeks/569098891	2020-03-16		https://mn.gov/governor/assets/3a.%20EO%2020-20%20FINAL%20SIGNED%20Filed_tcm1055-425020.pdf	2020-03-16	True	https://mn.gov/governor/assets/3a.%20EO%2020-20%20FINAL%20SIGNED%20Filed_tcm1055-425020.pdf	2020-03-16	True	https://mn.gov/covid19/for-minnesotans/if-sick/testing-locations/	2020-03-16	False			2020-05-06 20:30:15
27053	Hennepin County, Minnesota	False				https://content.govdelivery.com/accounts/MNHENNE/bulletins/2836299	2020-03-17	False				https://www.hennepin.us/residents/emergencies/covid-19	2020-03-17	False			False			False			2020-04-12 19:29:06
27061	Itasca County, Minnesota	True	https://education.mn.gov/MDE/dse/health/covid19/	2020-03-18		https://mn.gov/governor/assets/3a.%20EO%2020-20%20FINAL%20SIGNED%20Filed_tcm1055-425020.pdf	2020-03-16	True	http://www.citypages.com/news/minnesota-ordered-to-shelter-in-place-for-two-weeks/569098891	2020-03-16		https://mn.gov/governor/assets/3a.%20EO%2020-20%20FINAL%20SIGNED%20Filed_tcm1055-425020.pdf	2020-03-16	True	https://mn.gov/governor/assets/3a.%20EO%2020-20%20FINAL%20SIGNED%20Filed_tcm1055-425020.pdf	2020-03-16	True	https://mn.gov/covid19/for-minnesotans/if-sick/testing-locations/	2020-03-16	False			2020-05-06 20:29:33
27067	Kandiyohi County, Minnesota	True	https://education.mn.gov/MDE/dse/health/covid19/	2020-03-18		https://mn.gov/governor/assets/3a.%20EO%2020-20%20FINAL%20SIGNED%20Filed_tcm1055-425020.pdf	2020-03-16	True	https://mn.gov/governor/assets/3a.%20EO%2020-20%20FINAL%20SIGNED%20Filed_tcm1055-425020.pdf	2020-03-16		https://mn.gov/governor/assets/3a.%20EO%2020-20%20FINAL%20SIGNED%20Filed_tcm1055-425020.pdf	2020-03-16	False			True	https://mn.gov/covid19/for-minnesotans/if-sick/testing-locations/	2020-03-16	False			2020-05-06 20:28:22
27109	Olmsted County, Minnesota	True	https://education.mn.gov/MDE/dse/health/covid19/	2020-03-18		https://mn.gov/governor/assets/3a.%20EO%2020-20%20FINAL%20SIGNED%20Filed_tcm1055-425020.pdf	2020-03-16	True	http://www.citypages.com/news/minnesota-ordered-to-shelter-in-place-for-two-weeks/569098891	2020-03-16		https://mn.gov/governor/assets/3a.%20EO%2020-20%20FINAL%20SIGNED%20Filed_tcm1055-425020.pdf	2020-03-16	True	https://mn.gov/governor/assets/3a.%20EO%2020-20%20FINAL%20SIGNED%20Filed_tcm1055-425020.pdf	2020-03-16	True	https://www.kimt.com/content/news/Olmsted-County-preparing-to-open-third-Coronavirus-testing-location-568980141.html	2020-03-20	False			2020-04-28 22:16:20
27111	Otter Tail County, Minnesota	True	https://education.mn.gov/MDE/dse/health/covid19/	2020-03-18		https://mn.gov/governor/assets/3a.%20EO%2020-20%20FINAL%20SIGNED%20Filed_tcm1055-425020.pdf	2020-03-16	True	http://www.citypages.com/news/minnesota-ordered-to-shelter-in-place-for-two-weeks/569098891	2020-03-16		https://mn.gov/governor/assets/3a.%20EO%2020-20%20FINAL%20SIGNED%20Filed_tcm1055-425020.pdf	2020-03-16	True	https://mn.gov/governor/assets/3a.%20EO%2020-20%20FINAL%20SIGNED%20Filed_tcm1055-425020.pdf	2020-03-16	True	https://mn.gov/covid19/for-minnesotans/if-sick/testing-locations/	2020-03-16	False			2020-05-06 20:33:06
27123	Ramsey County, Minnesota	True	https://education.mn.gov/MDE/dse/health/covid19/	2020-03-18		https://www.leg.state.mn.us/archive/execorders/20-20.pdf	2020-03-27	True	https://www.twincities.com/2020/04/06/coronavirus-minnesota-law-enforcement-begin-to-cite-those-violating-stay-at-home-order/	2020-04-06		https://www.leg.state.mn.us/archive/execorders/20-20.pdf	2020-03-27	True	https://www.ramseycounty.us/content/saint-paul-ramsey-county-public-health-guidance-covid-19	2020-03-13	True	https://mn.gov/covid19/for-minnesotans/if-sick/testing-locations/	2020-03-06	False			2020-04-26 16:15:03
27131	Rice County, Minnesota	True	https://education.mn.gov/MDE/dse/health/covid19/	2020-03-16		https://mn.gov/governor/assets/3a.%20EO%2020-20%20FINAL%20SIGNED%20Filed_tcm1055-425020.pdf	2020-03-16	True	http://www.citypages.com/news/minnesota-ordered-to-shelter-in-place-for-two-weeks/569098891	2020-03-16		https://mn.gov/governor/assets/3a.%20EO%2020-20%20FINAL%20SIGNED%20Filed_tcm1055-425020.pdf	2020-03-16	True	https://mn.gov/governor/assets/3a.%20EO%2020-20%20FINAL%20SIGNED%20Filed_tcm1055-425020.pdf	2020-03-16	True	https://mn.gov/covid19/for-minnesotans/if-sick/testing-locations/	2020-03-20	False			2020-04-30 20:45:20
27137	St. Louis County, Minnesota	True	https://mn.gov/governor/assets/3a.%20EO%2020-20%20FINAL%20SIGNED%20Filed_tcm1055-425020.pdf	2020-03-15		https://www.littler.com/publication-press/publication/state-and-local-covid-19-orders-affecting-st-louis-region-what-does	2020-03-23	False				https://www.littler.com/publication-press/publication/state-and-local-covid-19-orders-affecting-st-louis-region-what-does	2020-03-23	True	https://www.kmov.com/news/gatherings-of-50-or-more-people-banned-in-5-jurisdictions-in-the-bi-state-area/article_b06cb382-6718-11ea-a6ff-576899988db5.html	2020-03-15	True	https://mn.gov/covid19/for-minnesotans/if-sick/testing-locations/		False			2020-04-28 08:57:52
27139	Scott County, Minnesota	True	https://education.mn.gov/MDE/dse/health/covid19/	2020-03-18		https://mn.gov/governor/assets/3a.%20EO%2020-20%20FINAL%20SIGNED%20Filed_tcm1055-425020.pdf	2020-03-16	True	http://www.citypages.com/news/minnesota-ordered-to-shelter-in-place-for-two-weeks/569098891	2020-03-16		https://mn.gov/governor/assets/3a.%20EO%2020-20%20FINAL%20SIGNED%20Filed_tcm1055-425020.pdf	2020-03-16	True	https://mn.gov/governor/assets/3a.%20EO%2020-20%20FINAL%20SIGNED%20Filed_tcm1055-425020.pdf	2020-03-16	False			False			2020-04-28 22:16:17
27141	Sherburne County, Minnesota	True	https://education.mn.gov/MDE/dse/health/covid19/	2020-03-16		https://mn.gov/governor/assets/3a.%20EO%2020-20%20FINAL%20SIGNED%20Filed_tcm1055-425020.pdf	2020-03-16	True	http://www.citypages.com/news/minnesota-ordered-to-shelter-in-place-for-two-weeks/569098891	2020-03-16		https://mn.gov/governor/assets/3a.%20EO%2020-20%20FINAL%20SIGNED%20Filed_tcm1055-425020.pdf	2020-03-16	True	https://mn.gov/governor/assets/3a.%20EO%2020-20%20FINAL%20SIGNED%20Filed_tcm1055-425020.pdf	2020-03-16	True	https://mn.gov/covid19/for-minnesotans/if-sick/testing-locations/	2020-03-16	False			2020-04-30 21:18:21
27145	Stearns County, Minnesota	True	https://education.mn.gov/MDE/dse/health/covid19/	2020-03-18		https://mn.gov/governor/assets/3a.%20EO%2020-20%20FINAL%20SIGNED%20Filed_tcm1055-425020.pdf	2020-03-16	True	http://www.citypages.com/news/minnesota-ordered-to-shelter-in-place-for-two-weeks/569098891	2020-03-16		https://mn.gov/governor/assets/3a.%20EO%2020-20%20FINAL%20SIGNED%20Filed_tcm1055-425020.pdf	2020-03-16	True	https://mn.gov/governor/assets/3a.%20EO%2020-20%20FINAL%20SIGNED%20Filed_tcm1055-425020.pdf	2020-03-16	True	https://mn.gov/covid19/for-minnesotans/if-sick/testing-locations/	2020-03-30	False			2020-04-27 21:50:45
27163	Washington County, Minnesota	True	https://education.mn.gov/MDE/dse/health/covid19/	2020-03-18		https://mn.gov/governor/assets/3a.%20EO%2020-20%20FINAL%20SIGNED%20Filed_tcm1055-425020.pdf	2020-03-16	True	http://www.citypages.com/news/minnesota-ordered-to-shelter-in-place-for-two-weeks/569098891	2020-03-16		https://mn.gov/governor/assets/3a.%20EO%2020-20%20FINAL%20SIGNED%20Filed_tcm1055-425020.pdf	2020-03-16	True	https://mn.gov/governor/assets/3a.%20EO%2020-20%20FINAL%20SIGNED%20Filed_tcm1055-425020.pdf	2020-03-16	True	https://mn.gov/covid19/for-minnesotans/if-sick/testing-locations/	2020-03-30	False			2020-04-27 21:50:42
27169	Winona County, Minnesota	True	https://education.mn.gov/MDE/dse/health/covid19/	2020-03-18		https://mn.gov/governor/assets/3a.%20EO%2020-20%20FINAL%20SIGNED%20Filed_tcm1055-425020.pdf	2020-03-16	True	http://www.citypages.com/news/minnesota-ordered-to-shelter-in-place-for-two-weeks/569098891	2020-03-16		https://mn.gov/governor/assets/3a.%20EO%2020-20%20FINAL%20SIGNED%20Filed_tcm1055-425020.pdf	2020-03-16	True	https://mn.gov/governor/assets/3a.%20EO%2020-20%20FINAL%20SIGNED%20Filed_tcm1055-425020.pdf	2020-03-16	True	https://mn.gov/covid19/for-minnesotans/if-sick/testing-locations/	2020-03-16	False			2020-05-06 20:31:28
27171	Wright County, Minnesota	True	https://education.mn.gov/MDE/dse/health/covid19/	2020-03-16		https://mn.gov/governor/assets/3a.%20EO%2020-20%20FINAL%20SIGNED%20Filed_tcm1055-425020.pdf	2020-03-16	True	http://www.citypages.com/news/minnesota-ordered-to-shelter-in-place-for-two-weeks/569098891	2020-03-16		https://mn.gov/governor/assets/3a.%20EO%2020-20%20FINAL%20SIGNED%20Filed_tcm1055-425020.pdf	2020-03-16	True	https://mn.gov/governor/assets/3a.%20EO%2020-20%20FINAL%20SIGNED%20Filed_tcm1055-425020.pdf	2020-03-16	True	https://mn.gov/covid19/for-minnesotans/if-sick/testing-locations/	2020-03-16	False			2020-04-30 21:21:39
28001	Adams County, Mississippi	True	https://www.mdek12.org/OSOS/School-Closures	2020-03-16		https://www.natchezdemocrat.com/2020/03/24/curfew-set-for-adams-county-residents-starting-wednesday/	2020-03-24	True	https://www.natchezdemocrat.com/2020/04/13/stay-at-home-enforcement-an-affront-to-freedom/			https://www.wapt.com/article/mississippi-shelter-in-place-order/32008926	2020-04-01	True	https://www.jacksonfreepress.com/news/2020/mar/24/gov-tate-reeves-orders-limited-gatherings-today-ex/	2020-03-24	True	https://listenupyall.com/2020/05/01/adams-county-to-host-second-free-covid-19-testing-site-on-monday/	2020-04-02	False			2020-05-15 21:55:47
28011	Bolivar County, Mississippi	False	https://www.mdek12.org/OSOS/School-Closures	2020-03-16		https://www.msema.org/news/city-and-county-shutdowns-due-to-covid-19/		True	https://bolivarcommercial.com/2020/04/03/virus-begins-to-take-toll-on-city-county/			https://www.usnews.com/news/best-states/mississippi/articles/2020-04-24/reeves-stay-at-home-order-to-expire-but-vigilance-needed		True	https://bolivarcommercial.com/2020/04/03/virus-begins-to-take-toll-on-city-county/	2020-03-16	True	https://deltahealthcenter.org/freedrivethroughcovid19testing/	2020-04-20	False			2020-05-15 21:44:19
28029	Copiah County, Mississippi	True	https://www.mdek12.org/OSOS/School-Closures	2020-03-16		https://www.msema.org/news/city-and-county-shutdowns-due-to-covid-19/	2020-04-01	False				https://www.msema.org/news/city-and-county-shutdowns-due-to-covid-19/	2020-04-01	True	https://www.msema.org/news/city-and-county-shutdowns-due-to-covid-19/	2020-04-01	False			False			2020-05-16 14:03:50
28033	DeSoto County, Mississippi	True	https://www.desotocountyschools.org/announcements	2020-03-16		https://www.wmcactionnews5.com/2020/04/03/shelter-in-place-order-now-effect-mississippians/	2020-04-03	True	https://www.wmcactionnews5.com/2020/04/03/shelter-in-place-order-now-effect-mississippians/	2020-04-03		https://www.wmcactionnews5.com/2020/04/03/shelter-in-place-order-now-effect-mississippians/	2020-04-03	True	https://www.wmcactionnews5.com/2020/04/03/shelter-in-place-order-now-effect-mississippians/	2020-04-03	False	https://www.desotocountyms.gov/		False			2020-04-25 16:17:08
28035	Forrest County, Mississippi	True	https://www.mdek12.org/OSOS/School-Closures	2020-03-16		http://www.hattiesburgms.com/coronavirus/	2020-05-01	True	https://www.wjtv.com/health/coronavirus/pine-belt-leaders-discuss-enforcing-shelter-in-place-order/	2020-04-03		https://www.msema.org/news/city-and-county-shutdowns-due-to-covid-19/	2020-04-03	True	https://www.msema.org/news/city-and-county-shutdowns-due-to-covid-19/	2020-04-03	True	https://msdh.ms.gov/msdhsite/_static/14,21912,420,874.html		False			2020-05-03 12:15:31
28047	Harrison County, Mississippi	True	http://harrison.ss11.sharpschool.com/cms/One.aspx?portalId=88311&pageId=7529953	2020-03-19	True	https://www.kttn.com/harrison-county-officials-issue-stay-at-home-order/	2020-03-17	False				https://www.kttn.com/harrison-county-officials-issue-stay-at-home-order/	2020-03-17	True	https://www.kttn.com/harrison-county-officials-issue-stay-at-home-order/	2020-03-17	True	http://co.harrison.ms.us/news/results.asp?newsid=242	2020-04-25	False			2020-04-27 23:21:40
28049	Hinds County, Mississippi	True	https://www.mdek12.org/OSOS/School-Closures	2020-03-16		http://www.hindscountyms.com/hinds-county-coronavirus-2019-information-and-updates	2020-03-17	True	https://www.wjtv.com/health/coronavirus/hinds-county-leaders-to-enforce-shelter-in-place-order/	2020-04-03		https://www.clarionledger.com/story/news/politics/2020/04/01/mississippi-coronavirus-reeves-planning-statewide-lockdown/5102917002/	2020-04-03	False			True	https://msdh.ms.gov/msdhsite/_static/14,21912,420,874.html	2020-03-23	False			2020-04-25 21:44:54
28059	Jackson County, Mississippi	True	https://www.mdek12.org/OSOS/School-Closures	2020-03-16	False	https://www.sunherald.com/news/coronavirus/article242033656.html	2020-05-04	False			True	https://www.co.jackson.ms.us/CivicAlerts.aspx?AID=487	2020-04-03	True	https://www.jacksonfreepress.com/news/2020/apr/01/breaking-governor-reeves-issues-shelter-place-orde/	2020-04-03	True	https://msdh.ms.gov/msdhsite/_static/14,21912,420,874.html		False			2020-05-04 11:40:10
28067	Jones County, Mississippi	True	https://mailchi.mp/611e38e66743/governor-tate-reeves-announces-extended-school-closures-to-slow-covid-19-spread?e=ae468b2940	2020-03-19		https://www.leader-call.com/news/coronavirus_coverage/laurel-shuts-more-businesses/article_3c60c0fe-7060-11ea-8ef0-1b0686b50827.html	2020-03-26	True	https://www.wjtv.com/news/jones-county-issues-first-citations-for-shelter-in-place-violators/	2020-04-03			2020-04-03	True	https://www.leader-call.com/news/coronavirus_coverage/laurel-shuts-more-businesses/article_3c60c0fe-7060-11ea-8ef0-1b0686b50827.html	2020-03-26	True	https://msdh.ms.gov/msdhsite/_static/14,21912,420,874.html		False			2020-05-04 11:43:55
28073	Lamar County, Mississippi	True	https://www.mdek12.org/OSOS/School-Closures	2020-03-16	False	http://www.hattiesburgms.com/news-updates/hattiesburg-mayor-issues-guidance-for-retail-with-new-executive-order/	2020-05-01	True	https://www.hattiesburgamerican.com/story/news/local/lamar-county/2020/04/03/coronavirus-lamar-county-supervisors-issue-emergency-orde/2940766001/	2020-04-03	True	https://www.wdam.com/2020/04/03/lamar-county-passes-emergency-order-due-covid-/	2020-04-03	True	https://www.hubcityspokes.com/news-lamar-county/lamar-county-supervisors-issue-emergency-order	2020-04-03	True	https://msdh.ms.gov/msdhsite/_static/14,21912,420,874.html		False			2020-05-04 11:57:10
28075	Lauderdale County, Mississippi	True	https://www.mdek12.org/OSOS/School-Closures	2020-03-16		https://www.meridianstar.com/news/local_news/meridian-plans-to-close-non-essential-businesses-friday-newton-gets-first-covid-19-case/article_ca90e9c0-45f3-5b18-8d8d-208835e3173d.html	2020-03-27	True	https://www.wjtv.com/health/coronavirus/lauderdale-county-goes-into-shelter-in-place-order-tuesday-night-covid-19-threat-rises/	2020-03-31		https://www.msema.org/wp-content/uploads/2020/03/Executive-Order-Lauderdale-County-Shelter-in-Place.pdf	2020-03-31	True	https://www.meridianstar.com/news/local_news/meridian-plans-to-close-non-essential-businesses-friday-newton-gets-first-covid-19-case/article_ca90e9c0-45f3-5b18-8d8d-208835e3173d.html	2020-03-27	True	https://msdh.ms.gov/msdhsite/_static/14,21912,420,874.html		False			2020-05-03 12:25:14
28081	Lee County, Mississippi	True	https://www.mdek12.org/OSOS/School-Closures	2020-03-16		https://www.djournal.com/news/tupelo-mayor-imposes-shelter-order-closes-non-essential-businesses/article_cd20648a-58c9-52b5-b7cc-c3f754ebdd13.html	2020-03-22	False				https://www.djournal.com/news/tupelo-mayor-imposes-shelter-order-closes-non-essential-businesses/article_cd20648a-58c9-52b5-b7cc-c3f754ebdd13.html	2020-03-22	True	https://www.djournal.com/news/local/tupelo-mayor-proposes-all-residents-to-shelter-in-place-to-stop-spread-of-covid-19/article_66c7b2fc-4599-585c-abbb-0c9e729449c2.html	2020-03-21	True	https://msdh.ms.gov/msdhsite/_static/14,21912,420,874.html		False			2020-05-03 11:52:22
28083	Leflore County, Mississippi	True	https://www.mdek12.org/OSOS/School-Closures	2020-03-16		https://www.msema.org/news/city-and-county-shutdowns-due-to-covid-19/	2020-04-01	False				https://www.msema.org/news/city-and-county-shutdowns-due-to-covid-19/	2020-04-01	True	https://www.msema.org/news/city-and-county-shutdowns-due-to-covid-19/	2020-04-01	False			False			2020-05-16 13:54:38
28085	Lincoln County, Mississippi	True	https://www.mdek12.org/OSOS/School-Closures?fbclid=IwAR1Myw3Xx4JhVjHn_wrh9y1cWjRGR9I7gm6zLD_OAhMRs-f_-BnkB8cFP98	2020-03-16		https://www.msema.org/news/city-and-county-shutdowns-due-to-covid-19/	2020-04-01	False						True	https://msdh.ms.gov/msdhsite/_static/14,21866,420.html	2020-04-01	True			False			2020-05-15 21:46:15
28087	Lowndes County, Mississippi	True	https://www.mdek12.org/OSOS/School-Closures	2020-03-16		https://www.wcbi.com/lowndes-county-adopts-new-ordinance-light-covid-19/	2020-03-24	False				https://www.wtxl.com/news/coronavirus/lowndes-county-issues-voluntary-shelter-in-place-order-bans-large-gatherings	2020-03-24	True	http://lowndescountyms.com/wp-content/uploads/2020/03/General-Provisions-Ordinance.pdf	2020-03-24	True	https://www.prnewswire.com/news-releases/mobile-covid-19-testing-set-for-lafayette-lowndes-and-humphreys-counties-301044841.html	2020-04-21	False			2020-05-04 12:11:28
28089	Madison County, Mississippi	True	https://www.madison-schools.com/cms/lib/MS01001041/Centricity/Domain/5276/school%20closure%20letter.pdf	2020-03-14		https://www.theindychannel.com/news/coronavirus/madison-county-orders-non-essential-businesses-to-close	2020-03-20	False				https://www.msema.org/wp-content/uploads/2020/04/Executive-Order-1477.pdf	2020-04-03	True	https://www.msema.org/news/city-and-county-shutdowns-due-to-covid-19/	2020-04-03	True	https://msdh.ms.gov/msdhsite/_static/14,21912,420,874.html		False			2020-05-03 11:36:47
28093	Marshall County, Mississippi	True	http://www.marshallcountysd.org/?showHomepage=true	2020-03-16				True	https://www.djournal.com/news/violating-stay-at-home-order-could-mean-fines-jail-time/article_3be3bcad-eb80-59e8-b57c-9c3cf42a2033.html	2020-04-02		https://www.djournal.com/news/violating-stay-at-home-order-could-mean-fines-jail-time/article_3be3bcad-eb80-59e8-b57c-9c3cf42a2033.html	2020-04-02	True	https://www.djournal.com/news/violating-stay-at-home-order-could-mean-fines-jail-time/article_3be3bcad-eb80-59e8-b57c-9c3cf42a2033.html	2020-04-02	True	https://www.msema.org/news/covid-19-preventive-recommendations/		False			2020-05-13 16:32:50
28095	Monroe County, Mississippi	False	https://www.mdek12.org/OSOS/School-Closures	2020-03-16		https://www.djournal.com/monroe/news/county-s-total-number-of-cases-of-coronavirus-reminder-of-the-importance-to-shelter-in/article_81867aa8-3960-5108-807b-13229d56a06b.html	2020-03-16	True	https://www.djournal.com/monroe/news/law-enforcement-increases-for-shelter-in-place-order/article_eba876b4-c648-5ab1-be14-e9f62e71c8af.html			https://www.djournal.com/monroe/news/county-s-total-number-of-cases-of-coronavirus-reminder-of-the-importance-to-shelter-in/article_81867aa8-3960-5108-807b-13229d56a06b.html	2020-04-01	True	https://www.djournal.com/monroe/news/county-s-total-number-of-cases-of-coronavirus-reminder-of-the-importance-to-shelter-in/article_81867aa8-3960-5108-807b-13229d56a06b.html		True	https://www.djournal.com/monroe/news/covid-19-test-sites-available-for-monroe-county/article_536d33b8-6b75-5c42-b85f-a4a7590b562d.html	2020-03-18	False			2020-05-13 16:39:39
28099	Neshoba County, Mississippi	True	https://www.mdek12.org/OSOS/School-Closures	2020-03-14		https://www.msema.org/news/city-and-county-shutdowns-due-to-covid-19/	2020-04-01	False				https://www.msema.org/news/city-and-county-shutdowns-due-to-covid-19/	2020-04-01	True	https://www.msema.org/news/city-and-county-shutdowns-due-to-covid-19/	2020-04-01	True	https://www.wlbt.com/2020/03/17/testing-covid-coming-neshoba-county-tomorrow/	2020-03-18	False			2020-05-04 14:15:48
28105	Oktibbeha County, Mississippi	True	https://www.starkvillesd.com/covid19/news	2020-03-12		https://www.cityofstarkville.org/DocumentCenter/View/3352/Fourth-Resolution-of-the-Mayor-and-Board-of-Aldermen-COVID-19	2020-04-24	True	https://www.cityofstarkville.org/DocumentCenter/View/3352/Fourth-Resolution-of-the-Mayor-and-Board-of-Aldermen-COVID-19	2020-04-24		https://www.cityofstarkville.org/DocumentCenter/View/3352/Fourth-Resolution-of-the-Mayor-and-Board-of-Aldermen-COVID-19	2020-04-24	False			True	http://www.gmhcinc.org/		False			2020-05-11 21:38:44
28107	Panola County, Mississippi	True	https://www.spsd.k12.ms.us/domain/217	2020-03-16		https://www.panolawatchman.com/news/panola-county-issues-shelter-in-place-order-through-april-14/article_6515a790-739d-11ea-99ff-27c0db46e0bb.html	2020-04-01	True	https://www.panolawatchman.com/news/panola-county-issues-shelter-in-place-order-through-april-14/article_6515a790-739d-11ea-99ff-27c0db46e0bb.html	2020-04-01		https://www.panolawatchman.com/news/panola-county-issues-shelter-in-place-order-through-april-14/article_6515a790-739d-11ea-99ff-27c0db46e0bb.html	2020-04-01	True	https://www.panolawatchman.com/news/panola-county-issues-shelter-in-place-order-through-april-14/article_6515a790-739d-11ea-99ff-27c0db46e0bb.html	2020-04-01	True	https://msdh.ms.gov/msdhsite/_static/14,21912,420,874.html	2020-03-19	False			2020-05-14 10:33:19
28109	Pearl River County, Mississippi	True	https://www.mdek12.org/OSOS/School-Closures	2020-03-16	False	https://www.sunherald.com/news/coronavirus/article242033656.html	2020-05-04	False			True	https://www.picayuneitem.com/2020/04/pearl-river-county-endorses-shelter-in-place-order/	2020-04-03	True	https://www.picayuneitem.com/2020/04/pearl-river-county-endorses-shelter-in-place-order/	2020-04-03	True	https://msdh.ms.gov/msdhsite/_static/14,21912,420,874.html		False			2020-05-04 12:24:03
28115	Pontotoc County, Mississippi	True	https://www.mdek12.org/OSOS/School-Closures?fbclid=IwAR1Myw3Xx4JhVjHn_wrh9y1cWjRGR9I7gm6zLD_OAhMRs-f_-BnkB8cFP98	2020-03-16										False			True	https://www.djournal.com/pontotoc/clinics-providing-covid--testing/article_ae10e461-5290-53fd-9b33-a7f938a2c010.html	2020-03-25	False			2020-05-15 21:58:06
28121	Rankin County, Mississippi	True	https://www.mdek12.org/OSOS/School-Closures	2020-03-16		https://www.msema.org/news/city-and-county-shutdowns-due-to-covid-19/	2020-04-01	False				https://www.wkrg.com/health/coronavirus/mississippi-gov-tate-reeves-issues-statewide-shelter-in-place-order/	2020-04-03	True	https://www.sos.ms.gov/Education-Publications/ExecutiveOrders/1463.pdf	2020-03-24	True	https://msdh.ms.gov/msdhsite/_static/14,21912,420,874.html#providers		False			2020-05-03 10:11:51
28123	Scott County, Mississippi	True	https://www.mdek12.org/OSOS/School-Closures	2020-03-16		https://www.msema.org/news/city-and-county-shutdowns-due-to-covid-19/	2020-04-01	False				https://www.msema.org/news/city-and-county-shutdowns-due-to-covid-19/	2020-04-01	True	https://www.msema.org/news/city-and-county-shutdowns-due-to-covid-19/	2020-04-01	False			False			2020-05-16 13:58:14
28137	Tate County, Mississippi	True	https://www.mdek12.org/OSOS/School-Closures	2020-03-16		https://www.msema.org/news/city-and-county-shutdowns-due-to-covid-19/	2020-04-01	False				https://www.msema.org/news/city-and-county-shutdowns-due-to-covid-19/	2020-04-01	True	https://www.msema.org/news/city-and-county-shutdowns-due-to-covid-19/	2020-04-01	False			False			2020-05-07 14:53:21
28145	Union County, Mississippi	True	https://www.mdek12.org/OSOS/School-Closures	2020-03-16	True	https://www.msema.org/news/city-and-county-shutdowns-due-to-covid-19/	2020-04-01	False			True	https://www.msema.org/news/city-and-county-shutdowns-due-to-covid-19/	2020-04-01	True	https://www.msema.org/news/city-and-county-shutdowns-due-to-covid-19/	2020-04-01	True	https://www.tapinto.net/towns/cranford/categories/press-releases/articles/union-county-covid-19-test-center-to-surpass-3-000-tests-since-opening-14	2020-03-23	False			2020-05-07 14:36:26
28151	Washington County, Mississippi					https://www.co.chambers.tx.us/upload/page/0138/Governors%20Order%20GA-21.pdf	2020-05-05				False	https://mcusercontent.com/08cb3e52aa1308600f84d49ea/files/f0aaec97-bda1-4120-9b8d-c7f77f2dbd0c/Executive_Order_1492_Safe_Return.pdf	2020-06-01										2020-05-26 22:40:13
28163	Yazoo County, Mississippi	True	https://www.mdek12.org/OSOS/School-Closures	2020-03-16		https://www.msema.org/news/city-and-county-shutdowns-due-to-covid-19/	2020-04-01	False				https://www.msema.org/news/city-and-county-shutdowns-due-to-covid-19/	2020-04-01	True	https://www.msema.org/news/city-and-county-shutdowns-due-to-covid-19/	2020-04-01	True	https://www.yazooherald.net/front-page-slideshow/new-telehealth-app-drive-through-specimen-collection-speed-covid-19-testing#sthash.4CObhC3u.dpbs	2020-03-23	False			2020-05-07 14:42:08
29019	Boone County, Missouri	True	https://www.columbiamissourian.com/news/covid19/stay-at-home-order-begins-wednesday-public-schools-wont-reopen-until-april-27/article_a13705da-6dd4-11ea-89d2-2bd6859c3738.html	2020-03-18		https://www.columbiamissourian.com/news/covid19/stay-at-home-order-begins-wednesday-public-schools-wont-reopen-until-april-27/article_a13705da-6dd4-11ea-89d2-2bd6859c3738.html	2020-03-25	False					2020-03-25	True	https://www.columbiamissourian.com/news/covid19/stay-at-home-order-begins-wednesday-public-schools-wont-reopen-until-april-27/article_a13705da-6dd4-11ea-89d2-2bd6859c3738.html	2020-03-25	False			False			2020-05-10 16:44:59
29021	Buchanan County, Missouri	True	https://en.wikipedia.org/wiki/COVID-19_pandemic_in_Missouri#Government_response	2020-03-19	False	https://governor.mo.gov/press-releases/archive/governor-parson-announces-first-phase-show-me-strong-recovery-plan-begin-may	2020-05-04	False			True	https://www.kq2.com/content/news/St-Joseph-ordered-to-stay-at-home-569017731.html	2020-03-23	True	https://www.stjoemo.info/DocumentCenter/View/11296/2020-03-18-Amended-Declaration-and-Order?bidId=	2020-03-18	True	https://www.stjoemo.info/917/COVID-19-Updates	2020-05-16	False			2020-05-20 16:34:25
29031	Cape Girardeau County, Missouri	True	https://en.wikipedia.org/wiki/COVID-19_pandemic_in_Missouri#Government_response	2020-03-19	False	https://governor.mo.gov/show-me-strong-recovery-plan-guidance-and-frequently-asked-questions	2020-05-04	False			True	https://www.cityofcapegirardeau.org/news/whats_new/coronavirus_information/frequently_asked_questions_rumors	2020-04-06	True	http://www.cgcohealthdept.com/Corona%20Virus.aspx	2020-03-13	True	http://www.cgcohealthdept.com/Corona%20Virus.aspx	2020-03-05	False			2020-05-21 08:31:08
29037	Cass County, Missouri	True	https://en.wikipedia.org/wiki/COVID-19_pandemic_in_Missouri#Timeline	2020-03-19	False	https://governor.mo.gov/press-releases/archive/governor-parson-announces-first-phase-show-me-strong-recovery-plan-begin-may	2020-05-04	False			True	https://www.raymore.com/Home/Components/News/News/2266/15	2020-03-24	True	https://www.casscounty.com/DocumentCenter/View/2229/COVID-19?bidId=	2020-03-16				False			2020-05-20 11:44:23
29043	Christian County, Missouri	True	https://en.wikipedia.org/wiki/COVID-19_pandemic_in_Missouri#Government_response	2020-03-19	False	https://governor.mo.gov/press-releases/archive/governor-parson-announces-first-phase-show-me-strong-recovery-plan-begin-may	2020-05-04	False		2020-01-01	True	https://www.christiancountymo.gov/	2020-03-25	True		2020-03-19				False			2020-05-20 16:26:08
29047	Clay County, Missouri	True	https://www.westpoint.k12.ms.us/	2020-03-18		https://www.clayhealth.com/279/COVID-19-2019-Novel-Coronavirus	2020-03-24	True	https://www.libertymissouri.gov/2693/Coronavirus-COVID-19	2020-03-24		https://www.libertymissouri.gov/2693/Coronavirus-COVID-19	2020-03-24	True	https://www.libertymissouri.gov/2693/Coronavirus-COVID-19	2020-03-16	True	https://www.clayhealth.com/285/COVID-19-Testing	2020-03-20	False			2020-04-26 17:27:56
29051	Cole County, Missouri	True	https://en.wikipedia.org/wiki/COVID-19_pandemic_in_Missouri#Government_response	2020-03-19	False	https://governor.mo.gov/press-releases/archive/governor-parson-announces-first-phase-show-me-strong-recovery-plan-begin-may	2020-05-04	False			False	https://governor.mo.gov/press-releases/archive/governor-parson-announces-first-phase-show-me-strong-recovery-plan-begin-may	2020-05-04	True	https://www.newstribune.com/news/local/story/2020/mar/19/cole-county-ban-large-gatherings-closing-restaurants-and-bars/821346/	2020-03-23	True	https://krcgtv.com/news/local/reopening-mid-missouri-state-health-director-discusses-current-future-covid-19-testing		False			2020-05-21 08:39:14
29071	Franklin County, Missouri	True	https://en.wikipedia.org/wiki/COVID-19_pandemic_in_Missouri#cite_note-23	2020-03-19	False		2020-04-24	False			True	https://www.nytimes.com/interactive/2020/us/coronavirus-stay-at-home-order.html	2020-04-06	True	https://kmox.radio.com/articles/news/some-businesses-will-reopen-in-franklin-county-mo-this-week	2020-03-24	True	http://www.franklincoks.org/DocumentCenter/View/12575?fbclid=IwAR0PjUxiJZ4_dKSC8i5aTcgKszl8a7cD1ZJJsDfT1SreJKfb5CTczk3At8M	2020-05-06	False			2020-05-20 15:23:07
29077	Greene County, Missouri	True	https://dese.mo.gov/communications/coronavirus-covid-19-information	2020-03-19		https://greenecountymo.gov/files/PDF/file.pdf?id=35369	2020-03-24	True	https://greenecountymo.gov/files/PDF/file.pdf?id=35369	2020-03-24		https://greenecountymo.gov/files/PDF/file.pdf?id=35369	2020-03-24	True	https://greenecountymo.gov/files/PDF/file.pdf?id=35369	2020-03-16	False			False			2020-04-26 16:29:41
29095	Jackson County, Missouri	True	https://www.semissourian.com/story/2675615.html	2020-03-18		https://www.jacksongov.org/1185/COVID-19-Service-and-Event-Changes	2020-03-24	False				https://www.jacksongov.org/1185/COVID-19-Service-and-Event-Changes	2020-03-24	True	https://www.jacksongov.org/1185/COVID-19-Service-and-Event-Changes	2020-03-24	False			False			2020-04-12 00:08:48
29097	Jasper County, Missouri	True	https://en.wikipedia.org/wiki/COVID-19_pandemic_in_Missouri#Government_response	2020-03-19	False	https://governor.mo.gov/press-releases/archive/governor-parson-announces-first-phase-show-me-strong-recovery-plan-begin-may	2020-05-04	False			False	https://governor.mo.gov/press-releases/archive/governor-parson-announces-first-phase-show-me-strong-recovery-plan-begin-may	2020-05-04	True	https://www.cdc.gov/coronavirus/2019-ncov/community/large-events/mass-gatherings-ready-for-covid-19.html	2020-03-15	True	https://www.mercy.net/newsroom/2020-03-23/mercy--freeman--health-departments-launch-covid-19-test-site/	2020-03-23	False			2020-05-21 11:50:39
29099	Jefferson County, Missouri	True	https://governor.mo.gov/press-releases/archive/what-you-need-know-missouris-guidelines-combat-spread-covid-19	2020-03-17		https://governor.mo.gov/priorities/stay-home-order	2020-04-03	False				https://governor.mo.gov/priorities/stay-home-order	2020-04-06	True	https://governor.mo.gov/priorities/stay-home-order	2020-04-06	True	https://www.google.com/search?client=safari&rls=en&q=jefferson+county+mo+covid+testing&npsic=0&rflfq=1&rlha=0&rllag=38619442,-90367721,12870&tbm=lcl&ved=2ahUKEwinoPfayK3pAhWDhJ4KHV9OBFwQjGp6BAgVED4&tbs=lrf:!3sIAE,lf:1,lf_ui:16&rldoc=1	2020-04-23	False			2020-05-12 01:22:36
29113	Lincoln County, Missouri	True	https://en.wikipedia.org/wiki/COVID-19_pandemic_in_Missouri#Government_response	2020-03-19	False	https://governor.mo.gov/press-releases/archive/governor-parson-announces-first-phase-show-me-strong-recovery-plan-begin-may	2020-05-04	False			False	https://governor.mo.gov/press-releases/archive/governor-parson-announces-first-phase-show-me-strong-recovery-plan-begin-may	2020-05-04	True	https://static1.squarespace.com/static/59f74e33692ebe4773f47551/t/5e87ce5c3bc3324d58db4234/1585958493509/4-3-2020_Order_StayAtHomeSaferAtHome+links.pdf	2020-03-21	True	https://lchdmo.org/covid19-testing		False			2020-05-21 11:20:19
29165	Platte County, Missouri	True	https://en.wikipedia.org/wiki/COVID-19_pandemic_in_Missouri#Government_response	2020-03-19	False	https://plattecountyhealthdept.com/files/documents/COVID-19NEWReopeningPlanVerson051318050505051720PM.pdf	2020-05-04	False			True	https://themissouritimes.com/coronavirus-in-missouri-which-counties-have-implemented-stay-at-home-rules/	2020-03-24	True	http://www.plattecountycitizen.com/theplattecountycitizen/offutt-declares-state-of-emergency-for-platte-city1832020	2020-03-18	True	https://www.kshb.com/news/coronavirus/500-covid-19-tests-to-be-administered-in-platte-county	2020-05-11	False			2020-05-20 14:47:19
29183	St. Charles County, Missouri	True	https://mo01910164.schoolwires.net/site/default.aspx?PageType=3&DomainID=4&ModuleInstanceID=45&ViewID=6446EE88-D30C-497E-9316-3F8874B3E108&RenderLoc=0&FlexDataID=5054&PageID=1	2020-03-30				False				https://www.sccmo.org/ArchiveCenter/ViewFile/Item/4098	2020-03-23	True	https://www.sccmo.org/DocumentCenter/View/15342/Executive-Order-20-04-Gatherings-Limited-to-10-People-or-Less-PDF	2020-03-13	True	https://health.mo.gov/living/healthcondiseases/communicable/novel-coronavirus/mobile-testing.php		True	https://www.stcharlescitymo.gov/331/Park-and-Ride	2020-03-25	2020-05-02 15:29:34
29187	St. Francois County, Missouri	True	https://en.wikipedia.org/wiki/COVID-19_pandemic_in_Missouri#Government_response	2020-03-19	False	https://governor.mo.gov/press-releases/archive/governor-parson-announces-first-phase-show-me-strong-recovery-plan-begin-may	2020-05-04	False			False	https://governor.mo.gov/press-releases/archive/governor-parson-announces-first-phase-show-me-strong-recovery-plan-begin-may	2020-05-04	False	https://dailyjournalonline.com/news/local/govt-and-politics/sfchc-large-gatherings-still-not-recommended/article_38169a27-7eb8-5cfa-b21e-33b0d6162a8e.html					False			2020-05-21 09:40:13
29189	St. Louis County, Missouri	True	https://www.stlmag.com/news/st-louis-school-closings-during-coronavirus/	2020-03-16		https://stlouisco.com/portals/8/docs/document%20library/CountyExecutive/Executive%20Orders/Stay%20at%20Home%20Order.pdf	2020-03-23	True	https://callnewspapers.com/st-louis-county-issues-stay-at-home-order-starting-monday-region-will-follow/	2020-03-23		https://stlouisco.com/portals/8/docs/document%20library/CountyExecutive/Executive%20Orders/Stay%20at%20Home%20Order.pdf	2020-03-23	True	https://www.stlmag.com/news/st-louis-school-closings-during-coronavirus/	2020-03-16	True	https://health.mo.gov/living/healthcondiseases/communicable/novel-coronavirus/mobile-testing.php	2020-03-25	False			2020-04-12 23:45:38
29510	St. Louis city, Missouri	True	https://stlcorona.com/dr-pages-messages/exec-orders/county-executive-order-15-restrictions-on-activities-to-limit-spread-of-covid-19/	2020-03-21		https://stlcorona.com/dr-pages-messages/exec-orders/county-executive-order-15-restrictions-on-activities-to-limit-spread-of-covid-19/	2020-03-21	False				https://www.stlouis-mo.gov/government/departments/health/news/stay-at-home-order-issued-covid-19.cfm	2020-03-21	True	https://stlcorona.com/dr-pages-messages/exec-orders/county-executive-order-14-further-limits-on-crowds/	2020-03-18	True	https://stlcorona.com/resources/covid-19-testing1/	2020-03-31	False			2020-04-20 14:35:49
30031	Gallatin County, Montana					https://www.georgia.org/covid19bizguide	2020-05-01					https://www.georgia.org/covid19bizguide	2020-05-01										2020-05-09 12:56:42
30063	Missoula County, Montana	True	https://www.missoulacounty.us/government/health/health-department/emergency-preparedness/coronavirus-copy	2020-03-24		https://www.missoulacounty.us/government/health/health-department/emergency-preparedness/coronavirus-copy	2020-03-24	True	https://www.missoulacounty.us/government/health/health-department/emergency-preparedness/coronavirus-copy	2020-03-24		https://www.missoulacounty.us/government/health/health-department/emergency-preparedness/coronavirus-copy	2020-03-24	True	https://www.missoulacounty.us/government/health/health-department/emergency-preparedness/coronavirus-copy	2020-03-24	True	https://www.missoulacounty.us/government/health/health-department/emergency-preparedness/coronavirus-copy	2020-03-24	False			2020-05-04 20:45:10
30111	Yellowstone County, Montana	True	https://billingsgazette.com/news/state-and-regional/school-shutdown-for-covid-19-could-stretch-longer-than-two-weeks-in-montana/article_c4a36233-63ff-58c1-a508-6021cf9e3c09.html	2020-03-17		https://billingsgazette.com/news/state-and-regional/school-shutdown-for-covid-19-could-stretch-longer-than-two-weeks-in-montana/article_c4a36233-63ff-58c1-a508-6021cf9e3c09.html	2020-03-17	False	https://www.stillwatercountynews.com/content/shelter-place-order-given-governor	2020-03-28		https://www.stillwatercountynews.com/content/shelter-place-order-given-governor	2020-03-28	True	https://www.stillwatercountynews.com/content/shelter-place-order-given-governor	2020-03-28	True	https://riverstonehealth.org/wp-content/uploads/2020/04/Mobile-Testing-Fact-Sheet-4-2-20.pdf	2020-03-31	False			2020-05-04 20:39:27
31055	Douglas County, Nebraska	True	https://www.douglascounty-ne.gov/coronavirus-covid-19-information/coronavirus-covid-19-information-march-2020	2020-03-16		https://www.douglascounty-ne.gov/covid-19-latest-updates		False				https://www.douglascounty-ne.gov/covid-19-latest-updates		True	https://omahadailyrecord.com/content/police-sheriff%E2%80%99s-office-now-enforcing-ban-gatherings	2020-03-18	True	https://www.douglascounty-ne.gov/coronavirus-covid-19-information/coronavirus-covid-19-information-april-2020	2020-05-27	False	http://www.ometro.com/index.php/alert/covid-19/		2020-05-18 13:57:11
31109	Lancaster County, Nebraska	True	https://governor.nebraska.gov/press/gov-ricketts-announces-15-counties-north-and-central-nebraska-now-included-state%E2%80%99s-directed	2020-03-25		https://governor.nebraska.gov/press/gov-ricketts-announces-15-counties-north-and-central-nebraska-now-included-state%E2%80%99s-directed	2020-03-25	False				https://governor.nebraska.gov/press/gov-ricketts-announces-15-counties-north-and-central-nebraska-now-included-state%E2%80%99s-directed	2020-03-25	True	https://governor.nebraska.gov/press/gov-ricketts-announces-15-counties-north-and-central-nebraska-now-included-state%E2%80%99s-directed	2020-03-25	True	https://www.usnews.com/news/best-states/nebraska/articles/2020-03-25/drive-thru-covid-19-testing-clinic-opens-in-lincoln	2020-03-24	False			2020-04-24 11:50:40
31153	Sarpy County, Nebraska	True	https://www.ketv.com/article/government-and-school-information-amid-coronavirus-pandemic/31980242#	2020-03-19		https://www.sarpy.com/about/county-news/sarpy-countys-covid-19-information-2020-03-29t050000	2020-03-31	False				https://www.sarpy.com/about/county-news/sarpy-countys-covid-19-information-2020-03-29t050000	2020-03-31	True	https://www.sarpy.com/about/county-news/sarpy-countys-covid-19-information-2020-03-29t050000	2020-03-31	False	https://www.sarpycasshealthdepartment.org/novel-coronavirus		False			2020-04-25 15:56:24
32001	Churchill County, Nevada	True	https://thenevadaindependent.com/article/sisolak-announces-statewide-public-school-closures-until-april-to-reduce-coronavirus-spread	2020-03-15		https://thenevadaindependent.com/article/sisolak-orders-all-non-essential-businesses-to-close-warns-of-criminal-penalties-for-noncompliance	2020-03-20	False				https://thenevadaindependent.com/article/sisolak-extends-covid-19-shutdown-until-end-of-april-urges-residents-to-shelter-in-place	2020-03-24	True	https://thenevadaindependent.com/article/sisolak-prohibits-indoor-outdoor-gatherings-of-more-than-10-people-in-new-emergency-directive	2020-03-24	True	https://www.churchillcounty.org/CivicAlerts.aspx?AID=225	2020-05-07	False			2020-05-29 08:24:17
32003	Clark County, Nevada	True	https://lasvegassun.com/news/2020/mar/15/nevadas-k-12-schools-closed-until-april-6-out-of-c/	2020-03-15		https://www.post-gazette.com/business/pittsburgh-company-news/2020/03/17/Nevada-governor-orders-casinos-close-coronavirus-non-essential-businesses/stories/202003170192	2020-03-18	False				https://www.southernnevadahealthdistrict.org/coronavirus	2020-03-18	True	https://www.southernnevadahealthdistrict.org/coronavirus	2020-03-18	True	https://www.fox5vegas.com/coronavirus/unlv-medicine-offers-curbside-covid-19-testing-by-appointment/article_abda7702-6d6f-11ea-bca3-2fd2e4046f6c.html	2020-03-23	False			2020-04-12 21:23:55
32005	Douglas County, Nevada	True	https://www.dcsdk12.org/cms/one.aspx?pageId=11702700	2020-03-12		https://www.dcsdk12.org/cms/one.aspx?pageId=11702700	2020-03-12	True	https://www.dcsdk12.org/cms/one.aspx?pageId=11702700	2020-03-25		https://www.dcsdk12.org/cms/one.aspx?pageId=11702700	2020-03-25	True	https://www.dcsdk12.org/cms/one.aspx?pageId=11702700	2020-03-25	True	https://www.douglascountynv.gov/news/what_s_new/douglas_county_coronavirus_update	2020-03-05	False			2020-05-04 20:42:06
32007	Elko County, Nevada	True	https://thenevadaindependent.com/article/sisolak-announces-statewide-public-school-closures-until-april-to-reduce-coronavirus-spread	2020-03-15		https://thenevadaindependent.com/article/sisolak-orders-all-non-essential-businesses-to-close-warns-of-criminal-penalties-for-noncompliance	2020-03-20	False				https://thenevadaindependent.com/article/sisolak-extends-covid-19-shutdown-until-end-of-april-urges-residents-to-shelter-in-place	2020-03-24	True	https://thenevadaindependent.com/article/sisolak-prohibits-indoor-outdoor-gatherings-of-more-than-10-people-in-new-emergency-directive	2020-03-24	True	https://elkodaily.com/news/local/coronavirus-testing-will-be-offered-to-3-000-elko-county-residents-next-week/article_f5b4f64b-7ca8-5b6e-b010-5a33f4dedd24.html	2020-05-27	False			2020-05-29 08:20:40
32009	Esmeralda County, Nevada	True	https://drive.google.com/file/d/17rg8TO3fBzcp6q_sAbdXQhljBiZPoIdi/view?usp=sharing	2020-03-26		https://pvtimes.com/news/gov-sisolak-puts-teeth-into-business-closure-directive-82706/	2020-03-20	False				http://gov.nv.gov/News/Emergency_Orders/2020/2020-03-31_-_COVID-19_Declaration_of_Emergency_Directive_010_-_Stay_at_Home_Order_(Attachments)/	2020-03-31	True	https://mynews4.com/news/local/gov-sisolak-discusses-how-state-of-nevada-plans-to-mitigate-impacts-of-the-coronavirus	2020-03-12	False			False			2020-05-30 23:46:20
32011	Eureka County, Nevada	True	https://elkodaily.com/news/local/eureka-county-announces-closures-other-steps-in-response-to-virus/article_68378f93-e7ac-5af0-8c53-72edcf21206a.html	2020-03-16	False	https://elkodaily.com/news/local/reopening-rural-nevada-local-governments-glad-to-have-more-say/article_bb02e3a3-1cd1-542e-9ac3-f534733c7820.html	2020-05-15	False			False	https://elkodaily.com/news/local/reopening-rural-nevada-local-governments-glad-to-have-more-say/article_bb02e3a3-1cd1-542e-9ac3-f534733c7820.html	2020-05-15	True	https://www.usnews.com/news/best-states/nevada/articles/2020-03-12/vegas-reno-hospitals-pitch-tents-to-screen-for-coronavirus	2020-03-12	False	https://www.clarkcountynv.gov/public-communications/news/Pages/Appointment-Only,-Drive-Thru-COVID-19-Test-Site-Offering-Tests-Tuesday,-Wednesday-Through-UMC.aspx	2020-05-06	False			2020-05-30 23:13:21
32013	Humboldt County, Nevada	True	https://thenevadaindependent.com/article/sisolak-announces-statewide-public-school-closures-until-april-to-reduce-coronavirus-spread	2020-03-15		https://thenevadaindependent.com/article/sisolak-orders-all-non-essential-businesses-to-close-warns-of-criminal-penalties-for-noncompliance	2020-03-20	False				https://thenevadaindependent.com/article/sisolak-extends-covid-19-shutdown-until-end-of-april-urges-residents-to-shelter-in-place	2020-03-24	True	https://thenevadaindependent.com/article/sisolak-prohibits-indoor-outdoor-gatherings-of-more-than-10-people-in-new-emergency-directive	2020-03-24	True	https://www.hcnv.us/AlertCenter.aspx?AID=Humboldt-County-Coronavirus-COVID19-Upda-36	2020-04-24	False			2020-05-29 08:35:12
32015	Lander County, Nevada	True	https://nevadanewsgroup.com/MobileContent/NEWS/NEWS-Headlines/Article/Nevada-schools-closed-until-April-6-due-to-coronavirus/36/348/44141	2020-03-16	False	https://thenevadaindependent.com/article/counties-submit-reports-to-state-panel-detailing-why-they-should-open-as-pressure-mounts-on-sisolak-to-issue-phase-1-directive	2020-05-15	False			True	http://www.landercountynv.org/Lander%20County%20HR_20200401_094349.pdf	2020-03-17	True	https://lasvegassun.com/news/2020/mar/24/sisolak-bans-public-gatherings-10-more-people/	2020-03-24	False			False			2020-05-30 01:41:19
32017	Lincoln County, Nevada	True	https://www.theinteriorjournal.com/2020/03/12/lincoln-county-schools-closing-through-april-10-in-response-to-covid-19/	2020-03-13		https://kfor.com/health/coronavirus/confusion-grows-as-nonessential-businesses-shut-down-in-some-counties-but-not-in-others/	2020-03-17	False				https://lccentral.com/2020/04/01/governor-announces-stay-at-home-directive-extends-closure-date-to-the-end-of-april/	2020-03-17	True	https://www.nptelegraph.com/news/local_news/updated-events-in-north-platte-surrounding-areas-canceled/article_4d513100-654d-11ea-bdb5-538af032263c.html	2020-03-12	True	https://lccentral.com/2020/05/29/drive-thru-covid-19-testing-coming-to-alamo-and-panaca/	2020-06-02	False			2020-05-30 01:50:01
32019	Lyon County, Nevada	True	https://www.lyoncsd.org/quick-links-d98290ba/coronavirus-2019-covid-19-28dd9021	2020-03-15	True	https://thenevadaindependent.com/article/county-governments-plan-for-first-phase-of-reopening-nevadas-economy-prepare-surveys-on-readiness	2020-03-17	True	https://thenevadaindependent.com/article/sisolak-prohibits-indoor-outdoor-gatherings-of-more-than-10-people-in-new-emergency-directive	2020-03-12	True	https://thenevadaindependent.com/article/sisolak-prohibits-indoor-outdoor-gatherings-of-more-than-10-people-in-new-emergency-directive	2020-03-12	True	https://thenevadaindependent.com/article/sisolak-prohibits-indoor-outdoor-gatherings-of-more-than-10-people-in-new-emergency-directive	2020-03-12	False			False			2020-05-29 08:06:02
32021	Mineral County, Nevada	True	https://www.nye.k12.nv.us/article/210176?org=tonopah	2020-03-16	False	https://www.fox5vegas.com/coronavirus/gyms-bars-places-of-worship-can-reopen-in-nevadas-phase-2-beginning-friday/article_7947d286-9fc8-11ea-a80e-d3dbb7f89da2.html	2020-05-29	False			False	https://www.8newsnow.com/news/local-news/governor-sisolak-to-unveil-roadmap-to-reopen-nevada-in-news-conference-tonight-at-5-p-m/	2020-05-15	True	https://mcindependentnews.com/2020/04/armed-forces-day-canceled-first-time-in-70-years/	2020-03-12	False			False			2020-05-30 13:35:03
32023	Nye County, Nevada	True	https://www.nye.k12.nv.us/o/ncsd/page/ncsd-covid-19-resource-page	2020-03-15				False				https://www.nyecounty.net/1066/Coronavirus-COVID-19-Information	2020-04-08	True	https://pvtimes.com/news/nye-county-prepped-for-covid-19-83390/	2020-04-08	True	https://www.fox5vegas.com/coronavirus/nye-county-offering-drive-thru-covid-19-testing-in-pahrump-tonopah-this-week/article_5f08313e-7e4b-11ea-a69a-b36e71a2896e.html	2020-04-18	False	https://www.nyecounty.net/747/Regional-Transportation-Commission		2020-04-26 13:31:25
32027	Pershing County, Nevada	False	https://thenevadaindependent.com/article/sisolak-announces-statewide-public-school-closures-until-april-to-reduce-coronavirus-spread	2020-03-15		https://thenevadaindependent.com/article/sisolak-orders-all-non-essential-businesses-to-close-warns-of-criminal-penalties-for-noncompliance	2020-03-20	False				https://thenevadaindependent.com/article/sisolak-extends-covid-19-shutdown-until-end-of-april-urges-residents-to-shelter-in-place	2020-03-24	True	https://thenevadaindependent.com/article/sisolak-prohibits-indoor-outdoor-gatherings-of-more-than-10-people-in-new-emergency-directive	2020-03-24	False			False			2020-05-29 09:08:01
32029	Storey County, Nevada	True	https://drive.google.com/file/d/1cmDZLJ5ynIj3PSqOP9zW-DnW9A8T97xc/view?usp=sharing	2020-03-16		https://www.tahoedailytribune.com/news/nevada-governor-says-non-essential-businesses-must-close-or-face-tough-penalties/	2020-03-20	False				https://news3lv.com/news/coronavirus/governor-orders-closure-of-all-nevada-casinos-to-reduce-spread-of-coronavirus	2020-03-17	True	https://carsonnow.org/story/03/12/2020/virginia-city-rocky-mountain-oyster-fry-canceled-amid-covid-19-health-concerns	2020-03-12	True	https://www.storeycounty.org/DocumentCenter/View/18461/Quad-County-Community-Based-Testing-April-23?bidId=	2020-04-27	False			2020-05-30 21:58:45
32031	Washoe County, Nevada	True	https://www.washoeschools.net/site/default.aspx?PageType=3&ModuleInstanceID=32531&ViewID=7b97f7ed-8e5e-4120-848f-a8b4987d588f&RenderLoc=0&FlexDataID=39011&PageID=14315	2020-03-16	True	https://www.washoecounty.us/outreach/2020/03/2020-03-21-covid-19-business-update.php	2020-03-20	False			True	https://mynews4.com/news/local/governor-sisolak-formally-declares-stay-at-home-order-for-nevadans	2020-04-01	True	https://www.rgj.com/story/sports/2020/03/12/coronavirus-events-canceled-list-reno-wolf-pack-washoe-county-schools/5032555002/	2020-03-12	False	https://www.rgj.com/story/news/2020/05/28/nevada-coronavirus-washoe-county-cases-deaths-covid-19-reopening/5271770002/	2020-05-30	False			2020-05-28 23:52:21
32033	White Pine County, Nevada	True	https://thenevadaindependent.com/article/sisolak-announces-statewide-public-school-closures-until-april-to-reduce-coronavirus-spread	2020-03-15		https://thenevadaindependent.com/article/sisolak-orders-all-non-essential-businesses-to-close-warns-of-criminal-penalties-for-noncompliance	2020-03-20	False				https://thenevadaindependent.com/article/sisolak-extends-covid-19-shutdown-until-end-of-april-urges-residents-to-shelter-in-place	2020-03-24	True	https://thenevadaindependent.com/article/sisolak-prohibits-indoor-outdoor-gatherings-of-more-than-10-people-in-new-emergency-directive	2020-03-24	False			False			2020-05-29 08:42:37
32510	Carson City, Nevada	True	https://thenevadaindependent.com/article/sisolak-orders-all-non-essential-businesses-to-close-warns-of-criminal-penalties-for-noncompliance	2020-03-15		https://thenevadaindependent.com/article/sisolak-to-order-statewide-closure-of-non-essential-businesses-including-casinos-following-in-footsteps-of-other-states	2020-03-20	False				https://thenevadaindependent.com/article/sisolak-extends-covid-19-shutdown-until-end-of-april-urges-residents-to-shelter-in-place	2020-03-24	True	https://thenevadaindependent.com/article/sisolak-prohibits-indoor-outdoor-gatherings-of-more-than-10-people-in-new-emergency-directive	2020-03-24	True	https://carsonnow.org/story/04/23/2020/carson-city-quad-county-team-we-will-test-those-without-covid-19-symptoms	2020-04-27	False			2020-05-29 08:16:48
33001	Belknap County, New Hampshire	True	https://www.seacoastonline.com/news/20200416/nh-schools-directed-to-remain-closed-for-rest-of-academic-year	2020-04-16	False	https://www.nytimes.com/interactive/2020/us/states-reopen-map-coronavirus.html	2020-05-18	True	https://www.belknapcounty.org/sites/belknapcountynh/files/alerts/coronavirus_note.pdf	2020-03-20	True	https://www.jdsupra.com/legalnews/new-hampshire-shuts-down-non-essential-92810/	2020-03-27	True	https://www.jdsupra.com/legalnews/new-hampshire-shuts-down-non-essential-92810/	2020-03-27	False			False			2020-05-21 17:35:34
33003	Carroll County, New Hampshire	True	https://www.seacoastonline.com/news/20200416/nh-schools-directed-to-remain-closed-for-rest-of-academic-year	2020-04-16	False	https://www.nytimes.com/interactive/2020/us/states-reopen-map-coronavirus.html	2020-05-18	False			True	https://www.jdsupra.com/legalnews/new-hampshire-shuts-down-non-essential-92810/	2020-03-27	True	https://www.jdsupra.com/legalnews/new-hampshire-shuts-down-non-essential-92810/	2020-03-27	True	https://lebanonnh.gov/CivicAlerts.aspx?AID=1368	2020-04-29	False			2020-05-22 12:56:15
33005	Cheshire County, New Hampshire	True	https://www.seacoastonline.com/news/20200416/nh-schools-directed-to-remain-closed-for-rest-of-academic-year	2020-04-16	False	https://www.nytimes.com/interactive/2020/us/states-reopen-map-coronavirus.html	2020-05-18	False			True	https://www.jdsupra.com/legalnews/new-hampshire-shuts-down-non-essential-92810/	2020-03-27	True	https://www.jdsupra.com/legalnews/new-hampshire-shuts-down-non-essential-92810/	2020-03-27	False			False			2020-05-21 17:15:47
33007	Coos County, New Hampshire	True	https://www.seacoastonline.com/news/20200416/nh-schools-directed-to-remain-closed-for-rest-of-academic-year	2020-04-16	False	https://whdh.com/news/some-non-essential-businesses-reopening-in-new-hampshire-amid-coronavirus-pandemic/	2020-05-18	True	https://www.jdsupra.com/legalnews/new-hampshire-shuts-down-non-essential-92810/	2020-03-27	True	https://www.jdsupra.com/legalnews/new-hampshire-shuts-down-non-essential-92810/	2020-03-27	True	https://www.jdsupra.com/legalnews/new-hampshire-shuts-down-non-essential-92810/	2020-03-27	True	https://lebanonnh.gov/CivicAlerts.aspx?AID=1368	2020-04-29	False			2020-05-22 13:08:53
33009	Grafton County, New Hampshire	True	https://www.seacoastonline.com/news/20200416/nh-schools-directed-to-remain-closed-for-rest-of-academic-year	2020-03-16	False	https://www.nytimes.com/interactive/2020/us/states-reopen-map-coronavirus.html	2020-05-18	False			True	https://www.jdsupra.com/legalnews/new-hampshire-shuts-down-non-essential-92810/	2020-03-27	True	https://www.jdsupra.com/legalnews/new-hampshire-shuts-down-non-essential-92810/	2020-03-27	False			False			2020-05-21 16:53:22
33011	Hillsborough County, New Hampshire	False						False						False						False			2020-04-25 15:43:14
[truncated: 652 more rows]
