# Supplementary material for: Reduction of COVID-19 Incidence and Nonpharmacologic Interventions: Analysis Using a US County–Level Policy Data Set
Source: J Med Internet Res. 2020 Dec 21;22(12):e24614. doi: 10.2196/24614 (PMC7755429; doi:10.2196/24614)
Supplement: Multimedia Appendix 1 [file jmir_v22i12e24614_app1.zip › HikmaHealthCountyData/all_county_policies.csv]

fips	county_name	school	school_url	school_date	work	work_url	work_date	shelter_enforcement	shelter_enforcement_url	shelter_enforcement_date	shelter	shelter_url	shelter_date	event	event_url	event_date	testing	testing_url	testing_date	transport	transport_url	transport_date	updated
6073	San Diego County, California	True	https://www.sandiegocounty.gov/content/sdc/hhsa/programs/phs/community_epidemiology/dc/2019-nCoV.html	2020-03-16	True	https://www.sandiegocounty.gov/content/sdc/hhsa/programs/phs/community_epidemiology/dc/2019-nCoV.html	2020-03-15	False			True	https://www.sandiegocounty.gov/content/sdc/hhsa/programs/phs/community_epidemiology/dc/2019-nCoV.html	2020-03-19	True	https://www.sandiegocounty.gov/content/sdc/hhsa/programs/phs/community_epidemiology/dc/2019-nCoV.html	2020-03-16	True	https://health.ucsd.edu/coronavirus/Pages/default.aspx		True	https://www.sdmts.com/schedules-real-time/covid-19-updates	2020-04-12	2020-04-09 11:03:27
17031	Cook County, Illinois	True	https://www.cookcountypublichealth.org/communicable-diseases/covid-19/schools-workplaces-and-communities/schools/	2020-03-17	True	https://www.cookcountypublichealth.org/communicable-diseases/covid-19/schools-workplaces-and-communities/workplaces/	2020-03-20	False			True	https://www.cookcountypublichealth.org/communicable-diseases/covid-19/schools-workplaces-and-communities/workplaces/	2020-04-01	True	https://www.cookcountypublichealth.org/communicable-diseases/covid-19/schools-workplaces-and-communities/communities/	2020-04-01	False			False			2020-04-09 11:32:26
48201	Harris County, Texas	True	https://publichealth.harriscountytx.gov/Resources/2019-Novel-Coronavirus	2020-03-24	True	https://publichealth.harriscountytx.gov/Resources/2019-Novel-Coronavirus	2020-03-24	True	https://www.readyharris.org/Stay-Home	2020-03-24	True	https://publichealth.harriscountytx.gov/Resources/2019-Novel-Coronavirus	2020-03-20	True	https://www.readyharris.org/Stay-Home	2020-03-24	True	https://publichealth.harriscountytx.gov/Resources/2019-Novel-Coronavirus		True	https://www.ridemetro.org/Pages/Coronavirus.aspx	2020-03-30	2020-04-09 18:08:51
4013	Maricopa County, Arizona	True	https://azgovernor.gov/governor/news/2020/03/governor-ducey-superintendent-hoffman-announce-extension-school-closures	2020-03-30	True	https://www.fox10phoenix.com/video/669286	2020-03-31	False			False	https://www.theguardian.com/us-news/2020/mar/30/arizona-coronavirus-covid-19-lockdown-shelter-in-place		False	https://www.maricopa.gov/Calendar.aspx		True	https://www.fox10phoenix.com/news/banner-health-announces-drive-through-covid-19-testing-in-the-valley	2020-03-23	False	https://www.maricopa.gov/5307/Transportation-MCDOT		2020-04-09 18:33:06
49043	Summit County, Utah	True	http://www.pcschools.us/wp-content/uploads/2020/03/3-23-20-Schools-Dismissed-through-May-1.pdf	2020-03-16	True	https://www.summitcounty.org/DocumentCenter/View/10751/Joint-Public-Health-Order-2020-03-FINAL	2020-03-27	True	https://www.summitcounty.org/DocumentCenter/View/10751/Joint-Public-Health-Order-2020-03-FINAL	2020-03-27	True	https://www.summitcounty.org/DocumentCenter/View/10751/Joint-Public-Health-Order-2020-03-FINAL	2020-03-27	True	https://www.summitcounty.org/DocumentCenter/View/10751/Joint-Public-Health-Order-2020-03-FINAL	2020-03-27	True	https://kutv.com/news/local/curbside-coronavirus-testing-now-available-in-summit-county	2020-04-02	False			2020-04-09 23:04:50
6085	Santa Clara County, California	True	https://www.santaclarausd.org/site/default.aspx?PageType=3&DomainID=8&ModuleInstanceID=10&ViewID=6446EE88-D30C-497E-9316-3F8874B3E108&RenderLoc=0&FlexDataID=5881&PageID=9	2020-03-16	True	https://www.sfchronicle.com/local-politics/article/Bay-Area-must-shelter-in-place-Only-15135014.php	2020-03-17	True	https://www.sfchronicle.com/local-politics/article/Bay-Area-must-shelter-in-place-Only-15135014.php	2020-03-17	True	https://www.sfchronicle.com/local-politics/article/Bay-Area-must-shelter-in-place-Only-15135014.php	2020-03-03	True	https://www.mercurynews.com/2020/03/09/following-first-coronavirus-death-santa-clara-county-bans-all-large-gathering/	2020-03-11	True	https://www.sccgov.org/sites/phd/DiseaseInformation/novel-coronavirus/Pages/coronavirus-facts.aspx		False			2020-04-09 23:49:14
6059	Orange County, California	True	https://www.orangeusd.org/parent-community-corner/covid-19-information	2020-03-16	True	https://ktla.com/news/local-news/o-c-bans-gatherings-of-any-size-closes-bars-and-restaurants-as-virus-cases-climb-to-29/	2020-03-17	False			True	https://ktla.com/news/local-news/o-c-bans-gatherings-of-any-size-closes-bars-and-restaurants-as-virus-cases-climb-to-29/	2020-03-17	True	https://ktla.com/news/local-news/o-c-bans-gatherings-of-any-size-closes-bars-and-restaurants-as-virus-cases-climb-to-29/	2020-03-17	True	https://voiceofoc.org/2020/03/1967086/	2020-03-21	False			2020-04-10 09:11:00
12086	Miami-Dade County, Florida	True	http://www.dadeschools.net/	2020-03-31	True	https://www.miamidade.gov/information/library/coronavirus-emergency-order-07-20-businesses.pdf	2020-03-19	True	https://www.nbcmiami.com/news/local/florida-coronavirus-deaths-pass-350-more-than-16300-confirmed-cases/2217823/	2020-04-09	True	https://www.miamidade.gov/information/library/coronavirus-emergency-order-safer-at-home.pdf	2020-03-26	True	https://www.miamidade.gov/information/library/coronavirus-emergency-order-10-20-public-gatherings.pdf	2020-03-24	True	https://wsvn.com/news/local/miami-dade/testing-sites-for-covid-19-in-broward-and-miami-dade/	2020-03-19	False			2020-04-10 19:30:18
48113	Dallas County, Texas	True	https://www.dallasisd.org/cms/lib/TX01001475/Centricity/Domain/11840/Board%20of%20Trustees%20Statement_District%20Closing_031620.pdf	2020-03-20	True	https://www.dallascounty.org/covid-19/judge-orders.php	2020-03-31	False			True	https://www.dallascounty.org/covid-19/judge-orders.php	2020-03-31	True	https://www.dallascounty.org/covid-19/judge-orders.php	2020-03-31	True	https://www.dallascounty.org/covid-19/testing-locations.php	2020-04-10	False			2020-04-10 19:36:29
36047	Kings County, New York	True	https://www.schools.nyc.gov/school-life/health-and-wellness/coronavirus-update	2020-03-17	True	https://www.governor.ny.gov/news/no-2026-continuing-temporary-suspension-and-modification-laws-relating-disaster-emergency	2020-03-20	True	https://theintercept.com/2020/04/03/nypd-social-distancing-arrests-coronavirus/	2020-04-03	True	https://ny.curbed.com/2020/3/20/21187022/coronavirus-new-york-shutdown-shelter-in-place	2020-03-20	True	https://www.governor.ny.gov/news/no-2026-continuing-temporary-suspension-and-modification-laws-relating-disaster-emergency	2020-03-20	True	https://www.statcarewalkin.com/covid-19-testing-near-me-brooklyn-11216-ny-coronavirus-cost-test-available/	2020-04-10	True	https://new.mta.info/precautions-against-coronavirus	2020-04-10	2020-04-10 20:17:48
36081	Queens County, New York	True	https://www.schools.nyc.gov/school-life/health-and-wellness/coronavirus-update	2020-03-17	True	https://www.governor.ny.gov/news/no-2026-continuing-temporary-suspension-and-modification-laws-relating-disaster-emergency	2020-03-20	True	https://theintercept.com/2020/04/03/nypd-social-distancing-arrests-coronavirus/	2020-03-20	True	https://www.governor.ny.gov/news/no-2026-continuing-temporary-suspension-and-modification-laws-relating-disaster-emergency	2020-03-20	True	https://www.governor.ny.gov/news/no-2026-continuing-temporary-suspension-and-modification-laws-relating-disaster-emergency	2020-03-20	True	https://abc7ny.com/coronavirus-testing-site-nyc-update/6091934/	2020-04-10	True	https://new.mta.info/precautions-against-coronavirus	2020-04-10	2020-04-10 20:21:09
36061	New York County, New York	True	https://www.schools.nyc.gov/school-life/health-and-wellness/coronavirus-update	2020-03-17	True	https://www.governor.ny.gov/news/no-2026-continuing-temporary-suspension-and-modification-laws-relating-disaster-emergency	2020-03-20	True	https://theintercept.com/2020/04/03/nypd-social-distancing-arrests-coronavirus/	2020-03-20	True	https://www.governor.ny.gov/news/no-2026-continuing-temporary-suspension-and-modification-laws-relating-disaster-emergency	2020-03-20	True	https://www.governor.ny.gov/news/no-2026-continuing-temporary-suspension-and-modification-laws-relating-disaster-emergency	2020-03-20	True	https://coronavirus.health.ny.gov/covid-19-testing	2020-03-11	True	https://new.mta.info/precautions-against-coronavirus	2020-04-10	2020-04-10 20:24:46
36005	Bronx County, New York	True	https://www.schools.nyc.gov/school-life/health-and-wellness/coronavirus-update	2020-03-17	True	https://www.governor.ny.gov/news/no-2026-continuing-temporary-suspension-and-modification-laws-relating-disaster-emergency	2020-03-20	True	https://theintercept.com/2020/04/03/nypd-social-distancing-arrests-coronavirus/	2020-04-03	True	https://coronavirus.health.ny.gov/covid-19-testing	2020-03-20	True	https://coronavirus.health.ny.gov/covid-19-testing	2020-03-20	True	https://www.statcarewalkin.com/covid-19-testing-near-me-bronx-10475-ny-coronavirus-cost-test-available/	2020-04-10	True	https://new.mta.info/precautions-against-coronavirus	2020-04-10	2020-04-10 20:28:34
12057	Hillsborough County, Florida	True	https://www.sdhc.k12.fl.us/doc/2650/communications/resources/coronavirus/?utm_source=web&utm_medium=alert&utm_campaign=coronavirus	2020-03-16	True			True	https://www.adn.com/nation-world/2020/03/30/florida-megachurch-pastor-who-held-sunday-services-in-violation-of-coronavirus-orders-surrenders-to-police/	2020-03-30	True	https://www.visittampabay.com/covid-19/	2020-04-01	True	https://www.visittampabay.com/covid-19/	2020-04-01	True	https://www.fox13news.com/news/florida-ramps-up-testing-ahead-of-anticipated-covid-19-peak	2020-04-08	True	http://www.gohart.org/	2020-04-01	2020-04-10 22:21:55
48439	Tarrant County, Texas	True	https://dfw.cbslocal.com/2020/03/24/all-schools-in-the-fort-worth-independent-school-district-closed-until-further-notice/	2020-03-24	True	https://www.star-telegram.com/news/local/fort-worth/article241443911.html	2020-03-24	True	https://www.texastribune.org/2020/03/23/texas-coronavirus-order-enforcement/	2020-03-24	True	https://www.tarrantcounty.com/content/dam/main/global/Covid-19/covid-19-EO-stay-at-home-amended-signed03-24-20.pdf	2020-03-24	True	https://www.tarrantcounty.com/content/dam/main/global/Covid-19/covid-19-EO-stay-at-home-amended-signed03-24-20.pdf	2020-03-24	True	https://www.dshs.state.tx.us/coronavirus/testing.aspx	2020-03-31	False			2020-04-11 13:51:35
26163	Wayne County, Michigan	True	https://detroit.cbslocal.com/2020/03/26/full-list-of-coronavirus-cancellations-postponements-closures-in-michigan/	2020-03-16	True	https://www.waynecounty.com/departments/hhvs/coronavirus-response-continues-at-wayne-county-public.aspx	2020-03-12	True	https://www.clickondetroit.com/news/local/2020/04/03/michigan-officials-follow-covid-19-social-distancing-orders-or-face-fines-up-to-1000/	2020-04-02	True	https://www.clickondetroit.com/news/2020/03/23/michigan-issues-stay-at-home-order-amid-coronavirus-heres-what-it-means/	2020-03-24	True	https://www.wxyz.com/news/national/coronavirus/wayne-county-canceling-all-county-events-for-30-days-some-employees-on-paid-furlough		True	https://www.clickondetroit.com/news/local/2020/03/27/drive-up-coronavirus-covid-19-testing-site-opens-today-in-detroit-how-it-works/	2020-03-27	False	https://www.clickondetroit.com/news/local/2020/04/07/im-terrified-of-getting-it-bus-drivers-push-detroit-to-halt-service-during-coronavirus-covid-19-pandemic/		2020-04-11 13:51:44
53033	King County, Washington	True	https://www.kingcounty.gov/depts/health/communicable-diseases/disease-control/novel-coronavirus/schools/closures.aspx	2020-03-23	True	https://www.kingcounty.gov/depts/health/communicable-diseases/disease-control/novel-coronavirus.aspx	2020-03-23	False			True	https://www.governor.wa.gov/sites/default/files/proclamations/20-25%20Coronovirus%20Stay%20Safe-Stay%20Healthy%20(tmp)%20(002).pdf	2020-03-02	True	https://www.governor.wa.gov/sites/default/files/proclamations/20-25%20Coronovirus%20Stay%20Safe-Stay%20Healthy%20(tmp)%20(002).pdf	2020-03-23	True	https://www.seattletimes.com/seattle-news/health/how-and-where-to-be-tested-for-the-coronavirus-that-causes-covid-19/	2020-03-19	False			2020-04-11 14:14:10
25025	Suffolk County, Massachusetts	True	https://www.bostonpublicschools.org/cms/lib/MA01906464/Centricity/Domain/294/2020-3-13%20Closure%20Notice.pdf	2020-03-17	True	https://www.boston.gov/departments/public-health-commission/coronavirus-timeline	2020-03-24	False			True	https://www.boston.gov/departments/public-health-commission/coronavirus-timeline	2020-03-23	True	https://www.boston.gov/departments/public-health-commission/coronavirus-timeline	2020-03-15	True	https://www.mass.gov/info-details/covid-19-cases-quarantine-and-monitoring#testing-at-the-massachusetts-state-public-health-laboratory-	2020-02-28	True	https://www.mbta.com/covid19?utm_campaign=curated-content&utm_content=Service+Changes&utm_medium=banner&utm_source=homepage&utm_term=null	2020-04-10	2020-04-11 18:23:30
34013	Essex County, New Jersey	True	https://essexcountynj.org/essex-county-executive-divincenzo-school-board-president-father-leahy-and-superintendent-pederson-announce-essex-county-schools-of-technology-will-shift-to-on-line-instruction-for-two-weeks/	2020-03-16	True	https://www.tapinto.net/towns/newark/sections/coronavirus-news/articles/baraka-imposes-shelter-in-place-order-for-three-newark-neighborhoods	2020-03-21	True	https://www.northjersey.com/story/news/essex/2020/04/07/nj-coronavirus-newark-police-issue-800-summonses-close-businesses/2960013001/	2020-03-31	True	https://www.tapinto.net/towns/newark/sections/coronavirus-news/articles/baraka-imposes-shelter-in-place-order-for-three-newark-neighborhoods	2020-03-21	True	https://www.tapinto.net/towns/newark/sections/coronavirus-news/articles/baraka-imposes-shelter-in-place-order-for-three-newark-neighborhoods	2020-03-21	True	https://essexcountynj.org/essex-county-executive-divincenzo-freeholder-president-gill-and-vice-president-richardson-announce-screening-site-for-novel-coronavirus-covid-19-to-open-in-essex-county-weequahic-park/	2020-03-26	False			2020-04-11 18:41:39
40109	Oklahoma County, Oklahoma	True	https://www.okcps.org/site/default.aspx?PageType=3&DomainID=4&ModuleInstanceID=88&ViewID=6446EE88-D30C-497E-9316-3F8874B3E108&RenderLoc=0&FlexDataID=8974&PageID=1	2020-03-13	True	https://www.okc.gov/residents/prepare-okc/know-what-to-do/covid-19-coronavirus-in-okc/covid-19-emergency-restrictions-in-oklahoma-city	2020-03-16	False			True	https://www.okc.gov/residents/prepare-okc/know-what-to-do/covid-19-coronavirus-in-okc/covid-19-emergency-restrictions-in-oklahoma-city	2020-03-16	True	https://www.okc.gov/residents/prepare-okc/know-what-to-do/covid-19-coronavirus-in-okc/covid-19-emergency-restrictions-in-oklahoma-city	2020-03-16	True	https://www.occhd.org/COVID-19	2020-04-13	False			2020-04-11 19:55:02
25009	Essex County, Massachusetts	True	https://www.salemk12.org/news/what_s_new/c_o_v_i_d-19_update_and_school_closure	2020-03-13	True	https://www.salem.org/covid19/	2020-03-10	True	https://www.nbcboston.com/on-air/as-seen-on/salem-to-fine-people-for-not-wearing-masks/2105473/	2020-04-10	True	https://salem.wickedlocal.com/news/20200323/stay-home-advisory-biz-closure-order-issued	2020-03-23		https://www.salem.org/covid19/	2020-03-10	True	https://patch.com/massachusetts/beverly/coronavirus-testing-available-north-shore-residents	2020-04-01	True	https://www.mbta.com/accessibility/the-ride	2020-04-10	2020-04-11 20:04:39
12071	Lee County, Florida	True	https://www.news-press.com/story/news/education/2020/03/13/coronavirus-florida-lee-collier-schools-close-next-two-weeks/5046810002/	2020-03-14	True	https://www.leegov.com/covid-19/safer-at-home-order	2020-04-02	False			True	https://www.leegov.com/covid-19/safer-at-home-order	2020-04-02	True	https://www.leegov.com/covid-19/safer-at-home-order	2020-04-02	True	https://www.news-press.com/story/news/local/2020/03/26/coronavirus-heres-how-get-tested-swfl/2915277001/	2020-03-26	True	https://www.leegov.com/leetran	2020-03-26	2020-04-11 20:10:28
21111	Jefferson County, Kentucky	True	https://www.wdrb.com/news/jcps-louisville-area-schools-to-close-for-3-weeks-starting-monday-amid-covid-19-outbreak/article_f1ede79e-63bd-11ea-ae02-a7a0b3eaf63d.html	2020-03-16	True	https://louisvilleky.gov/news/what-you-need-know-about-coronavirus	2020-03-12	False			True	https://louisvilleky.gov/news/what-you-need-know-about-coronavirus	2020-03-12	True	https://louisvilleky.gov/news/what-you-need-know-about-coronavirus	2020-03-12	True	https://louisvilleky.gov/news/what-you-need-know-about-coronavirus	2020-03-05	False			2020-04-11 20:17:10
6081	San Mateo County, California	True	https://www.smcoe.org/other/covid-19-response-and-resources.html	2020-03-12	True	https://www.smcgov.org/sites/smcgov.org/files/HO%20Order%20Shelter%20in%20Place%2020200316.pdf	2020-03-16	False			True	https://www.smcgov.org/sites/smcgov.org/files/HO%20Order%20Shelter%20in%20Place%2020200316.pdf	2020-03-16	True	https://www.smcgov.org/sites/smcgov.org/files/HO%20Order%20Shelter%20in%20Place%2020200316.pdf	2020-03-16	True	https://www.projectbaseline.com/study/covid-19/	2020-03-26	False			2020-04-11 20:28:06
6077	San Joaquin County, California	True	https://www.sjcoe.org/healthsafety/schoolclosure.aspx	2020-03-16	True	https://www.sjgov.org/WorkArea/DownloadAsset.aspx?id=32448	2020-03-19	False			True	https://www.sjgov.org/WorkArea/DownloadAsset.aspx?id=32448	2020-03-19	True	https://www.sjgov.org/WorkArea/DownloadAsset.aspx?id=32430	2020-03-13	True	https://www.kcra.com/article/how-san-joaquin-countys-free-covid-19-drive-thru-testing-works/32084822#	2020-04-10	False			2020-04-11 20:33:26
13067	Cobb County, Georgia	True	http://cobbcast.cobbk12.org/?p=31681	2020-03-13	True	https://www.cobbcounty.org/communications/info-center/covid-19-updates	2020-04-03	False			True	https://www.cobbcounty.org/communications/info-center/covid-19-updates	2020-04-03	True	https://www.cobbcounty.org/communications/info-center/covid-19-updates	2020-04-03	False	https://www.cobbcounty.org/communications/info-center/covid-19-updates		False			2020-04-11 20:59:38
13089	DeKalb County, Georgia	True	https://www.dekalbschoolsga.org/covid-19/covid-19/update-11-dekalb-county-school-district-closed-effective-march-16-2020/	2020-03-16	True	https://www.dekalbcountyga.gov/sites/default/files/users/user715/Stay%20at%20Home%20Order%20FINAL.pdf	2020-03-27	False			True	https://www.dekalbcountyga.gov/sites/default/files/users/user715/Stay%20at%20Home%20Order%20FINAL.pdf	2020-03-27	True	https://www.dekalbcountyga.gov/sites/default/files/users/user715/Stay%20at%20Home%20Order%20FINAL.pdf	2020-03-27	False			False			2020-04-11 21:06:00
15003	Honolulu County, Hawaii	True	https://www.hawaiinewsnow.com/2020/03/24/hawaii-public-school-campuses-remain-closed-through-april/	2020-03-24	True	https://www.khon2.com/coronavirus/8-new-covid-19-cases-in-hawaii-bringing-state-total-to-56/	2020-03-23	True	https://www.khon2.com/coronavirus/8-new-covid-19-cases-in-hawaii-bringing-state-total-to-56/	2020-03-23	True	https://www.khon2.com/coronavirus/8-new-covid-19-cases-in-hawaii-bringing-state-total-to-56/	2020-03-23	True	https://www.khon2.com/coronavirus/8-new-covid-19-cases-in-hawaii-bringing-state-total-to-56/	2020-03-24	True	https://health.hawaii.gov/news/corona-virus/hawaii-covid-19-daily-news-digest-march-27-2020/	2020-03-27	False	http://www.thebus.org/		2020-04-11 21:17:32
36055	Monroe County, New York	True	https://www.rcsdk12.org/cms/lib/NY01001156/Centricity/Domain/1/Letter%20from%20Terry%20Dade%20to%20community%203142020.pdf	2020-03-16	True	https://www2.monroecounty.gov/health-COVID-19	2020-04-11	False			True		2020-04-11	True		2020-04-11	True	https://www.rochesterregional.org/news/2020/03/coronavirus-testing-rochester	2020-04-08	False			2020-04-11 21:20:14
8031	Denver County, Colorado	True	https://www.denverpost.com/2020/03/12/denver-schools-closed-coronavirus/	2020-03-16	True	https://www.denvergov.org/content/denvergov/en/environmental-health/news/coronavirus-info/frequently-asked-questions---stay-at-home-order.html	2020-03-24	True	https://www.9news.com/article/news/local/next/denver-citing-non-essential-businesses-for-staying-open-during-pandemic/73-d8623d7b-16ff-4e41-a823-3c41818fe0a2	2020-03-31	True	https://www.denvergov.org/content/denvergov/en/environmental-health/news/coronavirus-info/frequently-asked-questions---stay-at-home-order.html	2020-03-24	True	https://www.denvergov.org/content/denvergov/en/environmental-health/news/coronavirus-info/frequently-asked-questions---stay-at-home-order.html	2020-03-24	False			True	https://www.rtd-denver.com/service-changes/covid-19-service-plan	2020-04-19	2020-04-11 21:27:13
36119	Westchester County, New York	True	https://westchestermagazine.com/life-style/news/coronavirus-westchester-schools/	2020-03-14	True	https://www.reuters.com/article/uk-factcheck-coronavirus-leave-schools/false-claim-mandatory-workplace-leave-and-school-closures-announced-to-slow-covid-19-spread-idUSKBN20T2U8		False			True	https://keepingsafe.westchestergov.com/emergency-planning		True			True	https://health.westchestergov.com/		True	https://keepingsafe.westchestergov.com/emergency-planning		2020-04-11 21:48:01
48121	Denton County, Texas	True	https://www.dentonisd.org/site/default.aspx?PageType=3&DomainID=1&ModuleInstanceID=113049&ViewID=6446EE88-D30C-497E-9316-3F8874B3E108&RenderLoc=0&FlexDataID=161614&PageID=1	2020-03-16	True	https://www.msn.com/en-us/news/us/denton-county-orders-residents-to-stay-at-home-closes-non-essential-businesses/ar-BB11Er6G	2020-03-24	True	https://dentonrc.com/coronavirus_outbreak/denton-county-issues-stay-at-home-order-amid-covid-19-outbreak/article_c2b99e5b-6ae7-5a49-87e1-f174ffcb883c.html	2020-03-24	True	https://www.msn.com/en-us/news/us/denton-county-orders-residents-to-stay-at-home-closes-non-essential-businesses/ar-BB11Er6G	2020-03-24	True	https://www.cityofdenton.com/en-us/government/health-safety/covid-19-information	2020-03-24	True	https://www.crosstimbersgazette.com/2020/03/30/drive-thru-testing-for-covid-19-now-available-in-denton-county/	2020-03-20	False	https://www.dcta.net/schedulechanges		2020-04-11 22:14:51
6075	San Francisco County, California	True	https://www.sfchronicle.com/politics/article/San-Francisco-public-school-closure-What-does-it-15127638.php	2020-03-31	True	https://sf.gov/stay-home-except-essential-needs	2020-03-31	True	https://sf.gov/stay-home-except-essential-needs	2020-03-31	True	https://sf.gov/stay-home-except-essential-needs	2020-03-31	True	https://www.kcra.com/article/san-francisco-cancels-large-events-amid-covid-19-outbreak/31404491#	2020-03-11	True	https://abc7news.com/health/sf-announces-drive-thru-covid-19-testing-site-for-city-workers-on-the-frontlines/6081739/	2020-04-06	False	https://www.sfmta.com/projects/covid-19-developments-response		2020-04-11 22:22:12
12105	Polk County, Florida	True	https://polkschoolsfl.com/newsrelease/governor-florida-k-12-schools-to-remain-closed-until-april-15/	2020-03-17	True	https://www.polk-county.net/covid-19/county-closures-and-service-changes	2020-04-01	False			True	https://www.polk-county.net/covid-19/county-closures-and-service-changes	2020-04-01	True	https://www.polk-county.net/covid-19/county-closures-and-service-changes	2020-04-01	True	https://www.tampabay.com/news/health/2020/04/03/baycare-changes-covid-19-drive-thru-test-site-location-in-polk-county/	2020-04-03	False	https://ridecitrus.com/covid-19-update/		2020-04-11 22:27:12
11001	District of Columbia, District of Columbia	True	https://dcps.dc.gov/	2020-03-16	True	https://coronavirus.dc.gov/release/mayor-bowser-orders-closure-non-essential-businesses	2020-03-24	False			True	https://coronavirus.dc.gov/release/mayor-bowser-orders-closure-non-essential-businesses	2020-03-24	True	https://coronavirus.dc.gov/release/mayor-bowser-orders-closure-non-essential-businesses	2020-03-24	True	https://coronavirus.dc.gov/sites/default/files/u23/Testing%20for%20COVID19%20%281%29.pdf	2020-04-09	False	https://www.wmata.com/service/status/details/COVID-19.cfm		2020-04-11 22:32:53
26099	Macomb County, Michigan	True	https://www.macombdaily.com/news/state/macomb-state-schools-closing-for-weeks-beginning-monday/article_859a8924-64d7-11ea-9ca9-6b0b0eada90b.html	2020-03-12	True	https://www.clickondetroit.com/news/local/2020/04/06/law-enforcement-cracks-down-on-nonessential-business-violations/	2020-03-24	True	https://www.macombdaily.com/news/coronavirus/state-sets-1-000-fine-for-violating-social-distancing-orders/article_cf9db54f-0b2e-554c-a3fc-9084c00ad87a.html	2020-04-02	True	https://www.clickondetroit.com/news/2020/03/23/michigan-issues-stay-at-home-order-amid-coronavirus-heres-what-it-means/	2020-03-24	True	https://www.metroparent.com/daily/family-fun/family-events/events-canceled-for-covid-19/	2020-03-24	True	https://www.clickondetroit.com/news/local/2020/03/25/drive-up-coronavirus-covid-19-testing-site-opens-friday-in-detroit-how-it-works/	2020-03-27	False	https://www.macombdaily.com/news/coronavirus/smart-to-reduce-services-further-as-ridership-down-due-to-covid-19-impact/article_5b9ad2b6-7277-11ea-8745-f30972286b7b.html		2020-04-11 23:26:15
8041	El Paso County, Colorado	True	https://www.kktv.com/weather/closings	2020-03-23	True	https://www.visitcos.com/coronavirus-colorado-springs/	2020-03-25	False			True	https://www.visitcos.com/coronavirus-colorado-springs/	2020-03-25	True	https://www.visitcos.com/coronavirus-colorado-springs/	2020-03-25	True	https://www.elpasocountyhealth.org/news/news-release/2020/fema-sponsored-covid-19-testing-site-expands-to-include-testing-for	2020-04-04	False			2020-04-11 23:47:49
48215	Hidalgo County, Texas	True	https://www.ecisd.us/apps/pages/coronavirus	2020-03-17	True	https://www.hidalgocounty.us/DocumentCenter/View/36748/3252020-Final-Modified-Emergency-Orders	2020-03-26	True	https://www.gosanangelo.com/story/news/2020/03/24/how-police-enforcing-social-distancing-texas/2907757001/	2020-03-24	True	https://www.hidalgocounty.us/DocumentCenter/View/36748/3252020-Final-Modified-Emergency-Orders	2020-03-26	True	https://www.hidalgocounty.us/DocumentCenter/View/36748/3252020-Final-Modified-Emergency-Orders	2020-03-26	False	https://www.themonitor.com/2020/03/13/hidalgo-county-public-testing-covid-19-not-currently-available-locally/		False			2020-04-11 23:51:48
25021	Norfolk County, Massachusetts	True	https://www.brookline.k12.ma.us/cms/lib/MA01907509/Centricity/Domain/25/40cfdac3-6773-4712-9e35-a40300914af0.pdf	2020-03-15	True	https://needham.wickedlocal.com/news/20200409/coronavirus-in-massachusetts-heres-what-we-know-latest-updates-town-by-town	2020-03-24	False			True	https://needham.wickedlocal.com/news/20200409/coronavirus-in-massachusetts-heres-what-we-know-latest-updates-town-by-town	2020-03-24	False			True	https://www.wbur.org/commonhealth/2020/03/17/drive-through-coronavirus-tests-boston	2020-03-17				2020-04-12 00:02:45
29095	Jackson County, Missouri	True	https://www.semissourian.com/story/2675615.html	2020-03-18	True	https://www.jacksongov.org/1185/COVID-19-Service-and-Event-Changes	2020-03-24	False			True	https://www.jacksongov.org/1185/COVID-19-Service-and-Event-Changes	2020-03-24	True	https://www.jacksongov.org/1185/COVID-19-Service-and-Event-Changes	2020-03-24	False			False			2020-04-12 00:08:48
17097	Lake County, Illinois	True	https://www.chicagotribune.com/suburbs/lake-county-news-sun/ct-lns-coronavirus-lake-county-school-closures-st-0314-20200313-djag472xnvgnlf65kiyxzxntwa-story.html	2020-03-16	True	https://www.lakecountyil.gov/4420/COVID-19-Updates	2020-03-31	False			True	https://www.lakecountyil.gov/4420/COVID-19-Updates	2020-03-31	True	https://www.lakecountyil.gov/4420/COVID-19-Updates	2020-03-31	False			False			2020-04-12 00:16:49
47037	Davidson County, Tennessee	True	https://www.mnps.org/covid19	2020-03-23	True	https://www.asafenashville.org/public-health-orders/	2020-03-22	False			True	https://www.asafenashville.org/public-health-orders/	2020-03-22	True		2020-03-22	True	https://tnmap.maps.arcgis.com/apps/opsdashboard/index.html#/da62f539a92748d09250ff67e4e6b2c9	2020-04-10	False			2020-04-12 00:21:58
17197	Will County, Illinois	True	https://patch.com/illinois/joliet/joliet-public-schools-district-86-closures	2020-03-17	True	https://willcountyhealth.org/coronavirus-information/	2020-03-31	False			True	https://willcountyhealth.org/coronavirus-information/	2020-03-31				False	https://willcountyhealth.org/coronavirus-information/		False			2020-04-12 00:29:12
35001	Bernalillo County, New Mexico	True	https://www.aps.edu/about-us/superintendent/superintendents-message/schools-closed-for-the-school-year	2020-03-27				True	https://www.krqe.com/health/coronavirus-new-mexico/city-issuing-warnings-citations-to-non-essential-businesses/	2020-04-08	True	https://www.kob.com/coronavirus/gov-lujan-grisham-issues-stay-at-home-instructions-to-stop-spread-of-covid-19/5682623/	2020-03-24	True	https://www.kob.com/coronavirus/gov-lujan-grisham-issues-stay-at-home-instructions-to-stop-spread-of-covid-19/5682623/	2020-03-24	True	https://www.krqe.com/health/coronavirus-resources/covid-19-testing-sites-new-mexico/	2020-04-06	False			2020-04-12 00:42:20
9009	New Haven County, Connecticut	True	https://www.nbcconnecticut.com/news/coronavirus/new-haven-public-schools-closing-indefinitely-over-coronavirus-concerns/2237271/	2020-03-12	True	https://patch.com/connecticut/easthaven/ct-coronavirus-all-non-essential-businesses-ordered-close	2020-03-23	True	https://www.wfsb.com/news/the-latest-nearly-10-000-covid-19-cases-in-ct-41-percent-discharged-from-hospital/article_54edec52-67ad-11ea-8482-877cb5d00dcd.html	2020-03-23	True	https://patch.com/connecticut/easthaven/ct-coronavirus-all-non-essential-businesses-ordered-close	2020-03-23	True	https://www.wfsb.com/news/covid--cases-in-new-haven-city-prohibits-gatherings-of/article_d3157460-6a19-11ea-9093-fb0c26115395.html	2020-03-19	True	https://www.ynhhs.org/patient-care/covid-19/covid-19-testing.aspx	2020-03-24	False			2020-04-12 03:28:28
6111	Ventura County, California	True	https://keyt.com/news/ventura-county/2020/03/13/ventura-county-schools-to-close-next-week/	2020-03-16	True	https://www.vcemergency.com/staywellvc	2020-03-20	True	https://ktla.com/news/local-news/with-new-health-order-ventura-county-says-businesses-could-face-fines-for-staying-open/	2020-03-20	True	https://www.vcemergency.com/staywellvc	2020-03-20	True	https://www.vcemergency.com/staywellvc	2020-03-20	True	https://keyt.com/health/coronavirus/2020/03/17/more-drive-thru-covid-19-tests-available-in-ventura-county/	2020-03-17	False	https://www.goventura.org/2020/03/11/covid-19-update/		2020-04-12 03:48:38
48141	El Paso County, Texas	True	https://www.elpasotimes.com/story/news/education/2020/03/15/el-paso-schools-coronavirus-plan-education-services/5046489002/	2020-03-15	True	https://www.epcounty.com/documents/Order%20No.%207%20County%20Judge%20Stay%20Home%20Work%20Safe%20Order.pdf	2020-03-24	True	https://www.epcounty.com/documents/Order%20No.%207%20County%20Judge%20Stay%20Home%20Work%20Safe%20Order.pdf	2020-03-24	True	https://www.epcounty.com/documents/Order%20No.%207%20County%20Judge%20Stay%20Home%20Work%20Safe%20Order.pdf	2020-03-24	True	https://www.epcounty.com/documents/Order%20No.%207%20County%20Judge%20Stay%20Home%20Work%20Safe%20Order.pdf	2020-03-16	True	https://www.elpasotimes.com/story/news/2020/04/07/coronavirus-el-paso-testing-covid-19-comapred-texas/5078199002/	2020-03-23	False			2020-04-12 03:55:56
18097	Marion County, Indiana	True	https://www.marion.k12.in.us/mcs-coronavirus-covid-19-information	2020-02-28	False			False			True	https://www.marion.k12.in.us/mcs-coronavirus-covid-19-information	2020-02-28	True	https://wpta21.com/2020/03/23/indiana-gov-holcomb-issues-stay-at-home-order-amid-covid-19-outbreak/	2020-03-23	False	https://www.wfyi.org/news/articles/covid-19-testing-in-central-indiana		False			2020-04-12 08:00:37
12031	Duval County, Florida	True	https://dcps.duvalschools.org/duvalhomeroom	2020-03-23	True	https://www.firstcoastnews.com/article/news/health/coronavirus/mayor-curry-orders-all-non-essential-businesses-closed/77-b3f2791f-8ec3-4f7e-9667-c8ca6f35a26b	2020-04-01	False	https://www.firstcoastnews.com/article/news/health/coronavirus/mayor-curry-orders-all-non-essential-businesses-closed/77-b3f2791f-8ec3-4f7e-9667-c8ca6f35a26b		True	https://www.firstcoastnews.com/article/news/health/coronavirus/mayor-curry-orders-all-non-essential-businesses-closed/77-b3f2791f-8ec3-4f7e-9667-c8ca6f35a26b	2020-04-01	True	https://www.firstcoastnews.com/article/news/health/coronavirus/mayor-curry-orders-all-non-essential-businesses-closed/77-b3f2791f-8ec3-4f7e-9667-c8ca6f35a26b	2020-04-01	True	https://www.coj.net/departments/fire-and-rescue/emergency-preparedness/preparedenss/covid-19-information	2020-04-02	False	https://www.jtafla.com/		2020-04-12 08:08:42
55079	Milwaukee County, Wisconsin	False	https://www.tmj4.com/weather/school-closings-delays		True	https://city.milwaukee.gov/Coronavirus#.XpMFAYhKg2w	2020-03-23	True	https://city.milwaukee.gov/ImageLibrary/Groups/ccCouncil/News/2020/District-01/Jointnewsconference-Councilmemberstosendstrongmessageonstay-at-homeorder3.pdf	2020-03-23	True	https://city.milwaukee.gov/Coronavirus#.XpMFAYhKg2w	2020-03-23	True	https://city.milwaukee.gov/Coronavirus#.XpMFAYhKg2w	2020-03-12	False	https://city.milwaukee.gov/Coronavirus#.XpMFAYhKg2w		False			2020-04-12 08:23:40
9001	Fairfield County, Connecticut	True	https://patch.com/connecticut/fairfield/coronavirus-fairfield-schools-closing-indefinitely	2020-03-13	True	https://www.nbcconnecticut.com/news/coronavirus/gov-lamont-to-provide-update-on-connecticut-coronavirus-cases/2242239/	2020-03-21	False			True	https://www.nbcconnecticut.com/news/coronavirus/gov-lamont-to-provide-update-on-connecticut-coronavirus-cases/2242239/	2020-03-21	True	https://fairfieldct.org/news/?FeedID=3359	2020-03-10	True	https://fairfieldct.org/covid19		False	https://www.fairfieldct.org/transportation		2020-04-12 08:31:40
47157	Shelby County, Tennessee	True	http://www.scsk12.org/coronavirusfacts/	2020-04-23	True	https://www.shelbycountytn.gov/CivicAlerts.aspx?AID=2726	2020-03-23	True	https://shelbycountytn.gov/CivicAlerts.aspx?AID=2724	2020-03-23	True	https://shelbycountytn.gov/CivicAlerts.aspx?AID=2724	2020-03-26	True	https://www.shelbycountytn.gov/CivicAlerts.aspx?AID=2726		True	https://insight.livestories.com/s/v2/shelby-county-health-department-covid-19/db01f01b-3f9d-460a-9548-1db37ed0ccbd		False	https://www.shelbycountytn.gov/1285/Transportation		2020-04-12 08:43:23
13135	Gwinnett County, Georgia	True	https://www.gwinnettdailypost.com/local/gov-brian-kemp-shuts-down-all-schools-in-georgia-until-march-31-in-response-to/article_378b354c-67d6-11ea-88b5-2fb85d0a2396.html	2020-03-16	False	https://www.gwinnettdailypost.com/local/gwinnett-warns-business-park-closures-could-be-coming-if-voluntary-steps-are-not-taken-to/article_d9a6dcb2-6aee-11ea-8f85-2f2e07897f4a.html		False	https://www.gwinnettcounty.com/web/gwinnett/Alert		True	https://www.gwinnettcounty.com/web/gwinnett/Alert	2020-03-16	True	https://www.gwinnettcounty.com/web/gwinnett/Alert	2020-03-06	True	http://www.gnrhealth.com/covid-19-info/		False	https://atltransit.org/about/agencies/gct/		2020-04-12 09:01:26
34003	Bergen County, New Jersey	True	https://www.nbcnewyork.com/news/coronavirus/coronavirus-closes-all-tri-state-schools-what-the-shutdown-means-for-students-teachers-in-each-state/2330241/	2020-03-17	True	https://www.northjersey.com/story/news/bergen/2020/03/19/coronavirus-nj-planned-bergen-county-business-shutdown-canceled/2874049001/	2020-03-19	False			True	http://ready.nj.gov/plan-prepare/shelter.shtml		True	https://www.tapinto.net/towns/hackensack/articles/bergen-county-executive-amends-executive-order-to-include-closures-of-theaters-limits-on-public-gatherings	2020-04-13	True	https://patch.com/new-jersey/paramus/bergen-countys-coronavirus-test-site-already-capacity	2020-03-22	False	https://www.co.bergen.nj.us/community-transportation		2020-04-12 09:13:45
17043	DuPage County, Illinois	True	https://wgntv.com/chicago-area-school-closings/	2020-03-29	True		2020-03-16	False	https://www.chicagotribune.com/coronavirus/ct-coronavirus-illinois-shelter-in-place-lockdown-order-20200320-teedakbfw5gvdgmnaxlel54hau-story.html		True		2020-03-20	True	https://www.chicagotribune.com/coronavirus/ct-coronavirus-illinois-shelter-in-place-lockdown-order-20200320-teedakbfw5gvdgmnaxlel54hau-story.html	2020-03-20	False			False	https://www.dupageco.org/EDP/Public_Transit/10467/		2020-04-12 09:22:18
36029	Erie County, New York	True	https://www.wivb.com/weather/closings-and-delays/	2020-04-20	True	https://www2.erie.gov/health/index.php?q=covid-19-information-businesses-0	2020-03-20	False			True	https://www2.erie.gov/health/index.php?q=covid-19-information-businesses-0	2020-03-20	True	https://www2.erie.gov/health/index.php?q=covid-19-information-businesses-0	2020-04-20	True	https://buffalonews.com/2020/04/05/erie-county-still-trails-major-counties-in-covid-19-tests-despite-growing-need/		False	https://www2.erie.gov/driving/index.php?q=transportation-options-amp-services		2020-04-12 09:32:28
42091	Montgomery County, Pennsylvania	True	https://www.inquirer.com/health/coronavirus/montgomery-county-schools-closed-coronavirus-pennsylvania-20200313.html	2020-03-12	True	https://www.montcopa.org/3499/Business-ClosuresRestrictions	2020-03-19	True	https://6abc.com/covid19-cases-us-coronavirus-symptoms/6042908/	2020-03-23	True	https://philadelphia.cbslocal.com/2020/03/23/coronavirus-pennsylvania-gov-wolf-to-issue-stay-at-home-order-for-philadelphia-surrounding-counties/	2020-03-23	True	https://6abc.com/pa-coronavirus-montgomery-county-covid-pennsylvnia/6015347/	2020-03-23	True	https://6abc.com/coronavirus-montgomery-county-montco-covid-19-death/6049167/	2020-03-20	False			2020-04-12 10:42:01
25027	Worcester County, Massachusetts	True	https://www.masslive.com/coronavirus/2020/03/massachusetts-coronavirus-update-schools-closing-or-changing-schedules-for-friday-march-13.html	2020-03-13	True	https://www.telegram.com/news/20200323/mass-begins-shutdown-of-non-essential-businesses-tuesday	2020-03-21	False			True	https://www.masslive.com/coronavirus/2020/03/massachusetts-stay-at-home-orders-what-you-need-to-know-about-the-latest-covid-19-restrictions.html	2020-03-21	True	https://www.masslive.com/coronavirus/2020/03/massachusetts-stay-at-home-orders-what-you-need-to-know-about-the-latest-covid-19-restrictions.html	2020-03-21	True	https://www.cnbc.com/2020/03/19/coronavirus-cvs-opens-its-first-drive-up-testing-site-in-massachusetts.html	2020-03-26	False	https://www.therta.com/		2020-04-12 10:53:30
24005	Baltimore County, Maryland	True	https://www.bcps.org/status/	2020-03-16	True	https://baltimore.cbslocal.com/2020/04/09/coronavirus-resources-baltimore-county-issues-immediate-hiring-freeze-for-all-non-essential-workers/	2020-04-09	True	https://patch.com/maryland/towson/baltimore-county-police-demonstrate-social-distancing	2020-03-30	True	https://www.baltimoresun.com/coronavirus/bs-md-stay-at-home-hogan-covid-19-20200330-pmid22rvirdwbppx4xpgjadoim-story.html	2020-03-30	True	https://www.baltimoresun.com/coronavirus/bs-md-stay-at-home-hogan-covid-19-20200330-pmid22rvirdwbppx4xpgjadoim-story.html	2020-03-30	True	https://www.wusa9.com/article/news/health/coronavirus/heres-a-list-of-testing-centers-across-the-dmv-area/65-d8542f08-ad11-450a-941d-ab56ca9b68a5	2020-03-13	False			2020-04-12 11:15:31
34023	Middlesex County, New Jersey	True	https://nj1015.com/closings-2/	2020-03-18	True	https://www.nj.com/coronavirus/2020/03/nonessential-businesses-will-be-shut-down-in-nj-due-to-coronavirus-outbreak-gov-murphy-says.html	2020-03-20	True	https://www.northbrunswicknj.gov/images/notices/Enforcement-of-Safe-Distancing-Declaration.pdf	2020-03-18	True	https://www.tapinto.net/towns/piscataway/articles/n-j-issues-stay-at-home-order-more-relief-coming-for-small-businesses-2	2020-03-18	True	https://www.nj.com/coronavirus/2020/03/nonessential-businesses-will-be-shut-down-in-nj-due-to-coronavirus-outbreak-gov-murphy-says.html	2020-03-20	True	https://patch.com/new-jersey/edison-metuchen/edison-dmv-inspection-center-turned-coronavirus-test-site	2020-04-12	False			2020-04-12 11:22:03
53061	Snohomish County, Washington	True	https://www.heraldnet.com/news/everett-schools-and-others-to-close-due-to-covid-19/	2020-03-13	True	https://everettwa.gov/2570/Stay-home-FAQ	2020-04-02	True	https://www.king5.com/article/news/local/edmonds-everett-issue-stay-at-home-orders/281-30af7352-2838-4842-9a56-46adedb7afe8	2020-03-23	True	https://everettwa.gov/2570/Stay-home-FAQ	2020-04-02	True	https://q13fox.com/2020/03/11/gov-inslee-bans-large-gatherings-in-king-pierce-and-snohomish-counties/	2020-03-11	True	https://www.snohd.org/503/Drive-Thru-Testing-Available-by-Appointm	2020-03-23	False			2020-04-12 11:27:24
37183	Wake County, North Carolina	True	https://wakeweekly.com/stories/wake-county-covid-19-cases-climb-to-52-schools-closed-until-may-15,204411	2020-03-15	True	https://covid19.wakegov.com/wp-content/uploads/2020/04/FinalSignedSOE3-26-20.pdf	2020-03-27	False			True	https://covid19.wakegov.com/wake-county-faqs/#stay-at-home-order	2020-03-27	True	https://covid19.wakegov.com/wake-county-faqs/#stay-at-home-order	2020-03-27	False			False			2020-04-12 11:31:43
39061	Hamilton County, Ohio	True	https://www.cincinnati.com/story/news/2020/03/11/coronavirus-ohio-closures-see-what-schools-games-events-shows-affected/5009801002/	2020-03-17	True	https://www.cincinnati.com/story/news/politics/2020/03/27/coronavirus-has-closed-non-essential-businesses-hamilton-county-wants-ohio-enforce/2925328001/	2020-03-27	True	wlwt.com/article/violate-ohios-stay-at-home-order-you-could-be-charged-with-a-misdemeanor/31901836	2020-03-27	True	https://www.cincinnati.com/story/news/politics/2020/03/22/coronavirus-ohio-gov-mike-dewine-sunday-update-states-response/2894473001/	2020-03-27	True	https://www.cincinnati.com/story/news/politics/2020/03/22/coronavirus-ohio-gov-mike-dewine-sunday-update-states-response/2894473001/	2020-03-27	True	https://www.uchealth.com/en/covid-19/covid-19-updates	2020-03-30		https://www.cincinnati-oh.gov/streetcar/streetcar-updates/streetcar-service-suspended-due-to-covid-19/	2020-04-01	2020-04-12 11:48:35
41051	Multnomah County, Oregon	True	https://www.pps.net/	2020-04-08	True	https://multco.us/novel-coronavirus-covid-19/covid-19-guidance#Business	2020-03-23	False			True	https://multco.us/novel-coronavirus-covid-19/covid-19-guidance	2020-03-23	True	https://multco.us/novel-coronavirus-covid-19/covid-19-guidance	2020-03-23	False			False	https://multco.us/ads/transportation		2020-04-12 11:57:10
48157	Fort Bend County, Texas	True	https://www.houstonchronicle.com/neighborhood/sugarland/news/article/Fort-Bend-ISD-extends-school-closures-through-15135975.php	2020-03-16	True	https://www.fortbendcountytx.gov/home/showdocument?id=53555	2020-03-20	True	https://www.fortbendcountytx.gov/home/showdocument?id=53583	2020-03-20	True	https://www.fortbendcountytx.gov/home/showdocument?id=53748	2020-04-02	True	https://www.fortbendcountytx.gov/home/showdocument?id=53748	2020-04-02	True	https://www.khou.com/article/news/health/coronavirus/first-covid-19-testing-site-in-fort-bend-county-opens-today/285-ad670a8a-d019-47ad-8aa7-30c93da36111	2020-03-26	False			2020-04-12 12:14:42
39049	Franklin County, Ohio	True	http://education.ohio.gov/Topics/Student-Supports/Coronavirus/Frequently-Asked-Questions-Governor-DeWine’s-Scho	2020-03-12	True	https://www.natlawreview.com/article/ohio-orders-all-non-essential-workers-to-stay-home-us	2020-03-22	True	https://www.dispatch.com/news/20200323/coronavirus-what-will-enforcement-of-stay-at-home-order-look-like	2020-03-23	True	https://www.wsaz.com/content/news/A-shelter-in-place-issued-for-Ohio-569040451.html	2020-03-23	True	https://governor.ohio.gov/wps/portal/gov/governor/media/news-and-media/bans-mass-gatherings-of-100-or-more	2020-03-12				False	https://www.cota.com/coronavirus/		2020-04-12 13:17:07
37119	Mecklenburg County, North Carolina	True	https://files.nc.gov/governor/documents/files/EO120.pdf	2020-03-16	True	https://www.mecknc.gov/news/Pages/Stay-at-Home-Order.aspx	2020-03-26	True	https://www.mecknc.gov/news/Pages/Stay-at-Home-Order.aspx	2020-03-26	True	https://www.mecknc.gov/news/Pages/County-Issues-'Stay-at-Home'-Order-for-Next-21-Days.aspx	2020-03-26	True	https://www.mecknc.gov/news/Documents/Order%20Prohibiting%20Mass%20Gatherings.pdf	2020-03-16	True	https://qcnerve.com/covid-19-charlotte-mecklenburg-north-carolina/	2020-03-17	False			2020-04-12 15:11:35
48453	Travis County, Texas	True	https://www.austinisd.org/covid19/communications	2020-03-06	True	https://www.traviscountytx.gov/images/docs/200314-gathering-order.pdf	2020-03-24	True	https://www.traviscountytx.gov/images/docs/200314-gathering-order.pdf	2020-03-24	True	https://www.traviscountytx.gov/images/docs/200314-gathering-order.pdf	2020-03-24	True	https://www.traviscountytx.gov/images/docs/200314-gathering-order.pdf	2020-03-24	True	https://txdshs.maps.arcgis.com/apps/webappviewer/index.html?id=297f10f479d74b569322084e5215541e					2020-04-12 15:21:33
49035	Salt Lake County, Utah	True	https://slco.org/globalassets/1-site-files/health/programs/covid/pho/pho4.pdf	2020-03-06	True	https://slco.org/globalassets/1-site-files/health/programs/covid/pho/pho4.pdf	2020-03-16	False	https://slco.org/globalassets/1-site-files/health/programs/covid/pho/pho3.pdf		True	https://slco.org/globalassets/1-site-files/health/programs/covid/pho/pho4.pdf	2020-03-10	True	https://slco.org/globalassets/1-site-files/health/programs/covid/pho/pho4.pdf	2020-03-16	True	https://intermountainhealthcare.org/covid19-coronavirus/get-testing/					2020-04-12 15:37:37
51059	Fairfax County, Virginia	True	https://fairfaxcountyemergency.wpcomstaging.com/2020/03/23/governor-announces-business-and-school-closures-due-to-covid-19/	2020-03-23	True	https://fairfaxcountyemergency.wpcomstaging.com/2020/03/23/governor-announces-business-and-school-closures-due-to-covid-19/	2020-03-23				True	https://fairfaxcountyemergency.wpcomstaging.com/2020/03/30/fairfax-county-ask-residents-to-follow-states-stay-at-home-order/	2020-03-30	True	https://www.fairfaxcounty.gov/health/novel-coronavirus/gatherings	2020-03-18	True	https://fairfax-county-covid-19-geospatial-resources-fairfaxcountygis.hub.arcgis.com/app/27f5cb6f34bd4c92ab469b65305b080b		True	https://www.fairfaxcounty.gov/connector/news/c12_20	2020-04-11	2020-04-12 15:56:38
6013	Contra Costa County, California	True	https://www.cccoe.k12.ca.us/UserFiles/Servers/Server_1077313/File/School%20Closures%20Extended%20Through%20May%201.pdf	2020-03-25	True	https://cchealth.org/coronavirus/pdf/HO-COVID19-SIP-0316-2020.pdf	2020-03-16	True	https://cchealth.org/coronavirus/pdf/HO-COVID19-SIP-0316-2020.pdf	2020-03-16	True	https://cchealth.org/coronavirus/pdf/HO-COVID19-SIP-0316-2020.pdf	2020-03-16	True	https://cchealth.org/coronavirus/pdf/HO-COVID19-SIP-0316-2020.pdf	2020-03-16	True	https://www.cdph.ca.gov/programs/cid/dcdc/pages/immunization/ncov2019.aspx		False	https://www.nbcbayarea.com/community/covid-19-bay-area-transportation-updates/2260784/		2020-04-12 16:09:15
26125	Oakland County, Michigan	True			True	https://www.oakgov.com/pages/news.aspx#/media-advisory-county-executive-coulter-announces-new-health-order-for-screening-employees-and-maintaining-social-distancing-at-essential-businesses	2020-03-16	False			False			False			False			False			2020-04-12 18:58:25
6065	Riverside County, California	True	https://rivcoph.org/Portals/0/Documents/CoronaVirus/31320Schoolclosurenewsrelease.pdf	2020-03-16	True	https://www.gov.ca.gov/wp-content/uploads/2020/03/3.19.20-attested-EO-N-33-20-COVID-19-HEALTH-ORDER.pdf	2020-03-19	True	https://www.desertsun.com/story/news/health/2020/04/08/coronavirus-california-palm-springs-imposes-fines-riverside-nursing-home-evacuated/2968497001/	2020-04-08	True	https://www.gov.ca.gov/wp-content/uploads/2020/03/3.19.20-attested-EO-N-33-20-COVID-19-HEALTH-ORDER.pdf	2020-03-19	True	https://www.gov.ca.gov/wp-content/uploads/2020/03/3.19.20-attested-EO-N-33-20-COVID-19-HEALTH-ORDER.pdf	2020-03-19	True	https://rivcoph.org/coronavirus	2020-03-22	False	https://www.riversidetransit.com/index.php/news-a-publications/latest-news/346-service-adjustments-and-protection-against-the-coronavirus-covid-19		2020-04-12 19:09:56
42003	Allegheny County, Pennsylvania	True			True	https://www.alleghenycounty.us/Health-Department/Resources/COVID-19/Information-for-Residents/Mitigation-Steps.aspx	2020-03-19	False			True	https://www.alleghenycounty.us/Health-Department/Resources/COVID-19/Information-for-Residents/Mitigation-Steps.aspx	2020-03-19	False			True	https://www.wesa.fm/post/where-get-tested-covid-19-pittsburgh-and-what-you-need-bring#stream/0		False			2020-04-12 19:14:57
27053	Hennepin County, Minnesota	False			True	https://content.govdelivery.com/accounts/MNHENNE/bulletins/2836299	2020-03-17	False			True	https://www.hennepin.us/residents/emergencies/covid-19	2020-03-17	False			False			False			2020-04-12 19:29:06
36059	Nassau County, New York	True	https://www.nassaucountyny.gov/4969/Department-Closures-Operations	2020-03-16	True	https://www.nassaucountyny.gov/DocumentCenter/View/28838/Coronavirus-UPDATE-2020-85-x-11-0092?bidId=	2020-03-16	False			False			True	https://www.nassaucountyny.gov/DocumentCenter/View/28838/Coronavirus-UPDATE-2020-85-x-11-0092?bidId=	2020-03-16	False			False			2020-04-12 19:37:00
39035	Cuyahoga County, Ohio	False			True	https://cuyahogacounty.us/online-services		False			False			False			True	https://www.uhhospitals.org/healthcare-update/covid-19-testing-locations		True	http://www.riderta.com/service-alerts/temporary-service-reduction-april-12	2020-04-12	2020-04-12 19:48:05
36103	Suffolk County, New York	True	https://suffolkcountyny.gov/Elected-Officials/County-Executive/School-Closings	2020-03-16	True	https://www.suffolkcountysheriffsoffice.com/nys-essential-services	2020-03-22	False			False			False			True	https://www.suffolkcountyny.gov/Departments/Health-Services/Health-Bulletins/Novel-Coronavirus/COVID-19-Test-Results		False			2020-04-12 20:58:29
12099	Palm Beach County, Florida				True	http://discover.pbcgov.org/Lists/Newsroom/NewsDispForm.aspx?ID=2685&Source=http%3A%2F%2Fdiscover%2Epbcgov%2Eorg%2FPages%2FNews%5FArchive%2Easpx&ContentTypeId=0x010400B394EB4EDAFC8D49A6998AD1EB535F61	2020-03-23	False			True	https://www.wptv.com/news/region-c-palm-beach-county/west-palm-beach/two-new-orders-handed-out-by-palm-beach-county	2020-03-25	False			True	http://discover.pbcgov.org/Lists/Newsroom/NewsDispForm.aspx?ID=2768&RootFolder=%2FLists%2FNewsroom&Source=http%3A%2F%2Fdiscover%2Epbcgov%2Eorg%2FPages%2Fdefault%2Easpx		False			2020-04-12 21:06:48
6001	Alameda County, California	True	https://edsource.org/2020/california-k-12-schools-closed-due-to-the-coronavirus/624984	2020-03-16	True	http://www.acphd.org/media/559661/alameda-county-press-release-20200316.pdf	2020-03-16	False			True	http://www.acphd.org/media/559661/alameda-county-press-release-20200316.pdf	2020-03-16	True	http://www.acphd.org/media/559661/alameda-county-press-release-20200316.pdf	2020-03-16	True	http://www.acphd.org/media/564902/acphd-covid-19-test-request-and-specimen-procedures-2020.04.03.pdf	2020-04-03	False			2020-04-12 21:14:33
6067	Sacramento County, California	True	https://www.sacbee.com/news/local/education/article241179826.html	2020-03-16	True	https://www.saccounty.net/COVID-19/Documents/April7_UpdatedHealthOrderStayatHome.pdf	2020-03-19	False			True	https://www.saccounty.net/COVID-19/Documents/April7_UpdatedHealthOrderStayatHome.pdf	2020-03-19	True	https://www.saccounty.net/news/latest-news/Pages/SacCountyHealthOfficerExtendsCOVID-19Order.aspx	2020-04-07	True	https://www.projectbaseline.com/study/covid-19/		True	https://www.sacog.org/public-transportation		2020-04-12 21:20:44
24031	Montgomery County, Maryland	True	https://news.maryland.gov/msde/state-superintendent-salmon-announces-temporary-closure-of-maryland-public-schools/	2020-03-16	True	https://governor.maryland.gov/2020/03/23/governor-hogan-announces-closure-of-all-non-essential-businesses-175-million-relief-package-for-workers-and-small-businesses-affected-by-covid-19/	2020-03-23	True	https://governor.maryland.gov/wp-content/uploads/2020/03/Gatherings-FOURTH-AMENDED-3.30.20.pdf	2020-03-30	True	https://governor.maryland.gov/wp-content/uploads/2020/03/Gatherings-FOURTH-AMENDED-3.30.20.pdf	2020-03-30	True	https://governor.maryland.gov/2020/03/12/governor-hogan-announces-major-actions-to-protect-public-health-limit-spread-of-covid-19-pandemic/	2020-03-12	False			False			2020-04-12 21:21:44
32003	Clark County, Nevada	True	https://lasvegassun.com/news/2020/mar/15/nevadas-k-12-schools-closed-until-april-6-out-of-c/	2020-03-15	True	https://www.post-gazette.com/business/pittsburgh-company-news/2020/03/17/Nevada-governor-orders-casinos-close-coronavirus-non-essential-businesses/stories/202003170192	2020-03-18	False			True	https://www.southernnevadahealthdistrict.org/coronavirus	2020-03-18	True	https://www.southernnevadahealthdistrict.org/coronavirus	2020-03-18	True	https://www.fox5vegas.com/coronavirus/unlv-medicine-offers-curbside-covid-19-testing-by-appointment/article_abda7702-6d6f-11ea-bca3-2fd2e4046f6c.html	2020-03-23	False			2020-04-12 21:23:55
6071	San Bernardino County, California	True	https://www.sbcusd.com/emergency_notification_center/emergency_notification	2020-03-13	True	https://www.sbsun.com/2020/03/19/sara-boyns-workplace-law-leave-and-pay-issues-related-to-covid-19-outbreak/	2020-03-17	False			True	https://www.foxla.com/news/list-of-california-cities-ordered-to-shelter-in-place	2020-03-17	True	https://www.foxla.com/news/list-of-california-cities-ordered-to-shelter-in-place	2020-03-17	True	http://wp.sbcounty.gov/dph/coronavirus/	2020-04-14	True	https://omnitrans.org/coronavirus-additional-bus-service-adjustments-in-effect-monday-april-13th/	2020-04-05	2020-04-12 21:35:41
4019	Pima County, Arizona	True	https://tucson.com/news/local/arizona-schools-to-close-for-the-rest-of-the-school-year-due-to-coronavirus/article_fba60b28-7299-11ea-833f-d37233e2dcf1.html	2020-03-16	True	https://azgovernor.gov/sites/default/files/eo_2021_0.pdf	2020-03-23	True	https://www.azdhs.gov/documents/preparedness/epidemiology-disease-control/infectious-disease-epidemiology/novel-coronavirus/eo-stay-home-stay-healthy-stay-connected.pdf	2020-03-31	True	https://www.azdhs.gov/documents/preparedness/epidemiology-disease-control/infectious-disease-epidemiology/novel-coronavirus/eo-stay-home-stay-healthy-stay-connected.pdf	2020-03-31	True	https://www.azdhs.gov/preparedness/epidemiology-disease-control/infectious-disease-epidemiology/index.php#novel-coronavirus-home	2020-03-17	False			False			2020-04-12 22:07:05
48029	Bexar County, Texas	True	https://www.tpr.org/post/san-antonio-area-school-districts-close-amid-covid-19-most-will-offer-curbside-lunch	2020-03-13	True	https://www.bexar.org/3234/COVID-19	2020-03-23	False			True	https://www.bexar.org/3234/COVID-19	2020-03-23	True	https://www.bexar.org/3234/COVID-19	2020-03-19	True	https://www.bexar.org/3234/COVID-19	2020-04-10	True	https://www.viainfo.net/2020/03/30/service_033020/	2020-04-06	2020-04-12 22:37:22
12011	Broward County, Florida	True	https://wsvn.com/news/local/miami-dade/miami-dade-broward-counties-closing-schools-due-to-coronavirus-pandemic/	2020-03-16	True	https://www.broward.org/CoronaVirus/Pages/Updates.aspx	2020-03-20	False			True	https://www.broward.org/CoronaVirus/Pages/Updates.aspx	2020-03-20	True	https://www.broward.org/CoronaVirus/Pages/Updates.aspx	2020-03-20	True	https://www.broward.org/CoronaVirus/Pages/Updates.aspx	2020-03-21	False			2020-04-12 22:42:24
25017	Middlesex County, Massachusetts	True	https://www.cambridgema.gov/covid19/updates	2020-03-13	True	https://www.cambridgema.gov/covid19/updates	2020-03-17	False			True	https://www.cambridgema.gov/covid19/updates	2020-03-15	True	https://www.cambridgema.gov/covid19/updates	2020-03-15	True	https://www.cambridgema.gov/covid19	2020-04-10	False			2020-04-12 22:46:42
42101	Philadelphia County, Pennsylvania	True	https://www.philasd.org/wp-content/uploads/2020/03/LTR-Coronavirus-Schools-Closed-031320-2.pdf	2020-03-16	True	https://www.phila.gov/2020-03-22-the-new-business-activity-and-stay-at-home-order-what-you-need-to-know/	2020-03-23	True	https://www.phillyvoice.com/stay-at-home-order-violations-police-philly-100-fine-coronavirus/	2020-04-02	True	https://www.phila.gov/2020-03-22-the-new-business-activity-and-stay-at-home-order-what-you-need-to-know/	2020-03-23	True	https://www.phila.gov/2020-03-22-the-new-business-activity-and-stay-at-home-order-what-you-need-to-know/	2020-03-23	True	https://www.phila.gov/programs/coronavirus-disease-2019-covid-19/guidance/getting-tested-for-covid-19/	2020-04-11	True	http://www.septa.org/	2020-04-10	2020-04-12 22:51:57
12095	Orange County, Florida	True	https://www.ocps.net/departments/exceptional_student_education/related_services/school_health_services/coronavirus___c_o_v_i_d-19_	2020-03-17	True	http://orangecountyfl.net/portals/0/library/Emergency-Safety/docs/coronavirus/EO_20-91-compressed.pdf	2020-04-03	False			True	http://orangecountyfl.net/portals/0/library/Emergency-Safety/docs/coronavirus/EO_20-91-compressed.pdf	2020-04-03	True	http://orangecountyfl.net/portals/0/library/Emergency-Safety/docs/coronavirus/EO_20-91-compressed.pdf	2020-04-03	True	http://orangecountyfl.net/EmergencySafety/Coronavirus.aspx#.XpPT-VNKhTY	2020-04-11	False			2020-04-12 22:55:15
48085	Collin County, Texas	True	https://localprofile.com/2020/03/18/coronavirus-updates-collin-county/	2020-03-23	True	https://gov.texas.gov/uploads/files/press/EO-GA-14_Statewide_Essential_Service_and_Activity_COVID-19_IMAGE_03-31-2020.pdf	2020-03-31	False			True	https://dfw.cbslocal.com/wp-content/uploads/sites/15909545/2020/03/20200324-Chris-Hill-Executive-Order-FINAL-1.pdf	2020-03-24	True	https://dfw.cbslocal.com/wp-content/uploads/sites/15909545/2020/03/20200324-Chris-Hill-Executive-Order-FINAL-1.pdf	2020-03-19	True	https://localprofile.com/2020/03/20/drive-thru-consultations-for-coronavirus-symptoms-available-collin-county/	2020-03-16	False			2020-04-12 22:57:17
24033	Prince George's County, Maryland	True	https://www.princegeorgescountymd.gov/3397/Coronavirus	2020-03-20	True	https://governor.maryland.gov/2020/03/23/governor-hogan-announces-closure-of-all-non-essential-businesses-175-million-relief-package-for-workers-and-small-businesses-affected-by-covid-19/	2020-03-23	True	https://baltimore.cbslocal.com/2020/03/23/coronavirus-latest-maryland-governor-hogan-closes-all-non-essential-businesses/	2020-03-23	True	https://governor.maryland.gov/2020/03/23/governor-hogan-announces-closure-of-all-non-essential-businesses-175-million-relief-package-for-workers-and-small-businesses-affected-by-covid-19/	2020-03-23	True	https://baltimore.cbslocal.com/2020/03/23/coronavirus-latest-maryland-governor-hogan-closes-all-non-essential-businesses/	2020-03-23	True	https://www.hyattsvillewire.com/2020/03/20/coronavirus-drive-thru-testing/	2020-03-20	False	https://www.princegeorgescountymd.gov/1122/Maps-Schedules		2020-04-12 22:57:36
9003	Hartford County, Connecticut	True	https://www.courant.com/coronavirus/hc-news-coronavirus-schools-closed-distance-learning-20200316-vtnyvj6yxjdgxmln56za7umeey-story.html	2020-03-16	True	https://ctmirror.org/2020/03/20/lamont-reminds-the-locals-on-covid-19-he-is-in-charge/	2020-03-16	False			True	https://ctmirror.org/2020/03/20/lamont-reminds-the-locals-on-covid-19-he-is-in-charge/	2020-03-16	True	https://ctmirror.org/2020/03/20/lamont-reminds-the-locals-on-covid-19-he-is-in-charge/	2020-03-16	True	https://portal.ct.gov/-/media/Coronavirus/CTDPHCOVID19summary4122020.pdf?la=en	2020-04-11	False			2020-04-12 22:59:48
6037	Los Angeles County, California	True	https://www.lacoe.edu/Home/News-Announcements/Coronavirus-School-Closures	2020-03-16	True	http://publichealth.lacounty.gov/media/Coronavirus/COVID-19_SaferAtHome_HealthOfficerOrder_20200319_Signed.pdf	2020-03-19	True	https://www.latimes.com/california/story/2020-04-07/manhattan-beach-citations-coronavirus-social-distancing-violations	2020-04-07	True	http://publichealth.lacounty.gov/media/Coronavirus/COVID-19_SaferAtHome_HealthOfficerOrder_20200319_Signed.pdf	2020-03-19	True	http://publichealth.lacounty.gov/media/Coronavirus/COVID-19_SaferAtHome_HealthOfficerOrder_20200319_Signed.pdf	2020-03-19	True	http://publichealth.lacounty.gov/acd/ncorona2019/lab.htm	2020-03-24	False			2020-04-12 23:00:01
53053	Pierce County, Washington	True	https://www.governor.wa.gov/news-media/inslee-announces-school-closures-king-snohomish-and-pierce%C2%A0counties	2020-03-12	True	https://www.piercecountywa.org/CivicAlerts.aspx?NID=1&FID=250	2020-03-24	False			True	https://www.piercecountywa.org/CivicAlerts.aspx?NID=1&FID=250	2020-03-24	True	https://www.piercecountywa.org/CivicAlerts.aspx?AID=4556	2020-04-12	True	http://www.tpchd.org/healthy-people/diseases/covid-19-drive-through-testing-information	2020-03-20	False	https://www.piercecountywa.org/CivicAlerts.aspx?NID=1&FID=250		2020-04-12 23:07:43
6029	Kern County, California	True	https://kern.org/2020/03/18/letter-to-the-community-covid-19/	2020-03-16	True	https://kernpublichealth.com/wp-content/uploads/2020/04/Order-of-the-Health-Officer.pdf	2020-03-19	False			True	https://kernpublichealth.com/wp-content/uploads/2020/04/Order-of-the-Health-Officer.pdf	2020-03-19	True	https://www.latimes.com/california/story/2020-04-07/manhattan-beach-citations-coronavirus-social-distancing-violations	2020-03-19	True	https://kernpublichealth.com/2019-novel-coronavirus/	2020-04-12	False	https://kerntransit.org/news/service-reduction-beginning-monday-march-30/	2020-03-30	2020-04-12 23:08:07
12103	Pinellas County, Florida	True	https://www.pcsb.org/Page/32751	2020-03-16	True	https://www.pinellascounty.org/emergency/PDF/covid19/res20-20.pdf	2020-03-25	True	https://www.abcactionnews.com/news/region-pinellas/st-pete-pd-plans-to-issue-tickets-in-public-parks-to-people-ignoring-social-distancing-rules	2020-03-31	True	https://www.pinellascounty.org/emergency/PDF/covid19/res20-20.pdf	2020-03-25	True	https://www.pinellascounty.org/emergency/PDF/covid19/res20-20.pdf	2020-03-25	True	https://baycare.org/coronavirus/covid-19-testing-centers	2020-04-10	False			2020-04-12 23:17:23
6019	Fresno County, California	True	https://www.fresnounified.org/Documents/Final%20Letter--%20School%20Closing.pdf	2020-03-16	True	https://www.co.fresno.ca.us/departments/public-health/covid-19	2020-03-19	True	https://abc30.com/clovis-social-distancing-fines-stay-at-home-new-health-orders/6092571/	2020-04-10	True	https://www.co.fresno.ca.us/departments/public-health/covid-19	2020-03-19	True	https://www.co.fresno.ca.us/departments/public-health/covid-19	2020-03-19	True	https://www.co.fresno.ca.us/departments/public-health/covid-19	2020-04-11	False			2020-04-12 23:38:30
6019	Fresno County, California	True	https://www.fresnounified.org/Documents/Final%20Letter--%20School%20Closing.pdf	2020-03-16	True	https://www.fresno.gov/wp-content/uploads/2020/03/EMERGENCY-ORDER-2020-02_SHELTER-IN-PLACE-3.18.20.pdf	2020-03-19	True	https://www.fresno.gov/wp-content/uploads/2020/04/Emergency-Order-2020-13-Shelter-in-Place-Extended-and-Expanded-with-Appendix-A.pdf	2020-04-11	True	https://www.co.fresno.ca.us/departments/public-health/covid-19	2020-03-19	True	https://www.cdph.ca.gov/Programs/CID/DCDC/CDPH%20Document%20Library/COVID-19/cdph-guidance-gatherings-covid19-transmission-prevention-03-16-2020.pdf	2020-03-16	True	https://kmph.com/news/local/fresno-urgent-care-clinic-now-offering-walk-in-covid-19-tests	2020-04-08	False			2020-04-12 23:39:13
29189	St. Louis County, Missouri	True	https://www.stlmag.com/news/st-louis-school-closings-during-coronavirus/	2020-03-16	True	https://stlouisco.com/portals/8/docs/document%20library/CountyExecutive/Executive%20Orders/Stay%20at%20Home%20Order.pdf	2020-03-23	True	https://callnewspapers.com/st-louis-county-issues-stay-at-home-order-starting-monday-region-will-follow/	2020-03-23	True	https://stlouisco.com/portals/8/docs/document%20library/CountyExecutive/Executive%20Orders/Stay%20at%20Home%20Order.pdf	2020-03-23	True	https://www.stlmag.com/news/st-louis-school-closings-during-coronavirus/	2020-03-16	True	https://health.mo.gov/living/healthcondiseases/communicable/novel-coronavirus/mobile-testing.php	2020-03-25	False			2020-04-12 23:45:38
13121	Fulton County, Georgia	True	https://www.fultonschools.org/coronavirus	2020-04-02	True	https://fultoncountyga.gov/news/2020/04/06/updates-on-fulton-county-facility-closures-and-service-changes	2020-04-06	True	https://atlanta.eater.com/2020/4/1/21203264/fulton-county-georgia-board-of-health-commands-resident-shelter-in-place-covid19	2020-04-01	True	https://atlanta.eater.com/2020/4/1/21203264/fulton-county-georgia-board-of-health-commands-resident-shelter-in-place-covid19	2020-04-01	True	https://www.ajc.com/events/coronavirus-event-cancellations-and-around-metro-atlanta/iwq1EZYbGQUqtr0r5t0FrO/	2020-03-19	False	https://georgiarecorder.com/2020/03/18/limited-covid-19-testing-locations-open-in-georgia-with-tight-eligibility/		False			2020-04-12 23:48:53
15001	Hawaii County, Hawaii	True	http://www.hawaiipublicschools.org/ConnectWithUs/MediaRoom/PressReleases/Pages/HIDOE-extends-school-closures-implements-remote-work-to-maintain-essential-functions.aspx	2020-03-19	True	https://www.hawaiinewsnow.com/2020/03/24/live-governor-expected-issue-statewide-stay-at-home-order-coronavirus-cases-swell/	2020-03-25	False			True	https://www.hawaiinewsnow.com/2020/03/24/live-governor-expected-issue-statewide-stay-at-home-order-coronavirus-cases-swell/	2020-03-25	True	https://www.hawaiinewsnow.com/2020/03/24/live-governor-expected-issue-statewide-stay-at-home-order-coronavirus-cases-swell/	2020-03-25	True	https://health.hawaii.gov/news/corona-virus/hawaii-covid-19-daily-news-digest-march-27-2020/	2020-03-27	False			2020-04-12 23:57:18
6087	Santa Cruz County, California	True	http://sccs.net/UserFiles/Servers/Server_222705/File/News%20Page/COVID%2019/03.12.20%20Notification%20to%20Families%20of%20School%20Closure%20-%20COVID19%20-%20ENG.pdf	2020-03-16	True	http://www.santacruzhealth.org/Portals/7/Pdfs/Coronavirus/PHO%20Order%20Extending%20SIP%2020200331.pdf	2020-03-16	True	https://www.cnn.com/2020/04/12/us/santa-cruz-fine-drinks-stay-home-order-trnd/index.html	2020-04-12	True	http://www.santacruzhealth.org/Portals/7/Pdfs/Coronavirus/PHO%20Order%20Extending%20SIP%2020200331.pdf	2020-03-16	True	http://www.santacruzhealth.org/Portals/7/Pdfs/Coronavirus/PHO%20Order%20Extending%20SIP%2020200331.pdf	2020-03-16	False	https://www.cdph.ca.gov/Programs/CID/DCDC/Pages/Immunization/ncov2019.aspx		False	https://www.scmtd.com/images/department/ceo/2020_APR_08_Customer_Alert_Reduced_Service.pdf		2020-04-13 13:21:01
4017	Navajo County, Arizona	True	https://www.propublica.org/article/a-school-on-navajo-nation-stayed-open-then-people-started-showing-symptoms	2020-04-03	True	https://reports.mysidewalk.com/ebaab58e56	2020-04-04	False			True	https://reports.mysidewalk.com/ebaab58e56	2020-04-04	True	https://reports.mysidewalk.com/ebaab58e56	2020-04-04	False			False			2020-04-13 13:28:27
4005	Coconino County, Arizona	True	https://www.nhonews.com/news/2020/mar/17/navajo-and-hopi-prepare-covid-19-arizona-governor-/	2020-03-16	True	https://azdhs.gov/documents/preparedness/epidemiology-disease-control/infectious-disease-epidemiology/novel-coronavirus/eo-stay-home-stay-healthy-stay-connected.pdf	2020-03-31	False			True	https://azdhs.gov/documents/preparedness/epidemiology-disease-control/infectious-disease-epidemiology/novel-coronavirus/eo-stay-home-stay-healthy-stay-connected.pdf	2020-03-31	True	https://azdhs.gov/documents/preparedness/epidemiology-disease-control/infectious-disease-epidemiology/novel-coronavirus/eo-stay-home-stay-healthy-stay-connected.pdf	2020-03-31	True	https://www.coconino.az.gov/covid19	2020-04-16	False			2020-04-15 12:11:00
46099	Minnehaha County, South Dakota	True	https://www.sf.k12.sd.us/our-district/district-policies/e-support-services/ebce	2020-03-15	False	https://www.keloland.com/news/healthbeat/coronavirus/city-of-sioux-falls-to-take-shelter-in-place-request-to-city-council/		False			False	https://www.keloland.com/news/healthbeat/coronavirus/city-of-sioux-falls-to-take-shelter-in-place-request-to-city-council/		False	https://www.keloland.com/news/healthbeat/coronavirus/city-of-sioux-falls-to-take-shelter-in-place-request-to-city-council/		True	https://doh.sd.gov/news/coronavirus.aspx	2020-04-15	False			2020-04-15 12:23:39
46083	Lincoln County, South Dakota	True	https://www.sf.k12.sd.us/our-district/district-policies/e-support-services/ebce		False	https://www.keloland.com/news/healthbeat/coronavirus/city-of-sioux-falls-to-take-shelter-in-place-request-to-city-council/		False	https://www.keloland.com/news/healthbeat/coronavirus/city-of-sioux-falls-to-take-shelter-in-place-request-to-city-council/		False	https://www.keloland.com/news/healthbeat/coronavirus/city-of-sioux-falls-to-take-shelter-in-place-request-to-city-council/		False	https://www.keloland.com/news/healthbeat/coronavirus/city-of-sioux-falls-to-take-shelter-in-place-request-to-city-council/		True	https://doh.sd.gov/news/coronavirus.aspx	2020-04-15	False			2020-04-15 12:25:00
56013	Fremont County, Wyoming	True	https://www.wyomingnews.com/news/local_news/wyoming-covid-19-cases-rise-to-137-five-critically-ill-in-fremont-county/article_5caea758-4886-537d-80e8-5fc7c0ddce49.html	2020-04-01	True	https://www.wyomingnews.com/news/local_news/wyoming-covid-19-cases-rise-to-137-five-critically-ill-in-fremont-county/article_5caea758-4886-537d-80e8-5fc7c0ddce49.html	2020-04-01	False			True	https://www.wyomingnews.com/news/local_news/wyoming-covid-19-cases-rise-to-137-five-critically-ill-in-fremont-county/article_5caea758-4886-537d-80e8-5fc7c0ddce49.html	2020-04-01	True	https://www.wyomingnews.com/news/local_news/wyoming-covid-19-cases-rise-to-137-five-critically-ill-in-fremont-county/article_5caea758-4886-537d-80e8-5fc7c0ddce49.html	2020-04-01	False			False			2020-04-17 18:33:55
12031	Duval County, Florida							True	https://www.news4jax.com/news/local/2020/04/17/jacksonvilles-beaches-among-1st-to-reopen/	2020-04-17	True						True						2020-04-20 08:56:20
27003	Anoka County, Minnesota	True	https://mn.gov/governor/assets/3a.%20EO%2020-20%20FINAL%20SIGNED%20Filed_tcm1055-425020.pdf	2020-03-15	True	https://mn.gov/governor/assets/3a.%20EO%2020-20%20FINAL%20SIGNED%20Filed_tcm1055-425020.pdf	2020-03-27	True	https://mn.gov/governor/assets/3a.%20EO%2020-20%20FINAL%20SIGNED%20Filed_tcm1055-425020.pdf	2020-03-27	True	https://mn.gov/governor/assets/3a.%20EO%2020-20%20FINAL%20SIGNED%20Filed_tcm1055-425020.pdf	2020-03-27	True	https://mn.gov/governor/assets/3a.%20EO%2020-20%20FINAL%20SIGNED%20Filed_tcm1055-425020.pdf	2020-03-16	False			True	https://www.anokacounty.us/3862/COVID-19-Impact-on-Anoka-County-Services	2020-03-18	2020-04-20 12:34:35
42095	Northampton County, Pennsylvania	True	https://www.governor.pa.gov/newsroom/governor-wolf-announces-closure-of-pennsylvania-schools/	2020-03-16	True	https://www.governor.pa.gov/wp-content/uploads/2020/03/03.23.20-TWW-COVID-19-Stay-at-Home-Order.pdf	2020-03-19	False			True	https://www.governor.pa.gov/wp-content/uploads/2020/03/03.23.20-TWW-COVID-19-Stay-at-Home-Order.pdf	2020-03-23	False			False			False			2020-04-20 14:03:36
29510	St. Louis city, Missouri	True	https://stlcorona.com/dr-pages-messages/exec-orders/county-executive-order-15-restrictions-on-activities-to-limit-spread-of-covid-19/	2020-03-21	True	https://stlcorona.com/dr-pages-messages/exec-orders/county-executive-order-15-restrictions-on-activities-to-limit-spread-of-covid-19/	2020-03-21	False			True	https://www.stlouis-mo.gov/government/departments/health/news/stay-at-home-order-issued-covid-19.cfm	2020-03-21	True	https://stlcorona.com/dr-pages-messages/exec-orders/county-executive-order-14-further-limits-on-crowds/	2020-03-18	True	https://stlcorona.com/resources/covid-19-testing1/	2020-03-31	False			2020-04-20 14:35:49
8069	Larimer County, Colorado	False			True	https://www.larimer.org/sites/default/files/uploads/2020/sixth-amended-order-stay-at-home-exteneded.pdf	2020-03-25	True	https://www.reporterherald.com/2020/03/26/colorado-coronavirus-quarantine-stay-home-order-enforcement/	2020-03-25	True	https://www.larimer.org/sites/default/files/uploads/2020/sixth-amended-order-stay-at-home-exteneded.pdf	2020-03-25	True	https://www.larimer.org/sites/default/files/uploads/2020/sixth-amended-order-stay-at-home-exteneded.pdf	2020-03-15	False			False			2020-04-20 14:39:43
49011	Davis County, Utah	True	http://www.co.davis.ut.us/docs/librariesprovider5/covid-19/public-health-order-4-1-20/public-health-order-april-1-2020.pdf?sfvrsn=4b453153_2	2020-03-13	True	http://www.co.davis.ut.us/docs/librariesprovider5/covid-19/public-health-order-4-1-20/public-health-order-april-1-2020.pdf?sfvrsn=4b453153_2	2020-04-01	False			True	http://www.co.davis.ut.us/docs/librariesprovider5/covid-19/public-health-order-4-1-20/public-health-order-april-1-2020.pdf?sfvrsn=4b453153_2	2020-04-01	True	http://www.co.davis.ut.us/docs/librariesprovider5/covid-19/public-health-order-4-1-20/public-health-order-april-1-2020.pdf?sfvrsn=4b453153_2	2020-03-17	True	https://kslnewsradio.com/1921821/coronavirus-testing-utah/	2020-03-16	False			2020-04-20 16:29:30
34015	Gloucester County, New Jersey	True	https://www.state.nj.us/education/topics/COVID19%20Frequently%20Asked%20Questions%20(FAQ)%20Related%20to%20School%20Emergency%20Preparedness%20Plans.pdf	2020-03-18	True	https://www.nj.com/coronavirus/2020/03/what-is-a-non-essential-retail-business-in-nj-a-list-of-places-that-can-stay-open-in-coronavirus-shut-down.html	2020-03-21	True	https://www.northjersey.com/story/news/coronavirus/2020/03/23/coronavirus-nj-cops-crack-down-violators-shutdown-order/2900573001/	2020-03-23	True	https://www.nj.com/coronavirus/2020/03/what-is-a-non-essential-retail-business-in-nj-a-list-of-places-that-can-stay-open-in-coronavirus-shut-down.html	2020-03-21	True	https://nj.gov/infobank/eo/056murphy/pdf/EO-107.pdf	2020-03-21	True	http://www.gloucestercountynj.gov/news/displaynews.asp?NewsID=2303&TargetID=1,2,3,4,5,6,7,8,8,9,9,0,0	2020-04-08	False			2020-04-20 22:20:50
53067	Thurston County, Washington	True	https://www.governor.wa.gov/news-media/inslee-extends-school-closures-rest-2019-20-school-year	2020-03-13	True	https://medium.com/wagovernor/inslee-announces-stay-home-stay-healthy-order-4891a7511f5e	2020-03-23	True	https://www.yaktrinews.com/gov-inslee-law-enforcement-announce-measures-to-enforce-wa-stay-at-home-order/	2020-03-23	True	https://www.doh.wa.gov/Emergencies/BePreparedBeSafe/SevereWeatherandNaturalDisasters/ShelterInPlace	2020-03-23	True	https://medium.com/wagovernor/inslee-announces-stay-home-stay-healthy-order-4891a7511f5e	2020-03-23	True	https://washington.providence.org/campaign/communications/southwest-washington	2020-04-06	False			2020-04-20 22:33:21
47149	Rutherford County, Tennessee	True			False			False			False			True			True			False			2020-04-20 23:43:37
37129	New Hanover County, North Carolina	True	https://www.nc.gov/covid-19/covid-19-executive-orders	2020-03-16	True	https://health.nhcgov.com/your-environment/public-health/coronavirus/	2020-03-30	True	https://health.nhcgov.com/your-environment/public-health/coronavirus/stay-at-home-order-faqs/	2020-03-30	True	https://health.nhcgov.com/your-environment/public-health/coronavirus/	2020-03-30	True	https://www.nc.gov/covid-19/covid-19-executive-orders	2020-03-16				False			2020-04-21 18:55:43
37129	New Hanover County, North Carolina	True	https://www.nc.gov/covid-19/covid-19-executive-orders	2020-03-16	True	https://news.nhcgov.com/news-releases/2020/03/new-hanover-county-issues-additional-restrictions-to-help-slow-the-spread-of-covid-19/	2020-03-30	False			True	https://news.nhcgov.com/news-releases/2020/03/new-hanover-county-issues-additional-restrictions-to-help-slow-the-spread-of-covid-19/	2020-03-30	True	https://news.nhcgov.com/news-releases/2020/03/new-hanover-county-declares-state-of-emergency-limits-gatherings-to-10-closes-public-beach-access-to-prevent-spread-of-covid-19/	2020-03-20	False						2020-04-21 19:47:35
37179	Union County, North Carolina	True	https://www.nc.gov/covid-19/covid-19-executive-orders	2020-03-16	True	https://www.nc.gov/covid-19/covid-19-executive-orders	2020-03-30	False			True	https://www.nc.gov/covid-19/covid-19-executive-orders	2020-03-30	True	https://www.nc.gov/covid-19/covid-19-executive-orders	2020-03-30	False						2020-04-21 19:56:13
13051	Chatham County, Georgia	True	https://www.georgiainsights.com/georgia-school-closures.html	2020-04-02	False	https://www.ajc.com/news/kemp-reopens-some-businesses-despite-warnings/BtoA8zxYcGACOCZP0HB1HL/	2020-04-20	True	https://georgia.gov/covid-19-state-services-georgia/covid-19-statewide-shelter-place-order	2020-04-02	True	https://georgia.gov/covid-19-state-services-georgia/covid-19-statewide-shelter-place-order	2020-04-02	True	https://georgia.gov/covid-19-state-services-georgia/covid-19-statewide-shelter-place-order	2020-04-02	True	https://www.gachd.org/new-call-center-established-for-covid-19-testing-in-the-coastal-health-district/	2020-04-17	False			2020-04-21 22:18:19
2020	Anchorage Municipality, Alaska	True	https://www.ktva.com/story/41889471/list-closures-cancellations-and-suspensions-due-to-covid19	2020-03-13	True	https://www.adn.com/alaska-news/2020/03/28/read-the-full-social-distancing-order-issued-by-alaska-gov-mike-dunleavy/	2020-03-28	True	https://www.adn.com/alaska-news/anchorage/2020/03/31/anchorage-mayor-threatens-to-fine-businesses-violating-hunker-down-order-but-holds-off-from-harsher-restrictions/	2020-03-28	True	https://www.adn.com/alaska-news/2020/03/28/read-the-full-social-distancing-order-issued-by-alaska-gov-mike-dunleavy/	2020-03-28	True	https://www.adn.com/alaska-news/2020/03/28/read-the-full-social-distancing-order-issued-by-alaska-gov-mike-dunleavy/	2020-03-28	True	https://www.adn.com/alaska-news/anchorage/2020/03/17/anchorage-drive-thru-coronavirus-testing-site-now-open/	2020-03-16	True	https://www.alaskapublic.org/2020/04/03/anchorage-suspends-bus-service-to-prevent-coronavirus-spread/	2020-04-08	2020-04-21 22:24:37
45051	Horry County, South Carolina	True	https://www.wrdw.com/content/news/SC-Gov-Henry-McMaster-orders-state-schools-closed-until-end-of-April-569064781.html	2020-03-24	True	https://www.wmbfnews.com/2020/03/31/mcmaster-public-health-officials-discuss-sc-response-covid-/	2020-04-01	False			True	https://www.wmbfnews.com/2020/04/06/gov-mcmaster-issues-home-or-work-order-sc/	2020-04-07	True	https://www.wmbfnews.com/2020/04/06/gov-mcmaster-issues-home-or-work-order-sc/	2020-04-07	False			False			2020-04-22 11:18:31
51041	Chesterfield County, Virginia	True	https://www.wtvr.com/news/national-news/coronavirus/covid-19-closes-henrico-schools-for-two-weeks	2020-03-16	True	https://www.governor.virginia.gov/newsroom/all-releases/2020/march/headline-855292-en.html	2020-03-24	True	https://www.richmond.com/news/local/crime/richmond-area-police-departments-prepare-to-enforce-10-person-limit-while-keeping-eye-on-crime/article_23b33c36-4a65-5b8d-aa06-235c1268838a.html	2020-03-24	True	https://www.governor.virginia.gov/newsroom/all-releases/2020/march/headline-855292-en.html	2020-03-24	True	https://www.governor.virginia.gov/newsroom/all-releases/2020/march/headline-855292-en.html	2020-03-24	True	https://www.wtvr.com/news/coronavirus/patient-first-starts-drive-up-covid-19-testing	2020-04-16	False			2020-04-22 11:30:19
8035	Douglas County, Colorado	True	https://www.dcsdk12.org/about/our_district/news/stay-at-_home_order_effective_march_26	2020-03-26	True	https://www.douglas.co.us/public-health-departments-rescind-stay-at-home-orders-adopt-state-order/	2020-03-26	True	https://www.reporterherald.com/2020/03/26/colorado-coronavirus-quarantine-stay-home-order-enforcement/	2020-03-26	True	https://www.douglas.co.us/public-health-departments-rescind-stay-at-home-orders-adopt-state-order/	2020-03-26	True	https://www.douglas.co.us/public-health-departments-rescind-stay-at-home-orders-adopt-state-order/	2020-03-26	False			False			2020-04-22 12:42:25
22071	Orleans Parish, Louisiana	True	https://nolapublicschools.com/coronavirus-updates	2020-03-16	True	https://ready.nola.gov/home/	2020-03-20	True	https://ready.nola.gov/incident/coronavirus/proclamation-guidance/	2020-03-16	True	http://nola.gov/mayor/executive-orders/emergency-declarations/03162020-mayoral-proclamation-to-promulgate-emergency-orders-during-the-state-of-emergency-due-to-co/	2020-03-16	True	https://ready.nola.gov/incident/coronavirus/proclamation-guidance/	2020-03-16	True	https://ready.nola.gov/testing/	2020-03-19	False			2020-04-22 13:29:16
42129	Westmoreland County, Pennsylvania	True	https://www.governor.pa.gov/newsroom/governor-wolf-announces-closure-of-pennsylvania-schools/	2020-03-16	True	https://pittsburgh.cbslocal.com/2020/03/27/westmoreland-county-coronavirus-stay-at-home-order/	2020-03-27	False			True	https://pittsburgh.cbslocal.com/2020/03/27/westmoreland-county-coronavirus-stay-at-home-order/	2020-03-27	True	https://pittsburgh.cbslocal.com/2020/03/27/westmoreland-county-coronavirus-stay-at-home-order/	2020-03-27	False			False			2020-04-22 14:47:47
36071	Orange County, New York	True	https://www.nbcnewyork.com/news/coronavirus/nyc-school-debate-continues-amid-coronavirus-pandemic-four-related-deaths-in-ny-nj/2327269/	2020-03-16	True	https://esd.ny.gov/guidance-executive-order-2026	2020-03-22	True	https://ny.curbed.com/2020/3/20/21187022/coronavirus-new-york-shutdown-shelter-in-place	2020-03-20	True	https://ny.curbed.com/2020/3/20/21187022/coronavirus-new-york-shutdown-shelter-in-place	2020-03-20	True	https://ny.curbed.com/2020/3/20/21187022/coronavirus-new-york-shutdown-shelter-in-place	2020-03-20	True	https://www.orangecountygov.com/1949/Testing		False			2020-04-22 16:17:05
37081	Guilford County, North Carolina	True	https://www.gcsnc.com/site/default.aspx?PageType=3&DomainID=4&ModuleInstanceID=174&ViewID=6446EE88-D30C-497E-9316-3F8874B3E108&RenderLoc=0&FlexDataID=116263&PageID=1	2020-03-16	True	https://www.guilfordcountync.gov/our-county/administration/covid-19-stay-at-home-order-declaration	2020-04-10	False			True	https://www.guilfordcountync.gov/our-county/administration/covid-19-stay-at-home-order-declaration	2020-04-10		https://www.guilfordcountync.gov/our-county/administration/covid-19-stay-at-home-order-declaration	2020-04-10	True	https://www.wfmynews2.com/article/news/local/novant-health-taking-steps-to-control-covid-19/83-ae20fc76-9892-4903-beb7-76c9a8e42f75	2020-03-18	False			2020-04-22 22:10:44
17089	Kane County, Illinois	True	https://www.nbcchicago.com/news/local/coronavirus-in-illinois-list-of-chicago-area-schools-closed-over-exposure-concerns/2235644/	2020-03-17	True	https://www2.illinois.gov/IISNews/21288-Gov._Pritzker_Stay_at_Home_Order.pdf	2020-03-21	False			True	https://www2.illinois.gov/IISNews/21288-Gov._Pritzker_Stay_at_Home_Order.pdf	2020-03-21		https://www.kcchronicle.com/2020/03/13/kane-county-schools-make-plans-for-mandatory-statewide-closure/akjvesj/	2020-03-17	True	http://www.wcsjnews.com/news/wspynews/covid-19-testing-center-opened-at-vna-health-care-in-aurora/article_36b015b0-c42d-57cd-a380-ee87bf61391d.html	2020-04-20	False			2020-04-22 22:37:47
39113	Montgomery County, Ohio		https://governor.ohio.gov/wps/portal/gov/governor/media/news-and-media/announces-school-closures	2020-03-16	True	https://www.wdtn.com/news/stay-at-home-order-applies-to-non-essential-activity-and-businesses/	2020-03-23	False			True	https://www.wdtn.com/news/stay-at-home-order-applies-to-non-essential-activity-and-businesses/	2020-03-20	True	https://www.wdtn.com/news/stay-at-home-order-applies-to-non-essential-activity-and-businesses/	2020-03-20	True	https://www.daytondailynews.com/news/local/coronavirus-testing-collection-site-planned-for-arena-parking-lot/8zNj97hCOD6MiGG8rtOtAJ/	2020-03-17	False			2020-04-22 23:28:41
12021	Collier County, Florida	True	https://www.collierschools.com/covid19	2020-03-16	True	https://www.documentcloud.org/documents/6823615-DeSantis-EO-20-91.html	2020-04-01		https://www.wptv.com/news/region-c-palm-beach-county/west-palm-beach/how-will-floridas-stay-at-home-order-be-enforced	2020-04-01	True	https://www.documentcloud.org/documents/6823615-DeSantis-EO-20-91.html	2020-04-01	True	https://www.documentcloud.org/documents/6823615-DeSantis-EO-20-91.html	2020-04-01	True	https://www.flmedical.org/florida/Florida_Public/Resources/Coronavirus/Drive-thru_testing.aspx		False			2020-04-23 14:04:01
48309	McLennan County, Texas	True	https://www.kxxv.com/your-hometown/mclennan-county/waco-isd-extends-school-closings-until-at-least-april-21	2020-03-19	True	http://co.mclennan.tx.us/DocumentCenter/View/10210/Clarifications-of-McLennan-County-Regulations-PDF	2020-03-23	True	https://www.waco-texas.com/information-release-6.asp#sheltering	2020-03-23	True	http://co.mclennan.tx.us/1116/COVID-19-Updates	2020-03-23	True	https://www.waco-texas.com/information-release-6.asp#sheltering	2020-03-23	True	https://covidwaco.com/	2020-03-13	False	https://www.waco-texas.com/information-release-6.asp#sheltering	2020-03-23	2020-04-23 17:03:41
13057	Cherokee County, Georgia	True	https://www.cherokeek12.net/etowahhs/News/closings31220#sthash.xC2S4s1q.dpbs	2020-03-13	True	https://www.cherokeega.com/_focus/corona-virus/Press-Releases/03-25-2020-CCBOC.pdf	2020-03-25	True	https://www.cherokeega.com/_focus/corona-virus/Press-Releases/03-25-2020-CCBOC.pdf	2020-03-25	True	https://www.cherokeega.com/_focus/corona-virus/Press-Releases/03-25-2020-CCBOC.pdf	2020-03-25	True	https://www.cherokeega.com/_focus/corona-virus/Press-Releases/03-25-2020-CCBOC.pdf	2020-03-25	True	https://www.tribuneledgernews.com/local_news/coronavirus-testing-site-open-in-cherokee-county/article_5e1918c0-6adb-11ea-a955-437954e17965.html	2020-03-20	False			2020-04-23 17:10:55
24025	Harford County, Maryland	True	https://harfordcountyhealth.com/category/covid-19/page/3/	2020-03-13	True	https://harfordcountyhealth.com/category/covid-19/page/3/	2020-03-23	True	https://harfordcountyhealth.com/wp-content/uploads/2020/03/Gatherings-FOURTH-AMENDED-3.30.20.pdf	2020-03-30	True	https://harfordcountyhealth.com/wp-content/uploads/2020/03/Gatherings-FOURTH-AMENDED-3.30.20.pdf	2020-03-30	True	https://harfordcountyhealth.com/wp-content/uploads/2020/03/Gatherings-FOURTH-AMENDED-3.30.20.pdf	2020-03-30	True	https://harfordcountyhealth.com/category/covid-19/page/4/	2020-03-03	False			2020-04-23 18:03:55
24025	Harford County, Maryland	True	https://harfordcountyhealth.com/category/covid-19/page/3/	2020-03-13	True	https://harfordcountyhealth.com/category/covid-19/page/3/	2020-03-23	True	https://harfordcountyhealth.com/wp-content/uploads/2020/03/Gatherings-FOURTH-AMENDED-3.30.20.pdf	2020-03-30	True	https://harfordcountyhealth.com/wp-content/uploads/2020/03/Gatherings-FOURTH-AMENDED-3.30.20.pdf	2020-03-30	True	https://harfordcountyhealth.com/wp-content/uploads/2020/03/Gatherings-FOURTH-AMENDED-3.30.20.pdf	2020-03-30	True	https://harfordcountyhealth.com/category/covid-19/page/4/	2020-03-03	False			2020-04-23 18:04:25
51710	Norfolk city, Virginia	True	https://www.governor.virginia.gov/media/governorvirginiagov/executive-actions/EO-53-Temporary-Restrictions-Due-To-Novel-Coronavirus-(COVID-19).pdf	2020-03-13	True	https://www.governor.virginia.gov/media/governorvirginiagov/executive-actions/EO-53-Temporary-Restrictions-Due-To-Novel-Coronavirus-(COVID-19).pdf	2020-03-24	False			True	https://www.governor.virginia.gov/newsroom/all-releases/2020/march/headline-855702-en.html	2020-03-30	True	https://www.governor.virginia.gov/media/governorvirginiagov/executive-actions/EO-53-Temporary-Restrictions-Due-To-Novel-Coronavirus-(COVID-19).pdf	2020-03-17	False						2020-04-23 20:18:25
51013	Arlington County, Virginia	True	https://www.governor.virginia.gov/media/governorvirginiagov/executive-actions/EO-53-Temporary-Restrictions-Due-To-Novel-Coronavirus-(COVID-19).pdf	2020-03-13	True	https://www.governor.virginia.gov/media/governorvirginiagov/executive-actions/EO-53-Temporary-Restrictions-Due-To-Novel-Coronavirus-(COVID-19).pdf	2020-03-24	False			True	https://www.governor.virginia.gov/newsroom/all-releases/2020/march/headline-855702-en.html	2020-03-30	True	https://www.governor.virginia.gov/media/governorvirginiagov/executive-actions/EO-53-Temporary-Restrictions-Due-To-Novel-Coronavirus-(COVID-19).pdf	2020-03-17	True	https://health.arlingtonva.us/covid-19-coronavirus-updates/covid-19-testing/	2020-03-18				2020-04-23 20:22:34
13151	Henry County, Georgia	True	https://www.georgiainsights.com/georgia-school-closures.html	2020-03-18	True	https://www.co.henry.ga.us/Portals/0/pdf/Ordinance_20-02.Shelter-In-Place.pdf	2020-04-02	False			True	https://www.co.henry.ga.us/Portals/0/pdf/Ordinance_20-02.Shelter-In-Place.pdf	2020-04-02	True	https://www.co.henry.ga.us/Portals/0/pdf/Ordinance_20-02.Shelter-In-Place.pdf	2020-03-23							2020-04-23 20:35:20
40027	Cleveland County, Oklahoma	True	https://sde.ok.gov/sites/default/files/FAQS%20FOR%20PUBLIC%20SCHOOLS%20-%20COVID-19.pdf	2020-03-25	True	https://kfor.com/news/local/gov-stitt-orders-all-non-essential-businesses-to-close-in-counties-affected-by-covid-19/	2020-03-24	True	https://static1.squarespace.com/static/5e73c3526ab9182890fd4c29/t/5e7a745761495f27e26b1e5c/1585083479590/Proclamation+2020-04.pdf	2020-03-28	True	https://static1.squarespace.com/static/5e73c3526ab9182890fd4c29/t/5e7a745761495f27e26b1e5c/1585083479590/Proclamation+2020-04.pdf	2020-03-28	True	https://static1.squarespace.com/static/5e73c3526ab9182890fd4c29/t/5e7a745761495f27e26b1e5c/1585083479590/Proclamation+2020-04.pdf	2020-03-28	True	https://coronavirus.health.ok.gov/drive-thru-testing	2020-04-09	False			2020-04-23 23:12:12
6079	San Luis Obispo County, California	True	https://www.emergencyslo.org/en/shelter-at-home-order.aspx	2020-03-18	True	https://www.emergencyslo.org/en/shelter-at-home-order.aspx	2020-03-18	True	https://www.sanluisobispo.com/news/local/article241443421.html	2020-03-18	True	https://www.emergencyslo.org/en/shelter-at-home-order.aspx	2020-03-18	True	https://www.emergencyslo.org/en/shelter-at-home-order.aspx	2020-03-18	True	https://www.emergencyslo.org/en/should-i-be-tested.aspx	2020-03-18	False			2020-04-23 23:19:45
17201	Winnebago County, Illinois	True	https://www2.illinois.gov/Pages/Executive-Orders/ExecutiveOrder2020-10.aspx	2020-03-20	True	https://www2.illinois.gov/Pages/Executive-Orders/ExecutiveOrder2020-10.aspx	2020-03-20	True	https://97zokonline.com/stiff-penalties-possible-for-illinois-residents-who-violate-stay-at-home-orders/	2020-03-20	True	https://www2.illinois.gov/Pages/Executive-Orders/ExecutiveOrder2020-10.aspx	2020-03-20	True	https://www2.illinois.gov/Pages/Executive-Orders/ExecutiveOrder2020-10.aspx	2020-03-20	False			False			2020-04-23 23:24:25
45091	York County, South Carolina	True	https://governor.sc.gov/sites/default/files/Documents/Executive-Orders/2020-03-28%20FINAL%20Executive%20Order%20No.%202020-15%20-%20State%20of%20Emergency%20Due%20to%20COVID-19%20Pandemic.pdf	2020-03-15	True	https://governor.sc.gov/sites/default/files/Documents/Executive-Orders/2020-03-28%20FINAL%20Executive%20Order%20No.%202020-15%20-%20State%20of%20Emergency%20Due%20to%20COVID-19%20Pandemic.pdf	2020-03-20	True	https://www.fitsnews.com/2020/04/06/sc-gov-orders-stay-at-home-order-as-covid-19-cases-and-deaths-increase/	2020-04-06	True	https://governor.sc.gov/sites/default/files/Documents/Executive-Orders/2020-04-06%20eFILED%20Executive%20Order%20No.%202020-21%20-%20Stay%20at%20Home%20or%20Work%20Order.pdf	2020-04-06	True	https://governor.sc.gov/sites/default/files/Documents/Executive-Orders/2020-03-28%20FINAL%20Executive%20Order%20No.%202020-15%20-%20State%20of%20Emergency%20Due%20to%20COVID-19%20Pandemic.pdf	2020-03-20	True	https://www.heraldonline.com/news/coronavirus/article241968621.html	2020-04-13	False			2020-04-23 23:33:01
37063	Durham County, North Carolina	True	https://www.dpsnc.net/domain/92	2020-03-16	True	https://www.newsobserver.com/news/coronavirus/article241491266.html	2020-03-25	True	https://durhamnc.gov/DocumentCenter/View/30039/Stay-At-Home-Order-FAQs_Final	2020-03-25	True	https://durhamnc.gov/DocumentCenter/View/30039/Stay-At-Home-Order-FAQs_Final	2020-03-25	True	https://indyweek.com/news/durham/durham-closes-schools-coronavirus/	2020-03-16	True	https://www.dukehealth.org/covid-19-update	2020-04-14	False	https://godurhamtransit.org/		2020-04-24 10:45:56
45083	Spartanburg County, South Carolina	True	https://www.foxcarolina.com/coronavirus/all-spartanburg-county-schools-to-temporarily-close-districts-say/article_a3538b4c-66ed-11ea-b6ba-979be0cebec6.html	2020-03-16	True	https://www.spartanburgcounty.org/826/Situation-Report	2020-03-19	True	https://www.spartanburgcounty.org/826/Situation-Report	2020-04-06	False			True	https://www.spartanburgcounty.org/826/Situation-Report	2020-03-17	True	https://www.goupstate.com/news/20200330/coronavirus-spartanburg-regional-begins-drive-through-testing-at-usc-upstate	2020-03-30	False			2020-04-24 11:34:13
31109	Lancaster County, Nebraska	True	https://governor.nebraska.gov/press/gov-ricketts-announces-15-counties-north-and-central-nebraska-now-included-state%E2%80%99s-directed	2020-03-25	True	https://governor.nebraska.gov/press/gov-ricketts-announces-15-counties-north-and-central-nebraska-now-included-state%E2%80%99s-directed	2020-03-25	False			True	https://governor.nebraska.gov/press/gov-ricketts-announces-15-counties-north-and-central-nebraska-now-included-state%E2%80%99s-directed	2020-03-25	True	https://governor.nebraska.gov/press/gov-ricketts-announces-15-counties-north-and-central-nebraska-now-included-state%E2%80%99s-directed	2020-03-25	True	https://www.usnews.com/news/best-states/nebraska/articles/2020-03-25/drive-thru-covid-19-testing-clinic-opens-in-lincoln	2020-03-24	False			2020-04-24 11:50:40
12033	Escambia County, Florida	True	http://www.fldoe.org/em-response/	2020-03-23	False			False			True	https://www.wuwf.org/post/escambia-officials-say-safer-home-not-lockdown#stream/0	2020-04-01	True	http://www.northescambia.com/2020/03/heres-the-latest-covid-19-update-from-escambia-county	2020-03-16	True	https://mynbc15.com/news/local/drive-thru-covid-19-testing-opens-march-23-at-brownsville-community-center-in-pensacola	2020-03-23	False			2020-04-24 11:59:50
42079	Luzerne County, Pennsylvania	True	https://www.wnep.com/article/news/local/luzerne-county/schools-closed-wilkes-barre/523-e711e93c-38cd-4ce5-917f-1676667725a6	2020-04-09	True	https://www.discovernepa.com/articles-and-stories/keep-a-safe-social-distance-get-your-food-to-go/	2020-03-17	False			True	https://www.luzernecounty.org/AlertCenter.aspx?AID=41	2020-03-27	True	https://www.pa.gov/guides/responding-to-covid-19/	2020-03-17	True	https://www.penncapital-star.com/blog/state-to-offer-drive-thru-covid-19-testing-in-luzerne-county-starting-monday/	2020-04-21	False			2020-04-24 12:10:02
48303	Lubbock County, Texas	True	https://www.lubbockisd.org/site/default.aspx?PageType=14&DomainID=60&PageID=113&ModuleInstanceID=29985&IsMoreExpandedView=True	2020-03-20	True	https://www.kcbd.com/2020/03/24/city-lubbock-issues-th-declaration-disaster-closing-non-essential-businesses/	2020-03-23	True	https://www.kcbd.com/2020/03/24/city-lubbock-issues-th-declaration-disaster-closing-non-essential-businesses/	2020-03-23	True	https://www.kcbd.com/2020/03/30/what-is-covered-by-mayors-stay-home-order/	2020-03-29	True	https://www.kcbd.com/2020/03/24/city-lubbock-issues-th-declaration-disaster-closing-non-essential-businesses/	2020-03-23	True	https://www.kcbd.com/2020/03/18/umc-announces-drive-thru-clinic-covid-testing/	2020-03-20	False			2020-04-24 13:22:16
39093	Lorain County, Ohio	True	https://www.morningjournal.com/news/lorain-county/lorain-county-schools-issue-closure-instructions/article_f2a4885c-64b0-11ea-9895-73940f170c8d.html	2020-03-30	True	https://www.natlawreview.com/article/ohio-orders-all-non-essential-workers-to-stay-home-us	2020-03-22	True	https://www.morningjournal.com/news/lorain-county/lorain-police-to-enforce-stay-at-home-order-on-case-by-case-basis-chief-says/article_1b212e3c-6e13-11ea-90da-a3a26caf36f3.html	2020-03-24	True	https://www.cincinnati.com/story/news/politics/2020/03/22/coronavirus-ohio-gov-mike-dewine-sunday-update-states-response/2894473001/	2020-03-22	True	https://www.wsj.com/articles/ohio-governor-on-why-he-ordered-early-tough-coronavirus-lockdowns-11585501200	2020-03-03	True	https://fox8.com/news/coronavirus/cleveland-clinic-uh-teaming-up-to-provide-drive-through-covid-19-testing-for-some-patients/	2020-03-14	False			2020-04-24 13:33:46
33015	Rockingham County, New Hampshire	True	https://www.nhpr.org/post/coronavirus-update-sununu-says-fed-funds-cant-backfill-budgets-nh-deaths-rise-51#stream/0	2020-03-16	True	https://www.nhpr.org/sites/nhpr/files/202003/StayAtHome_emergency-order-17-1.pdf	2020-03-26	False			True	https://www.nhpr.org/sites/nhpr/files/202003/StayAtHome_emergency-order-17-1.pdf	2020-03-16	True	https://www.nhpr.org/sites/nhpr/files/202003/StayAtHome_emergency-order-17-1.pdf	2020-03-16	True	https://www.seacoastonline.com/news/20200331/convenientmd-to-open-drive-thru-coronavirus-testing-site-at-pease	2020-04-01	False			2020-04-24 13:40:07
17111	McHenry County, Illinois	True	https://patch.com/illinois/crystallake/crystal-lake-cary-coronavirus-cancellations-closings	2020-03-16	True	https://www.livescience.com/illinois-coronavirus-updates.html	2020-03-16	False			True	https://www.livescience.com/illinois-coronavirus-updates.html	2020-03-20	True	https://www.livescience.com/illinois-coronavirus-updates.html	2020-03-20	False			False			2020-04-24 14:24:20
36001	Albany County, New York	True	https://cbs6albany.com/news/coronavirus/all-the-capital-region-school-districts-closing-as-a-result-of-coronavirus	2020-03-18	True	https://www.lohud.com/story/news/politics/2020/03/20/coronavirus-ny-all-non-essential-travel-gatherings-and-work-banned/2883995001/	2020-03-20	False			True	https://www.courthousenews.com/teetering-on-lockdown-cuomo-new-york-on-pause/	2020-03-20	True	https://dailygazette.com/article/2020/03/12/covid-19-state-bans-large-gatherings-locks-down-nursing-homes	2020-03-13	True	https://dailygazette.com/article/2020/04/06/covid-19-drive-through-test-site-opens-at-ualbany	2020-04-06	False			2020-04-24 14:30:52
10005	Sussex County, Delaware	True	https://news.delaware.gov/2020/03/23/governor-carney-closes-delaware-schools-through-may-15/	2020-03-13	True	https://news.delaware.gov/2020/03/22/governor-carney-issues-stay-at-home-order-for-delawareans/	2020-03-24	True	https://delawarestatenews.net/coronavirus/sussex-county-towns-tell-out-of-staters-to-stay-home/	2020-03-30	True	https://news.delaware.gov/2020/03/22/governor-carney-issues-stay-at-home-order-for-delawareans/	2020-03-24	True	https://governor.delaware.gov/wp-content/uploads/sites/24/2020/04/Ninth-Modification-to-State-of-Emergency-04012020-1.pdf	2020-03-16	True	https://coronavirus.delaware.gov/testing/	2020-03-23	False			2020-04-24 16:53:30
41047	Marion County, Oregon	True	https://www.co.marion.or.us/HLT/Documents/Executive%20Order%2020-12.pdf	2020-03-12	True	https://www.co.marion.or.us/HLT/Documents/Executive%20Order%2020-12.pdf	2020-03-23	True	https://www.co.marion.or.us/HLT/Documents/Executive%20Order%2020-12.pdf	2020-03-23	True	https://www.co.marion.or.us/HLT/Documents/Executive%20Order%2020-12.pdf	2020-03-23	True	https://www.co.marion.or.us/HLT/Documents/Executive%20Order%2020-12.pdf	2020-03-12	False			True	https://www.cherriots.org/health/	2020-03-30	2020-04-24 18:50:39
45063	Lexington County, South Carolina	True	https://lex-co.sc.gov/sites/default/files/Documents/Lexington%20County/Covid19/2020-04-06%20eFILED%20Executive%20Order%20No.%202020-21%20-%20Stay%20at%20Home%20or%20Work%20Order.pdf	2020-03-16	True	https://lex-co.sc.gov/sites/default/files/Documents/Lexington%20County/Covid19/2020-04-06%20eFILED%20Executive%20Order%20No.%202020-21%20-%20Stay%20at%20Home%20or%20Work%20Order.pdf	2020-03-16	False			True	https://lex-co.sc.gov/sites/default/files/Documents/Lexington%20County/Covid19/2020-04-06%20eFILED%20Executive%20Order%20No.%202020-21%20-%20Stay%20at%20Home%20or%20Work%20Order.pdf	2020-03-16	True	https://lex-co.sc.gov/sites/default/files/Documents/Lexington%20County/Covid19/2020-04-06%20eFILED%20Executive%20Order%20No.%202020-21%20-%20Stay%20at%20Home%20or%20Work%20Order.pdf	2020-03-23	False			False			2020-04-24 20:01:24
23005	Cumberland County, Maine	True	https://www.maine.gov/doe/covid-19/commishupdate	2020-03-15	True	http://cumberlandcounty.org/723/Local-regulations	2020-03-25	False			True	https://www.maine.gov/governor/mills/news/governor-mills-issues-stay-healthy-home-mandate-2020-03-31	2020-04-02	True	https://www.maine.gov/governor/mills/sites/maine.gov.governor.mills/files/inline-files/An%20Order%20Regarding%20Essential%20Businesses%20and%20Operations%20.pdf	2020-03-18	False			False			2020-04-24 20:24:09
26139	Ottawa County, Michigan	True	https://www.mlive.com/public-interest/2020/04/whitmer-orders-all-michigan-schools-to-remain-closed-through-academic-year-as-coronavirus-cases-surge.html	2020-03-16	True	https://content.govdelivery.com/attachments/MIEOG/2020/04/09/file_attachments/1423850/EO%202020-42.pdf	2020-03-23	True	https://www.mlive.com/news/grand-rapids/2020/03/ottawa-county-creates-email-for-reporting-stay-at-home-violations-during-coronavirus-crisis.html	2020-03-26	True	https://content.govdelivery.com/attachments/MIEOG/2020/04/09/file_attachments/1423850/EO%202020-42.pdf	2020-03-23	True	https://content.govdelivery.com/attachments/MIEOG/2020/04/09/file_attachments/1423850/EO%202020-42.pdf	2020-03-23	False			False			2020-04-24 21:27:23
26065	Ingham County, Michigan	True	https://www.mlive.com/public-interest/2020/04/whitmer-orders-all-michigan-schools-to-remain-closed-through-academic-year-as-coronavirus-cases-surge.html	2020-03-16	True	https://content.govdelivery.com/attachments/MIEOG/2020/04/09/file_attachments/1423850/EO%202020-42.pdf	2020-03-23	False			True	https://content.govdelivery.com/attachments/MIEOG/2020/04/09/file_attachments/1423850/EO%202020-42.pdf	2020-03-23	True	https://content.govdelivery.com/attachments/MIEOG/2020/04/09/file_attachments/1423850/EO%202020-42.pdf	2020-03-23	True	https://www.wilx.com/content/news/Ingham-County-offers-drive-thru-coronavirus-testing-569625161.html	2020-04-14	False			2020-04-24 21:36:47
5143	Washington County, Arkansas	True	https://www.usnews.com/news/best-states/arkansas/articles/2020-03-15/arkansas-schools-to-be-closed-for-2-weeks-due-to-covid-19	2020-03-16	False			False			False			True	https://governor.arkansas.gov/images/uploads/executiveOrders/EO_20-10._.pdf	2020-03-27	False						2020-04-25 11:24:36
47187	Williamson County, Tennessee	True	https://www.wcs.edu/coronavirus/	2020-03-06	True	https://publications.tnsosfiles.com/pub/execorders/exec-orders-lee22.pdf	2020-03-23	False			True	https://publications.tnsosfiles.com/pub/execorders/exec-orders-lee22.pdf	2020-04-01	True	https://publications.tnsosfiles.com/pub/execorders/exec-orders-lee17.pdf	2020-03-23	True	http://www.williamsonready.org/CivicAlerts.aspx?AID=38	2020-04-18				2020-04-25 11:48:37
39165	Warren County, Ohio	True	https://www.portsmouth-dailytimes.com/news/47271/ohio-schools-to-close-monday-due-to-covid-19	2020-03-17	True	https://coronavirus.ohio.gov/static/DirectorsOrderStayAtHome.pdf	2020-04-24	False			True	https://coronavirus.ohio.gov/wps/portal/gov/covid-19/families-and-individuals/stay-at-home-information/stay-at-home-order-frequently-asked-questions	2020-03-24	True	https://coronavirus.ohio.gov/wps/wcm/connect/gov/b815ab52-a571-4e65-9077-32468779671a/ODH+Order+to+Limit+and+Prohibit+Mass+Gatherings%2C+3.12.20.pdf?MOD=AJPERES&CONVERT_TO=url&CACHEID=ROOTWORKSPACE.Z18_M1HGGIK0N0JO00QO9DDDDM3000-b815ab52-a571-4e65-9077-32468779671a-n6IAHNT	2020-03-12	False						2020-04-25 12:11:58
4025	Yavapai County, Arizona	True	http://www.tucsonsentinel.com/local/report/031520_schools_coronavirus/all-arizona-k-12-schools-ordered-close-covid-19-starting-monday/	2020-03-16	True	https://azgovernor.gov/sites/default/files/eo_2020-18_stay_home_stay_healthy_stay_connected_1.0.pdf	2020-03-31	False			True	https://azgovernor.gov/sites/default/files/eo_2020-18_stay_home_stay_healthy_stay_connected_1.0.pdf	2020-03-31	True	https://azgovernor.gov/executive-orders	2020-03-31	False			False			2020-04-25 12:34:46
22017	Caddo Parish, Louisiana	True	https://www.caddoschools.org/coronavirus/	2020-03-13	True	https://gov.louisiana.gov/assets/Proclamations/2020/JBE-33-2020.pdf	2020-03-23	False			True	https://gov.louisiana.gov/assets/Proclamations/2020/JBE-33-2020.pdf	2020-03-23	True	https://gov.louisiana.gov/assets/Proclamations/2020/modified/30-JBE-2020-Public-Health-Emergency-COVID-19.pdf	2020-03-17	True	https://www.ksla.com/2020/04/24/caddo-parish-leaders-announce-rapid-covid-testing-will-begin-saturday/	2020-04-25	False			2020-04-25 12:43:14
34017	Hudson County, New Jersey	True	https://www.nj.com/coronavirus/2020/03/coronavirus-school-closures-all-nj-public-and-private-schools-ordered-to-shut-down-by-wednesday.html	2020-03-18	True	https://www.jacksonlewis.com/publication/new-jersey-closes-non-essential-retail-businesses-directs-stay-home-sets-state-response-covid-19	2020-03-21	True	https://www.jacksonlewis.com/sites/default/files/docs/NJEO-107.pdf	2020-03-21	True	https://www.jacksonlewis.com/publication/new-jersey-closes-non-essential-retail-businesses-directs-stay-home-sets-state-response-covid-19f	2020-03-21	True	https://newyork.cbslocal.com/2020/03/12/new-jersey-coronavirus/	2020-03-12	True	https://www.hudsonregionalhospital.com/covid-19-testing-at-hudson-regional-hospital/	2020-03-24	False			2020-04-25 12:44:35
1073	Jefferson County, Alabama	True	https://www.al.com/news/2020/03/alabama-closes-all-k-12-schools.html	2020-03-18	True	https://www.cbs42.com/news/health/coronavirus/jefferson-county-nonessential-businesses-ordered-to-close-monday/	2020-03-23	True	https://abc3340.com/news/coronavirus/what-alabamians-need-to-know-about-the-shelter-in-place-order	2020-04-04	True	https://governor.alabama.gov/assets/2020/04/Final-Statewide-Order-4.3.2020.pdf	2020-04-04	True	https://governor.alabama.gov/assets/2020/04/Final-Statewide-Order-4.3.2020.pdf	2020-03-16	True	https://www.uab.edu/news/health/item/11191-first-coronavirus-appointment-based-testing-site-to-open-downtown-monday	2020-03-23	False			2020-04-25 13:06:21
26081	Kent County, Michigan	True	https://www.woodtv.com/health/coronavirus/gov-whitmer-orders-all-schools-to-close-amid-coronavirus-concerns/	2020-03-16	True	https://www.michigan.gov/whitmer/0,9309,7-387-90499_90705-525182--,00.html	2020-03-23	True	https://www.detroitnews.com/story/news/local/michigan/2020/03/23/michigan-weighs-stay-home-order-what-could-restrict/2896945001/	2020-03-23	True	https://www.michigan.gov/whitmer/0,9309,7-387-90499_90705-525182--,00.html	2020-03-23	True	https://www.fox2detroit.com/news/michigan-advises-avoiding-gatherings-of-100-people-or-more-to-prevent-spread-of-coronavirus	2020-03-11	True	https://www.mlive.com/news/grand-rapids/2020/04/kent-county-coronavirus-cases-increase-by-76-hospitalizations-also-up.html	2020-04-21	False			2020-04-25 13:29:15
8005	Arapahoe County, Colorado	True	https://www.cpr.org/2020/03/18/polis-closes-all-of-colorados-schools-until-at-least-april-17/	2020-03-23	True	https://drive.google.com/file/d/1aMOxiYDg1lI2U0EbkpyK8bBQT0sWJJhT/view	2020-03-17	True	https://drive.google.com/file/d/1aMOxiYDg1lI2U0EbkpyK8bBQT0sWJJhT/view	2020-03-17	True	https://www.arapahoegov.com/DocumentCenter/View/9610/StayAtHome_PublicHealthOrder_032420?bidId=	2020-03-24	True	https://coloradosun.com/2020/03/18/colorado-ski-season-ends-gathering-limitations/	2020-03-23				False			2020-04-25 13:48:26
40143	Tulsa County, Oklahoma	True	https://www.cityoftulsa.org/media/12617/2020-04.pdf	2020-03-17	True	https://www.cityoftulsa.org/media/12617/2020-04.pdf	2020-03-24	True	https://www.tulsa-health.org/COVID19	2020-03-28	True	https://www.tulsa-health.org/COVID19	2020-03-28	True	https://www.cityoftulsa.org/media/12617/2020-04.pdf	2020-03-16	True	https://www.tulsaworld.com/news/these-private-tulsa-labs-are-offering-drive-up-covid-/article_d5cad66e-7a3a-5e37-85ec-1a849f125a34.html	2020-03-29	False			2020-04-25 13:56:24
44007	Providence County, Rhode Island	True	https://www.wpri.com/news/education/distance-learning-in-ri-continuing-for-rest-of-school-year/	2020-03-16	True	https://governor.ri.gov/documents/orders/Executive-Order-20-14.pdf	2020-03-28	True	https://governor.ri.gov/documents/orders/Executive-Order-20-14.pdf	2020-03-28	True	https://governor.ri.gov/documents/orders/Executive-Order-20-14.pdf	2020-03-28	True	https://bangordailynews.com/2020/03/16/news/nation/rhode-island-governor-bans-large-gatherings-and-eating-out-at-restaurants/	2020-03-16	True	http://www.ric.edu/news/Pages/RIC-Campus-Hosts-COVID-19-Testing.aspx	2020-03-31	False			2020-04-25 14:11:40
42029	Chester County, Pennsylvania	True	https://www.governor.pa.gov/newsroom/governor-wolf-announces-closure-of-pennsylvania-schools/	2020-03-16	True	https://patch.com/pennsylvania/doylestown/coronavirus-pa-enforcement-underway-business-closures	2020-03-23	True	https://triblive.com/news/pennsylvania/state-police-have-cited-2-warned-8-for-violating-stay-at-home-order/	2020-03-29	True	https://patch.com/pennsylvania/newtown-pa/gov-issues-stay-home-order-5-philly-area-counties	2020-03-23	True	https://www.governor.pa.gov/wp-content/uploads/2020/03/03.23.20-SOH-Stay-at-Home-Order.pdf	2020-03-23	False			False			2020-04-25 14:17:32
45045	Greenville County, South Carolina	True	https://www.greenvilleonline.com/story/news/2020/03/15/could-sc-schools-close-press-conference-set-amid-coronavirus-outbreak/5053781002/	2020-03-16	True	https://www.greenvilleonline.com/story/news/2020/03/31/coronavirus-pandemic-leads-more-executive-action-sc-gov-henry-mcmaster/5097204002/	2020-04-01	False			True	https://www.greenvilleonline.com/story/news/local/greenville/downtown/2020/03/30/coronavirus-greenville-stay-home-require-6-feet-distance-close-nonessential-business/5089580002/	2020-04-02	True	https://www.fitsnews.com/2020/03/17/gov-orders-to-close-dine-in-restaurants-and-bars-prohibits-events-of-50-or-more-people/	2020-03-18	False			True	https://www.greenvillesc.gov/AlertCenter.aspx?AID=430	2020-03-13	2020-04-25 14:33:33
53063	Spokane County, Washington	True	https://www.peninsuladailynews.com/news/inslee-closes-all-schools/	2020-03-17	True	https://www.krem.com/article/news/inslee-gives-stay-at-home-order-for-washington-state/281-64ef0d19-de11-4b75-b77a-48da5db3f7bc	2020-03-23	False			True	https://www.krem.com/article/news/inslee-gives-stay-at-home-order-for-washington-state/281-64ef0d19-de11-4b75-b77a-48da5db3f7bc	2020-03-23	True	https://www.governor.wa.gov/node/481618	2020-03-13	True	https://www.krem.com/article/news/health/coronavirus/how-drive-thru-covid-19-testing-works-spokane/293-25fcf434-5383-4e44-9d2b-bb6741cc1a86	2020-03-23	False			2020-04-25 14:44:54
48167	Galveston County, Texas	True	https://www.houstonchronicle.com/news/article/Gov-Abbott-extends-social-distancing-school-15169554.php	2020-03-25	True	https://www.galvestontx.gov/1091/Coronavirus	2020-03-24	True	https://www.galvestontx.gov/1091/Coronavirus	2020-03-17	True	https://www.galvestontx.gov/1091/Coronavirus	2020-04-24	True	https://www.galvestontx.gov/1091/Coronavirus	2020-03-17	True	https://www.click2houston.com/news/local/2020/04/08/galveston-county-health-district-opening-new-covid-19-testing-site/	2020-04-09	False			2020-04-25 15:03:38
49049	Utah County, Utah	True	https://www.heraldextra.com/sanpete-county/news/utah-closing-public-schools-to-prevent-spread-of-coronavirus/article_b6791753-725c-58ed-9c07-288ec48be50f.html	2020-03-16	True	https://drive.google.com/file/d/1Qey2xIxAEqIxiiAHJyHSxBosmjetkbN7/view	2020-03-30	False			True	https://drive.google.com/file/d/1Qey2xIxAEqIxiiAHJyHSxBosmjetkbN7/view	2020-03-27	True	https://www.aljazeera.com/news/2020/03/emergencies-closures-states-handling-coronavirus-200317213356419.html	2020-03-12	True	https://www.fox13now.com/news/coronavirus/local-coronavirus-news/silicon-slopes-launches-test-utah-initiative	2020-04-02	False			2020-04-25 15:14:46
25023	Plymouth County, Massachusetts	True	https://drive.google.com/file/d/14MMJ0UamUdp6kUOUM_lfZpdfhhjDjhJQ/view	2020-03-16	True	https://www.mass.gov/news/governor-charlie-baker-orders-all-non-essential-businesses-to-cease-in-person-operation	2020-03-24	False			True	https://jamaicaplaingazette.com/2020/03/30/baker-walsh-continue-to-update-residents-stay-at-home-advisory-is-in-effect/	2020-03-24	True	https://www.mass.gov/news/governor-charlie-baker-orders-all-non-essential-businesses-to-cease-in-person-operation	2020-03-24	False			False			2020-04-25 15:21:59
18057	Hamilton County, Indiana	True	https://www.wthr.com/article/hamilton-county-schools-closing-due-covid-19-outbreak	2020-03-16	True	https://www.in.gov/gov/files/Executive%20Order%2020-22%20Extension%20of%20Stay%20at%20Home.pdf	2020-03-23	False			True	https://www.in.gov/gov/files/Executive%20Order%2020-22%20Extension%20of%20Stay%20at%20Home.pdf	2020-03-23	True	https://www.in.gov/gov/files/Executive%20Order%2020-22%20Extension%20of%20Stay%20at%20Home.pdf	2020-03-23	True	https://foxchattanooga.com/news/coronavirus/drive-through-covid-19-testing-gets-underway-in-hamilton-county-friday	2020-04-03	False			2020-04-25 15:25:32
42017	Bucks County, Pennsylvania	True	https://local21news.com/news/local/central-pa-schools-announce-major-changes-due-to-covid-19	2020-03-13	True	https://www.governor.pa.gov/wp-content/uploads/2020/03/03.23.20-TWW-COVID-19-Stay-at-Home-Order.pdf	2020-03-23	True	https://www.phillyvoice.com/pennsylvania-coronavirus-stay-at-home-order-violator-ticket-1955-syphilis-law-state-troopers-covid-19/	2020-03-23	True	https://www.governor.pa.gov/wp-content/uploads/2020/03/03.23.20-TWW-COVID-19-Stay-at-Home-Order.pdf	2020-03-23	True	https://6abc.com/pennsylvania-statewide-shutdown-pennsylvaia-state-wide-non-essential-what-is-a/6018275/	2020-03-15	True	https://www.buckscountycouriertimes.com/news/20200318/coronavirus-st-mary-medical-center-opens-drive-up-testing-center	2020-03-18	False			2020-04-25 15:31:36
6055	Napa County, California	True	https://www.cityofnapa.org/CivicAlerts.aspx?AID=221	2020-03-18	True	https://www.cityofnapa.org/CivicAlerts.aspx?AID=221	2020-03-18				True	https://www.cityofnapa.org/CivicAlerts.aspx?AID=221	2020-03-18	True	https://www.cityofnapa.org/CivicAlerts.aspx?AID=221	2020-03-18	True	https://www.ktvu.com/news/napa-county-expands-covid-19-testing	2020-04-24	False			2020-04-25 15:32:02
42019	Butler County, Pennsylvania	True	https://www.basdk12.org/administration/covid19	2020-03-16	True	http://www.butlereagle.com/article/20200327/NEWS12/703279916	2020-03-27	False			True	http://www.butlereagle.com/article/20200327/NEWS12/703279916	2020-03-27	True	http://www.butlereagle.com/article/20200327/NEWS12/703279916	2020-03-27	True	http://www.butlereagle.com/article/20200317/NEWS12/703179887	2020-03-17	True	https://www.butlertransitauthority.com/News-Coronavirus	2020-03-23	2020-04-25 15:37:50
34025	Monmouth County, New Jersey	True	https://www.njfamily.com/these-nj-schools-are-closing-to-develop-plans-to-handle-coronavirus/	2020-03-18	True	https://www.jacksonlewis.com/publication/new-jersey-closes-non-essential-retail-businesses-directs-stay-home-sets-state-response-covid-19	2020-03-21	True	https://www.wired.com/story/whats-shelter-place-order-whos-affected/	2020-03-21	True	https://www.jacksonlewis.com/publication/new-jersey-closes-non-essential-retail-businesses-directs-stay-home-sets-state-response-covid-19	2020-03-21	True	https://www.ahherald.com/newsbrief/local-news/26932-state-limits-crowd-capacity-for-social-gatherings	2020-03-16	False			False			2020-04-25 15:39:19
6025	Imperial County, California	True	https://www.ivpressonline.com/featured/imperial-county-public-schools-to-close-through-april-17/article_deaaf3f0-67cf-11ea-8686-0f89247a7b6d.html	2020-03-17	True	https://kyma.com/news/coronavirus/coronavirus-important-information-coronavirus/2020/03/21/imperial-valley-closures-and-cancellations/	2020-03-21				True	https://kmph.com/news/local/lockdown-entire-state-of-california-now-under-shelter-in-place-order	2020-03-18	True	https://kmph.com/news/local/lockdown-entire-state-of-california-now-under-shelter-in-place-order	2020-03-18	False			False			2020-04-25 15:39:31
33011	Hillsborough County, New Hampshire	False			False			False			False			False						False			2020-04-25 15:43:14
48339	Montgomery County, Texas	True	https://www.yourconroenews.com/neighborhood/moco/news/article/Montgomery-County-school-districts-to-close-next-15127312.php	2020-03-16	True	https://visitthewoodlands.com/blog/montgomery-county-under-stay-at-home-order/	2020-03-27	False			True	https://visitthewoodlands.com/blog/montgomery-county-under-stay-at-home-order/	2020-03-27	True	https://visitthewoodlands.com/blog/montgomery-county-under-stay-at-home-order/	2020-03-27	True	https://www.woodlandsonline.com/npps/story.cfm?nppage=66182	2020-04-04	False			2020-04-25 15:45:16
34029	Ocean County, New Jersey	True	https://www.state.nj.us/education/topics/COVID19%20Frequently%20Asked%20Questions%20(FAQ)%20Related%20to%20School%20Emergency%20Preparedness%20Plans.pdf	2020-03-18	True	https://nj.gov/infobank/eo/056murphy/pdf/EO-107.pdf	2020-03-21	True	https://thehill.com/homenews/state-watch/489108-new-jersey-attorney-general-says-those-who-break-stay-at-home-order	2020-03-23	True	https://nj.gov/infobank/eo/056murphy/pdf/EO-107.pdf	2020-03-21	True	https://nj.gov/infobank/eo/056murphy/pdf/EO-107.pdf	2020-03-21	True	https://www.app.com/story/news/health/2020/03/30/coronavirus-nj-ocean-county-test-site-opens/2938006001/	2020-03-30	False	https://nj.gov/infobank/eo/056murphy/pdf/EO-125.pdf		2020-04-25 15:46:56
6089	Shasta County, California	True	https://krcrtv.com/news/local/list-of-northstate-schools-closed-over-coronavirus-concerns	2020-03-17	True	https://www.co.shasta.ca.us/covid-19/report-violation	2020-03-19	False			True	https://www.co.shasta.ca.us/covid-19/report-violation	2020-03-19	True	https://www.co.shasta.ca.us/covid-19/report-violation	2020-03-19	False			False			2020-04-25 15:51:24
12069	Lake County, Florida	True	https://www.lake.k12.fl.us/departments/communications/coronavirus-updates	2020-03-13	True	https://www.flchamber.com/essential-services-order/	2020-04-03	False			True	https://www.lakecountyfl.gov/news_releases/news_release.aspx?id=3566	2020-04-03	True	https://www.lakecountyfl.gov/news_releases/news_release.aspx?id=3550	2020-03-12	True	https://www.lakecountyfl.gov/COVID-19/	2020-03-23	True	https://www.ridelakexpress.com/news/3558	2002-03-22	2020-04-25 15:52:01
34005	Burlington County, New Jersey	True	https://patch.com/new-jersey/moorestown/all-burlington-county-public-schools-close-due-coronavirus	2020-03-16	True	https://www.burlingtoncountytimes.com/news/20200321/coronavirus-nj-what-is-closed-and-what-is-open-during-shutdown	2020-03-21	True	https://www.burlingtoncountytimes.com/news/20200323/burlington-county-law-enforcement-nj-ag-work-to-enforce-stay-at-home-order	2020-03-23	True	https://www.burlingtoncountytimes.com/news/20200321/coronavirus-nj-what-is-closed-and-what-is-open-during-shutdown	2020-03-21	True	https://patch.com/new-jersey/cinnaminson/burlington-county-recommends-canceling-events-due-coronavirus	2020-03-12	True	https://philadelphia.cbslocal.com/2020/03/26/coronavirus-in-new-jersey-new-covid-19-testing-site-opens-in-burlington-county/	2020-03-26	False			2020-04-25 15:53:37
31153	Sarpy County, Nebraska	True	https://www.ketv.com/article/government-and-school-information-amid-coronavirus-pandemic/31980242#	2020-03-19	True	https://www.sarpy.com/about/county-news/sarpy-countys-covid-19-information-2020-03-29t050000	2020-03-31	False			True	https://www.sarpy.com/about/county-news/sarpy-countys-covid-19-information-2020-03-29t050000	2020-03-31	True	https://www.sarpy.com/about/county-news/sarpy-countys-covid-19-information-2020-03-29t050000	2020-03-31	False	https://www.sarpycasshealthdepartment.org/novel-coronavirus		False			2020-04-25 15:56:24
45079	Richland County, South Carolina	True	https://www.richlandone.org/site/default.aspx?PageType=3&DomainID=4&ModuleInstanceID=56&ViewID=6446EE88-D30C-497E-9316-3F8874B3E108&RenderLoc=0&FlexDataID=17457&PageID=1	2020-04-22	True	http://www.richlandcountysc.gov/Home/News/ArtMID/479/ArticleID/1972/County-Government-Buildings-to-Close-to-Public-Nonessential-Staff-on-Friday	2020-03-19	False			False			False			False						2020-04-25 15:59:58
20091	Johnson County, Kansas	True	https://www.kshb.com/news/coronavirus/johnson-county-government-orders-schools-closed-through-april-5	2020-03-16	True	http://www.dailystarjournal.com/news/local/johnson-county-stay-at-home-public-health-emergency-order-extended-through-may-3/article_d1c87014-8646-11ea-9f6d-33e6473c9b7f.html		True	https://www.kansascity.com/news/coronavirus/article241557871.html	2020-03-27	True	https://www.huschblackwell.com/kansas-state-by-state-covid-19-guidance	2020-03-22	False	https://www.jocogov.org/countys-response-coronavirus-covid-19		True	https://www.kmbc.com/article/johnson-county-begins-drive-thru-testing-for-covid-19/32111590#	2020-04-10	False	https://www.jocogov.org/press-release/county-management/ridekc-johnson-county-reduce-bus-service-due-stay-home-order		2020-04-25 16:09:18
1097	Mobile County, Alabama	True	https://www.mcpss.com/sys/content/newspost/fb2c7efb40f248e2abad264fb356ebbe	2020-04-06	True	https://www.mobilecountyal.gov/latest-news/commission-adopts-amended-infectious-diseasepandemic-policy/	2020-03-23	False			True	https://www.mobilecountyal.gov/latest-news/mobile-county-commission-encourages-online-services-limiting-access-to-offices/	2020-03-20	True	https://www.mobilecountyal.gov/latest-news/commission-adopts-amended-infectious-diseasepandemic-policy/	2020-03-20	True	https://www.fox10tv.com/news/coronavirus/covid-19-testing-sites-in-southwest-alabama/article_24ecb764-78dc-11ea-a5d2-8bbe175a833a.html					2020-04-25 16:11:38
12083	Marion County, Florida	True	https://www.marionschools.net/site/default.aspx?PageType=3&DomainID=4&ModuleInstanceID=78982&ViewID=6446EE88-D30C-497E-9316-3F8874B3E108&RenderLoc=0&FlexDataID=93310&PageID=1	2020-03-12	True	https://www.clickorlando.com/news/local/2020/03/27/marion-county-ordinance-forces-some-businesses-to-close-amid-spread-of-coronavirus/	2020-03-26	False			True	https://www.wcjb.com/content/news/Marion-County-Commissioners-increase-restrictions-on-establishments-to-maintain-social-distancing-569176171.html	2020-03-27	True	https://www.marioncountyfl.org/departments-agencies/departments-o-z/public-relations/covid-19-cancellations		True	https://www.wftv.com/news/local/marion-county/drive-thru-covid-19-testing-available-ocala-villages/HZZKWJEVLJAT7DRVXHZPI7FRTE/	2020-03-18	False	https://www.ocalafl.org/living/coronavirus-information#SunTranInformation		2020-04-25 16:13:56
34031	Passaic County, New Jersey	True	https://www.passaiccountynj.org/government/departments/school_districts.php	2020-03-16	True	https://www.passaiccountynj.org/search.php?q=non-essential+work	2020-03-21	True	https://nj1015.com/nj-virus-crime-this-week-playing-golf-soccer-dice-and-pokemon-go/	2020-03-21	True	https://www.tapinto.net/towns/passaic-valley/articles/murphy-s-stay-at-home-order-what-exactly-does-it-mean-0d984602-ba7c-4c0a-b759-44b3370b7881	2020-03-21	True	https://www.passaiccountynj.org/passaic_county_park_system/parks/index.php	2020-04-07	True	https://www.passaiccountynj.org/government/departments/health/current_health_alerts.php#Testing	2020-03-25	False			2020-04-25 16:16:13
28033	DeSoto County, Mississippi	True	https://www.desotocountyschools.org/announcements	2020-03-16	False	https://www.wmcactionnews5.com/2020/04/03/shelter-in-place-order-now-effect-mississippians/	2020-04-03	True	https://www.wmcactionnews5.com/2020/04/03/shelter-in-place-order-now-effect-mississippians/	2020-04-03	True	https://www.wmcactionnews5.com/2020/04/03/shelter-in-place-order-now-effect-mississippians/	2020-04-03	True	https://www.wmcactionnews5.com/2020/04/03/shelter-in-place-order-now-effect-mississippians/	2020-04-03	False	https://www.desotocountyms.gov/		False			2020-04-25 16:17:08
4003	Cochise County, Arizona	True	https://www.cityofbenson.com/index.asp?SEC=D8F6D59E-820B-4755-BBA9-EDEA8AF2F653&Type=B_BASIC	2020-03-30	False	https://www.cityofbenson.com/index.asp?SEC=D8F6D59E-820B-4755-BBA9-EDEA8AF2F653&Type=B_BASIC	2020-03-30	False		2020-04-01	True	https://www.cityofbenson.com/index.asp?SEC=D8F6D59E-820B-4755-BBA9-EDEA8AF2F653&Type=B_BASIC	2020-03-30	True	https://www.cityofbenson.com/index.asp?SEC=D8F6D59E-820B-4755-BBA9-EDEA8AF2F653&Type=B_BASIC	2020-03-30	False			True	https://www.cityofbenson.com/index.asp?SEC=D8F6D59E-820B-4755-BBA9-EDEA8AF2F653&Type=B_BASIC	2020-03-24	2020-04-25 16:22:43
4001	Apache County, Arizona	True	https://www.wmicentral.com/news/apache_county/area-schools-work-to-adapt-to-covid--closures/article_ca5a3a4f-3d5d-5cf6-8fc4-6a04e08f97c0.html	2020-03-29	True	https://www.wmicentral.com/covid-19/four-cases-of-covid--confirmed-in-apache-county/article_8eafdcf6-9452-568a-8779-ba337b8993b1.html	2020-03-23	False			True	https://www.wmicentral.com/covid-19/four-cases-of-covid--confirmed-in-apache-county/article_8eafdcf6-9452-568a-8779-ba337b8993b1.html	2020-03-23	False			False			False			2020-04-25 16:29:23
45019	Charleston County, South Carolina	True	https://www.ccsdschools.com/site/default.aspx?PageType=3&DomainID=2622&ModuleInstanceID=488&ViewID=6446EE88-D30C-497E-9316-3F8874B3E108&RenderLoc=0&FlexDataID=17382&PageID=4491	2020-03-16	False	https://www.charlestoncounty.org/news/2020/4408.pdf	2020-04-21				False	https://governor.sc.gov/sites/default/files/Documents/Executive-Orders/2020-04-20%20eFILED%20Executive%20Order%20No.%202020-28%20-%20Modification%20of%20Restrictions%20for%20Public%20Beaches%20&%20Waters%20&%20Incremental%20Modification%20of%20Non-Essential%20Business%20Closures.pdf	2020-04-20	False			False			False	https://www.ridecarta.com/coronavirus/		2020-04-25 16:31:22
34027	Morris County, New Jersey	True	https://morriscountynj.gov/2020/03/governors-announcement-regarding-new-coronavirus-measures/	2020-03-18	True	https://morriscountynj.gov/2020/03/governor-murphy-issues-new-executive-order-that-extends-restrictions-on-public-activities-and-social-gatherings/	2020-03-21	True	https://nj1015.com/nj-virus-crime-this-week-playing-golf-soccer-dice-and-pokemon-go/	2020-03-21	True	https://morriscountynj.gov/2020/03/governor-murphy-issues-new-executive-order-that-extends-restrictions-on-public-activities-and-social-gatherings/	2020-03-21	True	https://morriscountynj.gov/2020/03/governor-murphy-issues-new-executive-order-that-extends-restrictions-on-public-activities-and-social-gatherings/	2020-03-21	True	https://health.morriscountynj.gov/coronavirus/#testing	2020-03-30	False			2020-04-25 16:33:05
12113	Santa Rosa County, Florida	True	https://www.facebook.com/pg/santarosacountydistrictschools/posts/?ref=page_internal	2020-03-23	True	https://www.pnj.com/story/news/2020/03/23/milton-declares-covid-19-state-emergency-combat-spread-coronavirus/2905012001/	2020-03-23	False			True	https://www.miltonfl.org/CivicAlerts.aspx?AID=298	2020-04-01	True	https://www.wkrg.com/top-stories/santa-rosa-county-cancels-publicly-permitted-events-of-50-or-more-people/	2020-03-16	False	https://www.santarosa.fl.gov/Faq.aspx?QID=136					2020-04-25 16:34:48
12009	Brevard County, Florida	True	https://www.brevardschools.org/COVID-19	2020-03-16				False			False	https://brevardfl.gov/emergency-event/mass-social-gatherings		True	https://www.floridatoday.com/story/news/local/2020/03/13/brevard-cancels-public-events-county-facilities-including-parks-libraries/5046112002/	2020-03-13	True	https://www.clickorlando.com/news/local/2020/04/03/new-covid-19-drive-thru-testing-site-in-brevard-county-can-test-500-patients-a-day/	2020-04-07	False	https://www.floridatoday.com/story/news/local/2020/04/04/space-coast-area-transit-bus-service-reduced-but-its-free/2946108001/		2020-04-25 16:36:23
22033	East Baton Rouge Parish, Louisiana	True	https://ebrschools.org/wp-content/uploads/2020/03/Superintendent-Drakes-COVID-19-Message.pdf	2020-03-16	True	https://www.brla.gov/2151/COVID-19-Novel-Coronavirus-Information	2020-03-23	False			True	https://www.brla.gov/2151/COVID-19-Novel-Coronavirus-Information	2020-03-23	True	https://www.brla.gov/2151/COVID-19-Novel-Coronavirus-Information	2020-03-23	False			False			2020-04-25 16:39:31
8001	Adams County, Colorado	True	https://www.adams12.org/news/monitoring-coronavirus-2020-03-12-1	2020-03-16	True	https://www.douglas.co.us/three-metro-denver-public-health-departments-issue-stay-at-home-orders-to-stop-the-spread-of-covid-19/	2020-03-26	True	https://denverite.com/2020/03/30/denver-is-ticketing-people-and-business-owners-who-are-breaking-the-citys-stay-at-home-order/	2020-03-29	True	https://www.douglas.co.us/three-metro-denver-public-health-departments-issue-stay-at-home-orders-to-stop-the-spread-of-covid-19/	2020-03-26	True	https://www.douglas.co.us/three-metro-denver-public-health-departments-issue-stay-at-home-orders-to-stop-the-spread-of-covid-19/	2020-03-26	True	https://kdvr.com/news/afc-urgent-care-denver-is-offering-drive-up-covid-19-testing-at-all-facilities/	2020-04-14	False			2020-04-25 17:54:40
6097	Sonoma County, California	True	https://www.scoe.org/storm-update.html	2020-03-14	True	https://sonomacounty.ca.gov/CAO/Press-Releases/Municipalities-to-Scale-Back-Non-Essential-Services/	2020-03-16	True	https://www.pressdemocrat.com/news/10913015-181/how-police-in-sonoma-county	2020-03-18	True	https://myemail.constantcontact.com/Daily-Briefing---March-17th.html?soid=1127254234000&aid=mz-QOhgC5f8	2020-03-18	True	https://sonomacounty.ca.gov/Coronavirus-Health-Order-Large-Public-Gatherings/	2020-03-13	True	https://sonomacounty.ca.gov/Health/Disease-Control-Unit/	2020-03-10	False			2020-04-25 18:03:38
20173	Sedgwick County, Kansas	True	https://www.foxnews.com/us/kansas-governor-orders-public-schools-to-close-for-the-rest-of-the-school-year	2020-03-17	True	http://www.kake.com/story/41932163/sedgwick-county-issues-stay-at-home-order-for-30-days	2020-03-24	False			True	http://www.kake.com/story/41932163/sedgwick-county-issues-stay-at-home-order-for-30-days	2020-03-24	True	https://www.ksn.com/news/local/live-sedgwick-county-to-hold-press-conference-on-gathering-in-light-of-coronavirus/	2020-03-13	True	http://www.kake.com/story/41943677/gracemed-offers-drive-thru-testing-for-coronavirus	2020-03-23	False			2020-04-25 18:15:31
34007	Camden County, New Jersey	True	https://www.nj.gov/governor/news/news/562020/20200316c.shtml	2020-03-16	True	https://www.nj.gov/governor/news/news/562020/20200320j.shtml	2020-03-21	True	https://www.tapinto.net/towns/camden/sections/police-and-fire/articles/two-from-camden-charged-for-violating-covid-19-stay-at-home-order	2020-04-05	True	https://www.nj.gov/governor/news/news/562020/20200320j.shtml	2020-03-21	True	https://www.nj.gov/governor/news/news/562020/20200316c.shtml	2020-03-16	False			False			2020-04-25 19:15:46
53011	Clark County, Washington	True	https://www.columbian.com/news/2020/mar/13/clark-county-schools-to-close-for-six-weeks-over-covid-19-concerns/	2020-03-13	True	https://www.columbian.com/news/2020/mar/24/clark-county-finding-new-normal-after-governors-stay-home-directive/	2020-03-23	False			True	https://www.columbian.com/news/2020/mar/28/morning-press-inslee-issues-stay-at-home-order-clark-county-cases-at-76-jail-releases-inmates/	2020-03-23	True	https://www.clark.wa.gov/public-health/novel-coronavirus	2020-03-23	False			False			2020-04-25 19:26:42
39153	Summit County, Ohio	True	https://www.dispatch.com/news/20200312/ohio-closes-schools-limits-size-of-gatherings-to-slow-spread-of-coronavirus	2020-03-16	True	https://www.cleveland.com/open/2020/03/ohio-gov-mike-dewine-officially-orders-nonessential-businesses-closed-in-response-to-coronavirus.html	2020-03-23	False			True	https://www.cleveland.com/open/2020/03/ohio-gov-mike-dewine-officially-orders-nonessential-businesses-closed-in-response-to-coronavirus.html	2020-03-23	True	https://www.dispatch.com/news/20200312/ohio-closes-schools-limits-size-of-gatherings-to-slow-spread-of-coronavirus	2020-03-12	True	https://www.cleveland.com/coronavirus/2020/04/rite-aid-to-provide-free-coronavirus-testing-at-akron-area-store-for-those-who-meet-cdc-guidelines.html	2020-04-22	False			2020-04-25 19:29:49
42071	Lancaster County, Pennsylvania	True	https://www.msn.com/en-us/news/us/coronavirus-in-pennsylvania-gov-tom-wolf-orders-all-schools-to-be-closed-for-two-weeks-in-effort-to-contain-covid-19-outbreak/ar-BB119Y1n	2020-03-16	True	https://lancasteronline.com/news/local/heres-what-businesses-are-essential-and-non-essential-during-the-covid-19-shutdown/article_c9c545bc-6883-11ea-a681-8f17c581c969.html	2020-03-19	True	https://www.ydr.com/story/news/crime/2020/04/06/couple-drink-alcohol-block-sidewalk-coronavirus-arrest-police-say/2953613001/	2020-04-05	True	https://www.abc27.com/news/local/governor-wolf-issues-stay-at-home-order-for-york-and-lancaster-county/	2020-03-27	True	https://www.wtae.com/article/coronavirus-pennsylvania-governor-says-cancel-mass-gatherings-avoid-recreational-activities/31445301	2020-03-12	False			False			2020-04-25 19:40:10
55025	Dane County, Wisconsin	True	https://madison.com/wsj/news/local/education/local_schools/dane-county-schools-closing-immediately-due-to-covid-19-restaurants-to-reduce-capacity-by-half/article_beb2c265-e4c0-5f34-a148-38b828db832b.html	2020-03-16	True	https://madison.com/wsj/news/local/govt-and-politics/tony-evers-to-order-nonessential-businesses-to-close-statewide-in-response-to-covid-19-pandemic/article_9ba00253-dc25-5eac-b905-ee77df4b41ea.html	2020-03-24	False			True	https://www.wisn.com/article/coronavirus-wisconsins-safer-at-home-order-in-effect-for-next-30-days/31907169#	2020-03-24	True	https://madison.com/wsj/news/local/education/local_schools/dane-county-schools-closing-immediately-due-to-covid-19-restaurants-to-reduce-capacity-by-half/article_beb2c265-e4c0-5f34-a148-38b828db832b.html	2020-03-16	False			False			2020-04-25 19:56:41
18089	Lake County, Indiana	True	https://www.doe.in.gov/news	2020-03-19	True	https://www.kpcnews.com/covid-19/article_f7801a46-1e32-524a-b64a-7d6de0979766.html	2020-03-25	True	https://www.pressdemocrat.com/news/10903657-181/lakeport-resident-cited-for-violating?sba=AAS	2020-04-16	True	https://www.lakecountyin.org/portal/group/health/page/coronavirus	2020-03-25	False			True	https://fox59.com/news/governor-holcomb-health-officials-to-provide-daily-update/	2020-04-08	False			2020-04-25 20:29:11
48423	Smith County, Texas	True	https://tylerpaper.com/covid-19/tyler-isd-other-smith-county-school-districts-extend-distance-learning-school-closures-through-april-10/article_132a4da0-72a8-11ea-84ba-df68d981a632.html	2020-03-27	True	https://www.smith-county.com/home/showdocument?id=9082	2020-03-27	False			True	https://www.smith-county.com/home/showdocument?id=9082	2020-03-27	True	https://www.easttexasmatters.com/news/top-stories/public-health-disaster-abbott-issues-orders-to-limit-social-gatherings-close-schools-restaurants-gyms/	2020-03-19	True	https://www.nethealthcovid19.org/im-sick/		False			2020-04-25 21:06:29
28049	Hinds County, Mississippi	True	https://www.mdek12.org/OSOS/School-Closures	2020-03-16	True	http://www.hindscountyms.com/hinds-county-coronavirus-2019-information-and-updates	2020-03-17	True	https://www.wjtv.com/health/coronavirus/hinds-county-leaders-to-enforce-shelter-in-place-order/	2020-04-03	True	https://www.clarionledger.com/story/news/politics/2020/04/01/mississippi-coronavirus-reeves-planning-statewide-lockdown/5102917002/	2020-04-03	False			True	https://msdh.ms.gov/msdhsite/_static/14,21912,420,874.html	2020-03-23	False			2020-04-25 21:44:54
51760	Richmond city, Virginia	True	https://www.whsv.com/content/news/Schools-in-Virginia-struggle-with-decision-whether-to-close-568773981.html?update	2020-03-16	True	https://www.governor.virginia.gov/newsroom/all-releases/2020/march/headline-855292-en.html	2020-03-24	True	https://www.nbc12.com/2020/03/30/virginias-stay-home-order-what-it-means-you/	2020-03-30	True	http://www.vdh.virginia.gov/richmond-city/	2020-03-30	True	https://www.governor.virginia.gov/newsroom/all-releases/2020/march/headline-855292-en.html	2020-03-24	True	http://www.vdh.virginia.gov/richmond-city/		False			2020-04-25 22:27:23
48209	Hays County, Texas	True	https://www.hayscisd.net/site/default.aspx?PageType=14&DomainID=3736&PageID=11179&ModuleInstanceID=16819&IsMoreExpandedView=True	2020-03-16	True	https://hayscountytx.com/download/commissioners_court/county_judge/COVID-Order-3.pdf	2020-03-26	False			True	https://hayscountytx.com/download/commissioners_court/county_judge/COVID-Order-3.pdf	2020-03-26	True	https://www.fox7austin.com/news/hays-county-issues-new-covid-19-order-closing-daycare-centers-encouraging-social-distancing	2020-03-20	True	https://hayscountytx.com/covid-19-information-for-hays-county-residents/		False			2020-04-25 23:01:25
23031	York County, Maine	True	https://drive.google.com/drive/folders/1FHBpFU0F6YuxTae7-xU-IKJ1cCr9u7RK	2020-03-13	True	https://wgme.com/news/coronavirus/gov-mills-holds-press-conference-on-covid-19-pandemic	2020-04-02	False	https://www.pressherald.com/2020/04/01/police-plan-education-measured-enforcement-of-stay-home-order/		True	https://wgme.com/news/coronavirus/gov-mills-holds-press-conference-on-covid-19-pandemic	2020-04-02	True	https://www.yorkmaine.org/CivicAlerts.aspx?sort=date	2020-04-02	True	https://www.yorkdispatch.com/story/news/coronavirus/2020/03/17/drive-thru-coronavirus-testing-site-opens-york-county/5067059002/	2020-03-12	True	http://yccac.org/yccac-and-covid-19-updates/	2020-04-02	2020-04-25 23:07:54
39085	Lake County, Ohio	True	https://www.lcghd.org/2019-novel-coronavirus-ncov/covid-19-archive/	2020-03-16	True	https://www.lcghd.org/wp-content/uploads/2020/03/DirectorsOrder-StayAtHome03.22.20.pdf	2020-03-23	True	https://www.news-herald.com/news/how-lake-and-geauga-counties-are-enforcing-stay-at-home-order/article_2cb659f6-7381-11ea-b030-172539cb7229.html		True	https://www.lcghd.org/wp-content/uploads/2020/03/DirectorsOrder-StayAtHome03.22.20.pdf	2020-03-23	True	https://coronavirus.ohio.gov/wps/wcm/connect/gov/dd504af3-ae2c-4d2e-b2bd-02c1a3beed89/Director%27s+Order-+Amended+Mass+Gathering+3.17.20+%281%29.pdf?MOD=AJPERES&CONVERT_TO=url&CACHEID=ROOTWORKSPACE.Z18_M1HGGIK0N0JO00QO9DDDDM3000-dd504af3-ae2c-4d2e-b2bd-02c1a3beed89-n3FI0mY	2020-03-17	True	https://www.uhhospitals.org/healthcare-update/covid-19-testing-locations		False			2020-04-25 23:42:03
37051	Cumberland County, North Carolina	True	http://co.cumberland.nc.us/covid19	2020-03-16	True	http://co.cumberland.nc.us/covid19	2020-03-17	False	https://files.nc.gov/governor/documents/files/200327_FAQ-SAH-Order_FINAL.pdf		True	http://co.cumberland.nc.us/covid19	2020-03-27	True	https://files.nc.gov/governor/documents/files/200327_FAQ-SAH-Order_FINAL.pdf	2020-03-27	False			False			2020-04-25 23:46:41
51087	Henrico County, Virginia	True	https://henricoschools.us/covid19/	2020-03-23	True	https://www.governor.virginia.gov/newsroom/all-releases/2020/march/headline-855292-en.html	2020-03-24		https://henrico.us/coronavirus/		True	https://henrico.us/coronavirus/	2020-03-30	True	https://henrico.us/health/corona-virus-covid-19/		True	https://henrico.us/news/2020/04/henrico-offers-covid-19-testing-to-public-safety-workers/	2020-04-24	False			2020-04-25 23:55:50
36091	Saratoga County, New York	True	https://poststar.com/news/local/schools-will-be-closed-through-april-19-in-effort-to-contain-coronavirus/article_869e23eb-7dc6-5c01-86ee-85c3011c83a0.html	2020-03-14	True	https://www.harrisbeach.com/news/summarizing-gov-cuomos-latest-covid-19-executive-order-no-202-14	2020-03-22	True	https://www.timesunion.com/news/article/Saratoga-Springs-we-will-ticket-for-those-not-15168777.php?utm_campaign=socialflow&utm_source=facebook.com&utm_medium=referral&cmpid=fbsocialflow&fbclid=IwAR07l8utDXtZT3jtrngG1YzpHtDUdcordyAkOqs8PiF0iZTDDnC1l6fckdc	2020-03-31	True	https://ny.curbed.com/2020/3/20/21187022/coronavirus-new-york-shutdown-shelter-in-place	2020-03-20	True	https://www.harrisbeach.com/news/summarizing-gov-cuomos-latest-covid-19-executive-order-no-202-14	2020-03-16	True	https://www.saratogacountyny.gov/wp/wp-content/uploads/2020/04/COVID-19-Testing-Sites.pdf		False			2020-04-26 00:17:47
34035	Somerset County, New Jersey	True	https://www.nj.com/coronavirus/2020/03/new-jersey-school-closings-for-coronavirus-updated-map-of-covid-19-cases-as-of-sunday-march-15.html	2020-03-15	True	https://nj.gov/infobank/eo/056murphy/pdf/EO-107.pdf	2020-03-19	True	https://nj.gov/infobank/eo/056murphy/pdf/EO-107.pdf	2020-03-19	True	https://nj.gov/infobank/eo/056murphy/pdf/EO-107.pdf	2020-03-19	True	https://nj.gov/infobank/eo/056murphy/pdf/EO-107.pdf	2020-03-19	False						2020-04-26 00:52:56
12111	St. Lucie County, Florida	True	https://www.stlucie.k12.fl.us/blog/distance-learning-will-continue/	2020-03-13	True	https://www.stlucieco.gov/departments-services/a-z/public-safety/covid-19	2020-03-23	False			True	https://www.stlucieco.gov/departments-services/a-z/public-safety/covid-19	2020-03-23	True	https://www.stlucieco.gov/departments-services/a-z/public-safety/covid-19	2020-03-23				False			2020-04-26 00:59:15
8013	Boulder County, Colorado	True	https://co.chalkbeat.org/2020/4/1/21225388/colorado-extends-statewide-school-closures-through-end-of-april	2020-03-18	True	https://www.bouldercounty.org/families/disease/covid-19/	2020-04-27	True	https://assets.bouldercounty.org/wp-content/uploads/2020/04/final-bcph-adoption-extension-of-stay-at-home-order-04-23-20.pdf	2020-03-26	True	https://assets.bouldercounty.org/wp-content/uploads/2020/04/final-bcph-adoption-extension-of-stay-at-home-order-04-23-20.pdf	2020-03-26	True	https://assets.bouldercounty.org/wp-content/uploads/2020/04/final-bcph-adoption-extension-of-stay-at-home-order-04-23-20.pdf	2020-03-26	False			False			2020-04-26 01:08:28
36087	Rockland County, New York	True	https://www.google.com/search?rlz=1C5CHFA_enUS896US896&ei=cxelXsuHBrCpytMPmdOt4Ac&q=Rockland+County%2C+New+York+schools+closing+covid&oq=Rockland+County%2C+New+York+schools+closing+covid&gs_lcp=CgZwc3ktYWIQAzIFCCEQoAEyBQghEKABMgUIIRCgAToCCAA6BggAEBYQHjoICCEQFhAdEB46BwghEAoQoAFQ2eICWLv5AmDk-gJoAHAAeACAAYQBiAGoDpIBBDIxLjKYAQCgAQGqAQdnd3Mtd2l6&sclient=psy-ab&ved=0ahUKEwiLjcDIqYXpAhWwlHIEHZlpC3wQ4dUD…	2020-03-16	True	http://www.wcb.ny.gov/content/main/TheBoard/COVID-19-Board-Staff-Update-3-15.jsp	2020-03-15	True	https://www.recordonline.com/news/20200410/8-arrested-in-rockland-county-for-violating-social-distancing-orders	2020-04-06				True	https://patch.com/new-york/newcity/coronavirus-rockland-issues-public-health-order	2020-04-06	True	https://dailyvoice.com/new-york/clarkstown/news/covid-19-drive-thru-testing-facility-to-open-in-rockland-county/785129/	2020-03-17	False			2020-04-26 01:18:21
24027	Howard County, Maryland	True	https://www.wbaltv.com/article/hogan-major-actions-coming-after-first-community-transmission-in-maryland/31441141	2020-03-16	True	https://www.natlawreview.com/article/what-maryland-s-covid-19-nonessential-business-closure-order-means-local-businesses	2020-03-23	True	https://www.baltimoresun.com/coronavirus/bs-md-shelter-in-place-order-20200324-43irmfpnzbee3d5mz23acqkuaa-story.html	2020-03-23	False	https://www.baltimoresun.com/coronavirus/bs-md-shelter-in-place-order-20200324-43irmfpnzbee3d5mz23acqkuaa-story.html	2020-03-23	True	https://www.howardcountymd.gov/Departments/COVID-19-Coronavirus-Countywide-Updates	2020-03-13	False	https://www.howardcountymd.gov/Departments/Health/MM-Alerts-and-Recalls/Coronavirus-Testing					2020-04-26 01:31:54
8123	Weld County, Colorado	True	https://www.colorado.gov/governor/sites/default/files/inline-files/D%202020%20041%20P-12%20Closure%20Extension%20End%20of%20Year.pdf	2020-03-18	True	https://www.weldgov.com/departments/health_and_environment/2019_novel_coronavirus/covid19_information_for_worksites/noncritical_workplaces	2020-03-19	True	https://www.greeleytribune.com/news/weld-law-enforcement-agencies-treating-colorados-stay-at-home-order-as-educational-opportunity/	2020-03-25	True	https://drive.google.com/file/d/1UHbu2_DTdTvSlPcpsd_vDLtnaslmISuo/view	2020-03-25	True	https://drive.google.com/file/d/1UHbu2_DTdTvSlPcpsd_vDLtnaslmISuo/view	2020-03-25	True	https://krdo.com/news/top-stories/2020/04/25/state-of-colorado-opens-weld-county-testing-facility-for-any-resident-with-symptoms-of-covid-19/	2020-04-24				2020-04-26 01:47:40
21067	Fayette County, Kentucky	True	http://fcps.net/site/default.aspx?PageType=3&DomainID=4&ModuleInstanceID=7576&ViewID=6446EE88-D30C-497E-9316-3F8874B3E108&RenderLoc=0&FlexDataID=40987&PageID=1	2020-03-16	True	https://www.kentucky.com/news/coronavirus/article241412926.html	2020-03-23	False			False			True	https://www.lexingtonky.gov/coronavirus-response		True	https://www.lexingtonky.gov/coronavirus-response	2020-04-24	False			2020-04-26 01:57:19
36027	Dutchess County, New York	True	https://www.dutchessny.gov/Departments/County-Executive/Dutchess-County-Announces-State-of-Emergency.htm	2020-03-16	True	https://www.dutchessny.gov/Departments/County-Executive/Dutchess-County-Announces-State-of-Emergency.htm	2020-03-13	False			True	https://www.governor.ny.gov/news/no-2026-continuing-temporary-suspension-and-modification-laws-relating-disaster-emergency	2020-03-20	True	https://www.dutchessny.gov/Departments/County-Executive/Dutchess-County-Announces-State-of-Emergency.htm	2020-03-13	True	https://www.dutchessny.gov/Departments/DBCH/Nuvance-Health-Opens-COVID-19-Collection-Sites-in-Dutchess-Ulster-Counties.htm	2020-03-23	True	https://www.dutchessny.gov/Departments/County-Executive/Dutchess-County-Public-Transit-Reducing-Service.htm	2020-03-24	2020-04-26 03:19:19
12073	Leon County, Florida	True	https://www.leonschools.net/site/default.aspx?PageType=3&DomainID=7431&ModuleInstanceID=78480&ViewID=6446EE88-D30C-497E-9316-3F8874B3E108&RenderLoc=0&FlexDataID=118760&PageID=41399	2020-03-12	True	https://www.flgov.com/wp-content/uploads/orders/2020/EO_20-91-compressed.pdf	2020-04-01	False			True	https://content.govdelivery.com/accounts/FLLEON/bulletins/282fce8	2020-03-25	True	https://content.govdelivery.com/accounts/FLLEON/bulletins/282fce8	2020-03-24	False			False			2020-04-26 03:30:04
16027	Canyon County, Idaho	True	https://www.idahopress.com/coronavirus/state-board-orders--week-school-soft-closure/article_74878235-afaf-542c-b36d-a8a22f9cf136.html	2020-03-23	True	https://www.ktvb.com/article/news/health/coronavirus/idaho-governor-issues-statewide-stay-at-home-order-signs-extreme-emergency-declaration/277-3a69d247-036e-4535-9bff-4e5543768d95	2020-03-25	False			True	https://www.ktvb.com/article/news/health/coronavirus/idaho-governor-issues-statewide-stay-at-home-order-signs-extreme-emergency-declaration/277-3a69d247-036e-4535-9bff-4e5543768d95	2020-03-25	True	https://www.ktvb.com/article/news/health/coronavirus/idaho-governor-issues-statewide-stay-at-home-order-signs-extreme-emergency-declaration/277-3a69d247-036e-4535-9bff-4e5543768d95	2020-03-25	True	https://www.saintalphonsus.org/coronavirus/screening		False			2020-04-26 10:40:45
53073	Whatcom County, Washington	True	https://www.whatcomcounty.us/DocumentCenter/View/46276/Whatcom-County-School-Press-Release-3-13-20-FINAL	2020-03-17	True	https://whatcomcovid.com/business-shut-down-order-in-effect-governors-stay-home-stay-healthy-order-provided-transition-time-for-businesses/	2020-03-26	False			True	https://www.governor.wa.gov/sites/default/files/proclamations/20-25%20Coronovirus%20Stay%20Safe-Stay%20Healthy%20%28tmp%29%20%28002%29.pdf	2020-03-23	True	https://www.governor.wa.gov/sites/default/files/proclamations/20-25%20Coronovirus%20Stay%20Safe-Stay%20Healthy%20%28tmp%29%20%28002%29.pdf	2020-03-23	True	https://www.whatcomcounty.us/DocumentCenter/View/46786/040320_testing	2020-04-03	False			2020-04-26 11:06:13
48041	Brazos County, Texas	True	https://www.csisd.org/departments/health_services/covid-19_information/press_releases___parent_communication	2020-03-16	True	https://www.brazoscountytx.gov/DocumentCenter/View/3087	2020-03-24	True	https://www.kbtx.com/content/news/Bryan-College-Station-to-follow-statewide-shelter-in-place-order-not-extend-municipal-order-569363101.html		True	https://www.brazoscountytx.gov/DocumentCenter/View/3125	2020-03-24	True	https://www.brazoscountytx.gov/DocumentCenter/View/3087	2020-03-24	True	https://www.kbtx.com/content/news/COVID-19-drive-through-testing-not-available-without-proper-screening-569080911.html		False			2020-04-26 11:35:22
32023	Nye County, Nevada	True	https://www.nye.k12.nv.us/o/ncsd/page/ncsd-covid-19-resource-page	2020-03-15	True			False			True	https://www.nyecounty.net/1066/Coronavirus-COVID-19-Information	2020-04-08	True	https://pvtimes.com/news/nye-county-prepped-for-covid-19-83390/	2020-04-08	True	https://www.fox5vegas.com/coronavirus/nye-county-offering-drive-thru-covid-19-testing-in-pahrump-tonopah-this-week/article_5f08313e-7e4b-11ea-a69a-b36e71a2896e.html	2020-04-18	False	https://www.nyecounty.net/747/Regional-Transportation-Commission		2020-04-26 13:31:25
25005	Bristol County, Massachusetts	True	https://www.wbur.org/commonhealth/2020/03/15/baker-bans-dining-in-bars-and-restaurants-closes-schools-bars-gatherings-of-more-than-25	2020-03-17	True	https://www.usnews.com/news/best-states/massachusetts/articles/2020-03-23/govbaker-orders-non-essential-businesses-closed-over-virus	2020-03-24	False			True	https://www.boston25news.com/news/local/gov-charlie-baker-issues-statewide-stay-at-home-advisory/E7PA7OI2MJB2DPKVWK3ZWKWIBU/	2020-03-24	True	https://www.wbur.org/commonhealth/2020/03/15/baker-bans-dining-in-bars-and-restaurants-closes-schools-bars-gatherings-of-more-than-25	2020-03-15	False			False			2020-04-26 15:04:40
25005	Bristol County, Massachusetts	True	https://www.wbur.org/commonhealth/2020/03/15/baker-bans-dining-in-bars-and-restaurants-closes-schools-bars-gatherings-of-more-than-25	2020-03-17	True	https://www.boston25news.com/news/local/gov-charlie-baker-issues-statewide-stay-at-home-advisory/E7PA7OI2MJB2DPKVWK3ZWKWIBU/	2020-03-24	False			True	https://www.boston25news.com/news/local/gov-charlie-baker-issues-statewide-stay-at-home-advisory/E7PA7OI2MJB2DPKVWK3ZWKWIBU/	2020-03-24	True	https://www.wbur.org/commonhealth/2020/03/15/baker-bans-dining-in-bars-and-restaurants-closes-schools-bars-gatherings-of-more-than-25	2020-03-17	False			False			2020-04-26 15:07:22
20209	Wyandotte County, Kansas	True	https://thehill.com/homenews/state-watch/488107-kansas-governor-orders-schools-closed-for-the-rest-of-the-year	2020-03-17	True	https://www.wycokck.org/WycoKCK/media/Health-Department/Documents/UG-SAH-FAQ-WY-Stay-At-Home-Order-03222020.pdf	2020-03-21	True	https://www.kctv5.com/coronavirus/wyandotte-county-authorities-stepping-up-enforcement-of-stay-at-home-order/article_cba8d0e4-760f-11ea-a779-2399487d193e.html	2020-04-21	True	https://www.wycokck.org/WycoKCK/media/Health-Department/Documents/UG-SAH-FAQ-WY-Stay-At-Home-Order-03222020.pdf	2020-03-21	True	https://www.wycokck.org/WycoKCK/media/Health-Department/Documents/UG-SAH-FAQ-WY-Stay-At-Home-Order-03222020.pdf	2020-03-21	True	https://www.kshb.com/news/coronavirus/wyandotte-county-opens-covid-19-testing-site	2020-04-03	False			2020-04-26 16:05:30
27123	Ramsey County, Minnesota	True	https://education.mn.gov/MDE/dse/health/covid19/	2020-03-18	True	https://www.leg.state.mn.us/archive/execorders/20-20.pdf	2020-03-27	True	https://www.twincities.com/2020/04/06/coronavirus-minnesota-law-enforcement-begin-to-cite-those-violating-stay-at-home-order/	2020-04-06	True	https://www.leg.state.mn.us/archive/execorders/20-20.pdf	2020-03-27	True	https://www.ramseycounty.us/content/saint-paul-ramsey-county-public-health-guidance-covid-19	2020-03-13	True	https://mn.gov/covid19/for-minnesotans/if-sick/testing-locations/	2020-03-06	False			2020-04-26 16:15:03
42041	Cumberland County, Pennsylvania	True	https://cumberlink.com/news/local/education/wolf-announces-closure-of-all-pa-schools-cumberland-county-districts-release-instruction-details/article_3ff7874c-766c-501b-a000-101037dfff5b.html	2020-03-14	True	https://www.ccpa.net/4801/COVID-19-Orders	2020-04-19	False			True	https://www.ccpa.net/4796/Stay-At-Home-Order	2020-03-30	True	https://www.ccpa.net/4796/Stay-At-Home-Order	2020-03-30	True	https://completecarenj.org/complete-care-news/completecare-partners-on-drive-thru-covid-19-testing-site/	2020-03-31	False			2020-04-26 16:15:49
29077	Greene County, Missouri	True	https://dese.mo.gov/communications/coronavirus-covid-19-information	2020-03-19	True	https://greenecountymo.gov/files/PDF/file.pdf?id=35369	2020-03-24	True	https://greenecountymo.gov/files/PDF/file.pdf?id=35369	2020-03-24	True	https://greenecountymo.gov/files/PDF/file.pdf?id=35369	2020-03-24	True	https://greenecountymo.gov/files/PDF/file.pdf?id=35369	2020-03-16	False			False			2020-04-26 16:29:41
13063	Clayton County, Georgia	True	https://www.clayton.k12.ga.us/departments/student_services/student_health/ccps_coronavirus_updates	2020-03-26	True	https://www.claytoncountyga.gov/home/showdocument?id=12330	2020-03-23	False			True	https://www.claytoncountyga.gov/home/showdocument?id=12330	2020-03-23	True	https://www.claytoncountyga.gov/home/showdocument?id=12330	2020-03-23	False			False			2020-04-26 16:37:13
6099	Stanislaus County, California	True	https://www.stancoe.org/community	2020-03-19	True	https://covid19.ca.gov/img/N-33-20.pdf	2020-03-19	True	https://www.modbee.com/news/local/article242154871.html	2020-04-14	True	https://covid19.ca.gov/img/N-33-20.pdf	2020-03-19	True	https://www.modbee.com/living/health-fitness/article241150741.html	2020-03-13	True	http://www.schsa.org/pdf/press-releases/2020/20-09-verily-pr-en.pdf	2020-04-20	False			2020-04-26 16:37:40
48245	Jefferson County, Texas	True	https://www.12newsnow.com/article/news/health/coronavirus/coronavirus-concerns-impact-schools-across-southeast-texas/502-f43730b2-57e1-4cb2-af89-41bc22446d1d	2020-03-23	True	https://www.jeffco.us/4008/COVID-19-Closure-Information	2020-03-19	True	https://kfdm.com/news/local/breaking-stay-at-home-order-coming-for-jefferson-and-surrounding-counties	2020-03-27	True	https://kfdm.com/news/local/breaking-stay-at-home-order-coming-for-jefferson-and-surrounding-counties	2020-03-27	True	https://kfdm.com/news/local/breaking-stay-at-home-order-coming-for-jefferson-and-surrounding-counties	2020-03-27	True	https://www.texasoncology.com/who-we-are/covid-19/testing	2020-03-13	False			2020-04-26 16:37:50
1081	Lee County, Alabama	True	https://www.al.com/news/2020/03/alabama-k-12-schools-are-closed-now-what.html	2020-03-19	True	https://www.montgomeryadvertiser.com/story/news/2020/04/03/coronavirus-alabama-shelter-in-place-governor-kay-ivey/2897219001/	2020-04-03	False			True	https://www.montgomeryadvertiser.com/story/news/2020/04/03/coronavirus-alabama-shelter-in-place-governor-kay-ivey/2897219001/	2020-04-03	True	https://www.annistonstar.com/news/coronavirus/ivey-bans-large-gatherings-statewide-as-alabama-covid-19-count-rises-to-78/article_e11910c4-69f3-11ea-9031-6b911ec56845.html	2020-03-19	True	https://www.oanow.com/news/local/lee-county-begins-drive-thru-testing-social-distancing-highly-encouraged/article_0b293677-d54e-59a7-8b3f-9d7e606d88df.html	2020-03-16	False			2020-04-26 16:48:04
53077	Yakima County, Washington	True	https://www.yakimacounty.us/2337/Schools	2020-03-13	True	https://www.yakimacounty.us/AlertCenter.aspx	2020-03-20	True	https://www.yakimacounty.us/DocumentCenter/View/24107/YHD-Health-Officer-Order---Stay-at-Home	2020-03-13	True	https://www.yakimacounty.us/DocumentCenter/View/24107/YHD-Health-Officer-Order---Stay-at-Home	2020-03-13	True	https://www.yakimacounty.us/AlertCenter.aspx	2020-03-20	True	https://www.sunnysidesun.com/news/local-covid-19-testing-centers-open/article_c3042c10-7446-11ea-8ea8-6f157f3438c9.html	2020-03-27	False			2020-04-26 16:57:47
29047	Clay County, Missouri	True	https://www.westpoint.k12.ms.us/	2020-03-18	True	https://www.clayhealth.com/279/COVID-19-2019-Novel-Coronavirus	2020-03-24	True	https://www.libertymissouri.gov/2693/Coronavirus-COVID-19	2020-03-24	True	https://www.libertymissouri.gov/2693/Coronavirus-COVID-19	2020-03-24	True	https://www.libertymissouri.gov/2693/Coronavirus-COVID-19	2020-03-16	True	https://www.clayhealth.com/285/COVID-19-Testing	2020-03-20	False			2020-04-26 17:27:56
51550	Chesapeake city, Virginia	True	https://cpschools.com/coronavirus-information-and-updates/	2020-03-16	True	https://www.wtkr.com/news/virginia-coronavirus-cases-rise-to-over-1-000-25-deaths-confirmed	2020-03-30	True	https://www.wtkr.com/news/virginia-coronavirus-cases-rise-to-over-1-000-25-deaths-confirmed	2020-03-30	True	https://www.wtkr.com/news/virginia-coronavirus-cases-rise-to-over-1-000-25-deaths-confirmed	2020-03-30	True	https://www.wtkr.com/news/virginia-coronavirus-cases-rise-to-over-1-000-25-deaths-confirmed	2020-03-30	False			False			2020-04-26 17:45:00
22055	Lafayette Parish, Louisiana	True	https://drive.google.com/file/d/1IJ-DssSiil79rGBkwqYF-kBWrTN6aHCi/view	2020-03-16	True	https://www.theadvocate.com/acadiana/news/coronavirus/article_86e64ee0-6dff-11ea-8b03-a7e7441b6c98.html	2020-03-23	True	https://www.washingtontimes.com/news/2020/mar/22/john-bel-edwards-orders-louisiana-shelter-place-ru/	2020-03-22	True	https://www.washingtontimes.com/news/2020/mar/22/john-bel-edwards-orders-louisiana-shelter-place-ru/	2020-03-22	True	https://www.washingtontimes.com/news/2020/mar/22/john-bel-edwards-orders-louisiana-shelter-place-ru/	2020-03-23	True	https://www.katc.com/news/coronavirus/covid-19-screening-and-testing-sites	2020-04-09	False			2020-04-26 17:52:05
13117	Forsyth County, Georgia	True	https://www.forsyth.k12.ga.us/site/default.aspx?PageType=3&DomainID=1&ModuleInstanceID=8626&ViewID=6446EE88-D30C-497E-9316-3F8874B3E108&RenderLoc=0&FlexDataID=96792&PageID=1	2020-03-12	True	https://www.forsythco.com/COVID-19	2020-03-27	True	https://www.forsythco.com/COVID-19	2020-03-27	True	https://www.forsythco.com/COVID-19	2020-03-27	True	https://www.forsythco.com/COVID-19	2020-03-20	True	https://www.gainesvilletimes.com/news/state/march-20-state-advises-limiting-gatherings-over-10-next-eight-weeks/	2020-03-20	False			2020-04-26 17:59:56
5007	Benton County, Arkansas	True	https://governor.arkansas.gov/news-media/press-releases/governor-hutchinson-announces-all-schools-to-remain-closed-for-remainder-of	2020-03-19	True	https://www.healthy.arkansas.gov/images/uploads/pdf/Business_limitations_April_4.pdf	2020-03-26	False			False			True	https://www.healthy.arkansas.gov/images/uploads/pdf/Gatherings_Directive_FINAL_3.26.20.pdf	2020-03-26	True	https://www.arkansasonline.com/news/2020/apr/18/northwest-arkansas-sites-test-more-peop/	2020-04-13	False			2020-04-26 18:20:25
42043	Dauphin County, Pennsylvania	True	https://www.governor.pa.gov/newsroom/governor-wolf-extends-school-closure-for-remainder-of-academic-year/	2020-03-30	True	https://www.governor.pa.gov/newsroom/waiver-extension-revised-timing-of-enforcement-monday-march-23-at-800-am/	2020-03-23	True	https://www.abc27.com/news/local/lebanon/first-citation-issued-for-non-essential-business-violation-in-pennsylvania/	2020-03-23	True	https://www.governor.pa.gov/newsroom/gov-wolf-sec-of-health-extend-statewide-stay-at-home-order-until-may-8/	2020-03-23	True	https://www.pa.gov/guides/responding-to-covid-19	2020-03-23	True	https://cumberlink.com/news/local/upmc-to-begin-coronavirus-testing-for-referred-patients-monday-at-dauphin-county-facility/article_733dba12-3238-5288-83ec-8b9a594adadc.html	2020-03-23	False			2020-04-26 18:26:57
12127	Volusia County, Florida	True	https://www.wftv.com/news/florida/live-updates-florida-has-192-coronavirus-cases-bars-nightclubs-suspended-30-days/PKHWVU7QVVEQXABH6X6QPQWYAI/	2020-03-17	True	https://www.news-journalonline.com/news/20200401/coronavirus-gov-desantis-issues-statewide-stay-at-home-order	2020-04-01	True	https://www.ormondbeachobserver.com/article/all-volusia-beaches-closed-county-officials-ask-residents-please-stay-home	2020-04-03	True	https://www.news-journalonline.com/news/20200401/coronavirus-gov-desantis-issues-statewide-stay-at-home-order	2020-04-01	True	https://www.post-gazette.com/news/nation/2020/03/17/Florida-beaches-restaurants-bars-schools-students-governor-coronavirus/stories/202003170202	2020-03-17	True	https://www.wesh.com/article/covid-19-testing-center-daytona-international-speedway/32094013	2020-04-10	False			2020-04-26 19:19:46
42125	Washington County, Pennsylvania	True	https://observer-reporter.com/news/localnews/wolf-orders-all-public-schools-closed-for-10-days/article_ac345d2c-6530-11ea-b764-33b6a472d69b.html	2020-03-16	True	https://www.co.washington.pa.us/DocumentCenter/View/8457/2020320-TWW-amendment-to-COVID-19-business-closure-order	2020-03-21	False			False	https://www.governor.pa.gov/newsroom/governor-wolf-and-health-secretary-issue-stay-at-home-orders-to-7-counties-to-mitigate-spread-of-covid-19/	2020-03-23	True	https://observer-reporter.com/series/coronavirus/governor-expands-stay-at-home-order-to-include-washington-county/article_b5185904-7113-11ea-aa50-e7ae6ffbf72a.html	2020-03-28	True	https://observer-reporter.com/series/coronavirus/drive-by-coronavirus-testing-available-in-washington-allegheny-beaver-counties/article_7178f45e-79cf-57e5-84ba-bb33d3b882dc.html	2020-03-16	False	https://freedom-transit.org/COVID-19-Freedom-Transit.htm		2020-04-27 20:24:07
12101	Pasco County, Florida	True	https://www.wtsp.com/article/news/health/coronavirus/florida-schools-closing-for-2-weeks-to-limit-spread-of-coronavirus/67-6ca8bd62-f15e-4314-9d4c-082834e81d58	2020-03-14	True	https://www.mynews13.com/fl/orlando/coronavirus/2020/04/01/ongoing-coronavirus-coverage	2020-04-03	False		2020-01-01	True	https://www.mynews13.com/fl/orlando/coronavirus/2020/04/01/ongoing-coronavirus-coverage	2020-04-03	True	https://www.mynews13.com/fl/orlando/coronavirus/2020/04/01/ongoing-coronavirus-coverage	2020-04-03	True	https://baycare.org/newsroom/2020/march/baycare-to-launch-drive-thru-covid-19-testing-sites	2020-03-17	False			2020-04-27 20:31:44
34039	Union County, New Jersey	True	https://www.nj.com/coronavirus/2020/03/new-jersey-school-closings-for-coronavirus-updated-map-of-covid-19-cases-as-of-sunday-march-15.html	2020-03-10	True	https://patch.com/new-jersey/westfield/union-county-continues-vital-services-during-covid-19-outbreak	2020-03-13	True	https://www.mycentraljersey.com/story/news/crime/2020/04/10/coronavirus-central-nj-men-violated-governors-emergency-orders-ag/5132090002/	2020-04-10	True	https://covid19.nj.gov/faqs/nj-information/general-public/for-which-reasons-can-i-leave-my-home-or-place-of-residence-what-are-the-%E2%80%9Cstay-at-home%E2%80%9D-rules-in-new-jersey	2020-03-21	True	https://www.thedailybeast.com/new-jersey-governor-issues-statewide-stay-at-home-order	2020-03-21	True	https://ucnj.org/press-releases/public-info/2020/04/03/union-county-covid-19-test-center-to-surpass-3000-tests-since-opening-center-became-first-county-run-facility-to-open-on-march-23rd/	2020-03-23	False			2020-04-27 20:56:52
10003	New Castle County, Delaware	True	https://6abc.com/health/new-castle-county-issues-closures-amid-covid-19-outbreak/6010826/	2020-03-16	True	https://attorneygeneral.delaware.gov/public/covid-19-faqs-delawares-stay-at-home-orders/	2020-03-24	True	https://www.wdel.com/news/enforcement-continues-on-delawares-emergency-orders/article_40f1d5ee-7881-11ea-a259-c72a34bf7d99.html	2020-04-07	True	https://attorneygeneral.delaware.gov/public/covid-19-faqs-delawares-stay-at-home-orders/	2020-03-24	True	https://delawarestatenews.net/editor/timeline-coronavirus-delaware/	2020-03-12	True	https://news.delaware.gov/2020/03/20/governor-carney-dhss-announce-statewide-covid-19-testing-plan-in-coordination-with-delaware-health-care-systems/	2020-03-23	False			2020-04-27 21:13:48
27163	Washington County, Minnesota	True	https://education.mn.gov/MDE/dse/health/covid19/	2020-03-18	True	https://mn.gov/governor/assets/3a.%20EO%2020-20%20FINAL%20SIGNED%20Filed_tcm1055-425020.pdf	2020-03-16	True	http://www.citypages.com/news/minnesota-ordered-to-shelter-in-place-for-two-weeks/569098891	2020-03-16	True	https://mn.gov/governor/assets/3a.%20EO%2020-20%20FINAL%20SIGNED%20Filed_tcm1055-425020.pdf	2020-03-16	True	https://mn.gov/governor/assets/3a.%20EO%2020-20%20FINAL%20SIGNED%20Filed_tcm1055-425020.pdf	2020-03-16	True	https://mn.gov/covid19/for-minnesotans/if-sick/testing-locations/	2020-03-30	False			2020-04-27 21:50:42
27145	Stearns County, Minnesota	True	https://education.mn.gov/MDE/dse/health/covid19/	2020-03-18	True	https://mn.gov/governor/assets/3a.%20EO%2020-20%20FINAL%20SIGNED%20Filed_tcm1055-425020.pdf	2020-03-16	True	http://www.citypages.com/news/minnesota-ordered-to-shelter-in-place-for-two-weeks/569098891	2020-03-16	True	https://mn.gov/governor/assets/3a.%20EO%2020-20%20FINAL%20SIGNED%20Filed_tcm1055-425020.pdf	2020-03-16	True	https://mn.gov/governor/assets/3a.%20EO%2020-20%20FINAL%20SIGNED%20Filed_tcm1055-425020.pdf	2020-03-16	True	https://mn.gov/covid19/for-minnesotans/if-sick/testing-locations/	2020-03-30	False			2020-04-27 21:50:45
53005	Benton County, Washington	True	https://www.k12.wa.us/about-ospi/press-releases/novel-coronavirus-covid-19-guidance-resources	2020-03-13	True	https://www.doh.wa.gov/Coronavirus/Workplace	2020-03-16	False			True	https://q13fox.com/2020/04/02/gov-inslee-extends-statewide-stay-at-home-order-through-may-4/	2020-03-23	True	https://www.co.benton.wa.us/newsview.aspx?nid=6139	2020-03-13	False			False			2020-04-27 22:05:37
1125	Tuscaloosa County, Alabama	True	https://www.tuscco.com/covid19/?highlight=COVID	2020-03-27	True	https://www.tuscco.com/covid19/?highlight=COVID	2020-03-27	False	https://governor.alabama.gov/assets/2020/04/Final-Statewide-Order-4.3.2020.pdf		True	https://www.tuscco.com/covid19/?highlight=COVID	2020-04-03	True	https://governor.alabama.gov/assets/2020/04/Final-Statewide-Order-4.3.2020.pdf	2020-03-16	True	https://www.alabamapublichealth.gov/news/2020/04/24d.html	2020-04-24	False			2020-04-27 22:19:26
22019	Calcasieu Parish, Louisiana	True	https://www.kplctv.com/2020/03/13/gov-john-bel-edwards-announces-closing-all-k-public-schools-statewide-effective-monday/	2020-03-16	True	https://gov.louisiana.gov/order/#:~:text=Examples%20of%20Essential%20Worker%20Functions,Services%20and%20Banking%20Industry%20Employees	2020-03-23	False			True	https://www.katc.com/news/coronavirus/covid-19-faqs-on-statewide-stay-at-home-order	2020-03-23	True	https://www.kplctv.com/2020/03/14/calcasieu-leaders-hold-briefing-covid-/	2020-03-23	True	https://www.katc.com/news/local-news/calcasieu-parish/covid-19-testing-screening-site-to-open-at-burton-complex	2020-03-26	False			2020-04-27 22:27:01
37101	Johnston County, North Carolina	True	https://www.johnston.k12.nc.us/coronavirus	2020-03-23	True	https://www.johnstonnc.com/files/ncgovorder.pdf	2020-03-23	False			True	https://www.johnstonnc.com/files/ncgovorder.pdf	2020-03-23	True	https://www.johnstonnc.com/files/ncgovorder.pdf	2020-03-23	False			False			2020-04-27 22:35:37
36063	Niagara County, New York	True	https://www.wnypapers.com/news/article/featured/2020/03/15/140464/covid-19-niagara-county-proactively-declares-state-of-emergency-announces-school-closures	2020-03-15	True	https://esd.ny.gov/guidance-executive-order-2026	2020-03-23	True	https://www.wkbw.com/news/coronavirus/local-police-told-to-enforce-covid-19-distancing-rules	2020-04-06	True	https://www.niagaracounty.com/News/niagara-county-announces-closuresoperational-changes-in-response-to-governors-mandate-on-covid-19-1	2020-03-17	True	https://www.niagaracounty.com/News/niagara-county-announces-closuresoperational-changes-in-response-to-governors-mandate-on-covid-19-1	2020-03-17	False	https://coronavirus.health.ny.gov/covid-19-testing		False	https://www.niagaracounty.com/		2020-04-27 22:52:02
39041	Delaware County, Ohio	True	https://delawarehealth.org/covid-19/	2020-03-14	True	https://co.delaware.oh.us/wp-content/uploads/2020/03/Information-on-Stay-Home-Order-03.22.20.pdf	2020-04-06	True			True	https://co.delaware.oh.us/wp-content/uploads/2020/03/Information-on-Stay-Home-Order-03.22.20.pdf	2020-03-23	True	https://delawarehealth.org/covid-19/	2020-03-14	False	https://www.thisweeknews.com/news/20200410/delaware-general-health-district-works-with-patients-while-aiding-public		True	https://www.delcotransit.com/2020/04/13/covid-19-service-changes/	2020-04-13	2020-04-27 23:03:25
47125	Montgomery County, Tennessee	True	https://www.cmcss.net/blog/2020/03/19/schools-closed-march-16-27/	2020-03-19	True	https://www.theleafchronicle.com/story/news/local/clarksville/2020/03/31/coronavirus-shelter-home-orders-clarksville-montgomery-county/5094728002/	2020-03-31	False			True	https://clarksvillenow.com/local/mayors-shelter-at-home-orders-extended-for-clarksville/	2020-03-31	True	https://clarksvillenow.com/local/mayors-shelter-at-home-orders-extended-for-clarksville/	2020-03-31	True	https://clarksvillenow.com/local/covid-19-testing-sites-available-in-montgomery-county/	2020-03-30	False	https://www.cityofclarksville.com/338/Clarksville-Transit-System		2020-04-27 23:10:51
28047	Harrison County, Mississippi	True	http://harrison.ss11.sharpschool.com/cms/One.aspx?portalId=88311&pageId=7529953	2020-03-19	True	https://www.kttn.com/harrison-county-officials-issue-stay-at-home-order/	2020-03-17	False			True	https://www.kttn.com/harrison-county-officials-issue-stay-at-home-order/	2020-03-17	True	https://www.kttn.com/harrison-county-officials-issue-stay-at-home-order/	2020-03-17	True	http://co.harrison.ms.us/news/results.asp?newsid=242	2020-04-25	False			2020-04-27 23:21:40
45007	Anderson County, South Carolina	True	http://www.anderson2.org/about_us/school_closings	2020-03-17	True	https://governor.sc.gov/news/2020-03/gov-henry-mcmaster-orders-non-essential-businesses-closed-throughout-sc	2020-04-01	False			True	https://www.andersoncountysc.org/a-message-from-sheriff-mcbride/	2020-04-06	True	https://www.andersoncountysc.org/anderson-county-announces-modified-operations-related-to-covid-19/	2020-03-16	True	https://anmedhealth.org/Coronavirus		False	https://www.cityofandersonsc.com/transit/		2020-04-28 08:09:02
27137	St. Louis County, Minnesota	True	https://mn.gov/governor/assets/3a.%20EO%2020-20%20FINAL%20SIGNED%20Filed_tcm1055-425020.pdf	2020-03-15	True	https://www.littler.com/publication-press/publication/state-and-local-covid-19-orders-affecting-st-louis-region-what-does	2020-03-23	False			True	https://www.littler.com/publication-press/publication/state-and-local-covid-19-orders-affecting-st-louis-region-what-does	2020-03-23	True	https://www.kmov.com/news/gatherings-of-50-or-more-people-banned-in-5-jurisdictions-in-the-bi-state-area/article_b06cb382-6718-11ea-a6ff-576899988db5.html	2020-03-15	True	https://mn.gov/covid19/for-minnesotans/if-sick/testing-locations/		False			2020-04-28 08:57:52
41005	Clackamas County, Oregon	True	https://www.clackesd.org/news/health-updates-covid-19/	2020-03-16	True	https://www.clackamas.us/news/2020-03-23/executive-order-stay-home-except-for-essential-needs	2020-03-23	False			True	https://www.clackamas.us/news/2020-03-23/executive-order-stay-home-except-for-essential-needs	2020-03-23	True	https://www.clackamas.us/coronavirus/updates	2020-03-12	False			False			2020-04-28 10:44:52
42011	Berks County, Pennsylvania	True	https://www.co.berks.pa.us/Dept/DES/Pages/Corona-Virus.aspx	2020-03-16	True	https://www.co.berks.pa.us/Dept/DES/Pages/COVID-19-Closures.aspx	2020-03-19	False			True	https://www.co.berks.pa.us/Dept/DES/Pages/Corona-Virus.aspx	2020-03-27	False			True	https://www.wfmz.com/health/coronavirus/tower-health-opens-covid-19-assessment-site-in-berks/article_5fa23a72-6dde-11ea-8390-cfdad3021b86.html	2020-03-24	False			2020-04-28 11:41:56
48061	Cameron County, Texas	True	http://www.cameronisd.net/page/COVID-19_News	2020-03-19	True	https://www.cameroncounty.us/wp-content/uploads/2020/03/03-20-2020-Order-Second-Supplemental-Order-and-Recommendation.pdf	2020-03-22	True	https://www.valleymorningstar.com/2020/04/02/police-cracking-down/	2020-03-22	True	https://www.cameroncounty.us/wp-content/uploads/2020/03/03-20-2020-Order-Second-Supplemental-Order-and-Recommendation.pdf	2020-03-22	True	https://www.cameroncounty.us/wp-content/uploads/2020/03/03-20-2020-Order-Second-Supplemental-Order-and-Recommendation.pdf	2020-03-22	True	https://www.utrgv.edu/newsroom/2020/03/27-utrgv-school-of-medicine-establishes-covid-19-testing-site.htm	2020-03-30	False			2020-04-28 16:27:05
22103	St. Tammany Parish, Louisiana	True	https://gov.louisiana.gov/index.cfm/newsroom/detail/2403	2020-03-16	True	https://gov.louisiana.gov/assets/Proclamations/2020/modified/33-JBE-2020-Public-Health-Emergency-COVID.pdf	2020-03-23	True	https://www.nola.com/news/communities/st_tammany/article_a307adf8-7502-11ea-8d3d-efa45786c76f.html	2020-04-04	True	https://gov.louisiana.gov/assets/Proclamations/2020/modified/33-JBE-2020-Public-Health-Emergency-COVID.pdf	2020-03-23	True	https://gov.louisiana.gov/index.cfm/newsroom/detail/2403	2020-03-13	True	http://www.stph.org/News/COVID-19coronavirustestingcenteropensinMandeville	2020-03-12				2020-04-28 21:12:07
22073	Ouachita Parish, Louisiana	True	https://gov.louisiana.gov/index.cfm/newsroom/detail/2403	2020-03-16	True	https://gov.louisiana.gov/assets/Proclamations/2020/modified/33-JBE-2020-Public-Health-Emergency-COVID.pdf	2020-03-23	False			True	https://gov.louisiana.gov/assets/Proclamations/2020/modified/33-JBE-2020-Public-Health-Emergency-COVID.pdf	2020-03-23	True	https://gov.louisiana.gov/index.cfm/newsroom/detail/2403	2020-03-13	True	https://monroela.us/mayor-mayo-gives-updates-re-city-monroe-mitigate-measures-re-coronavirus-disease-covid-19	2020-03-17				2020-04-28 21:32:14
22063	Livingston Parish, Louisiana	True	https://gov.louisiana.gov/index.cfm/newsroom/detail/2403	2020-03-16	True	https://gov.louisiana.gov/assets/Proclamations/2020/modified/33-JBE-2020-Public-Health-Emergency-COVID.pdf	2020-03-23	False			True	https://gov.louisiana.gov/assets/Proclamations/2020/modified/33-JBE-2020-Public-Health-Emergency-COVID.pdf	2020-03-23	True	https://gov.louisiana.gov/index.cfm/newsroom/detail/2403	2020-03-13	True	https://www.livingstonparishnews.com/breaking_news/our-lady-of-the-lake-to-open-livingston-parish-covid-19-testing-site-at-walker/article_86b0f51c-736b-11ea-a927-03caee59d75b.html	2020-03-31				2020-04-28 21:40:00
22105	Tangipahoa Parish, Louisiana	True	https://gov.louisiana.gov/index.cfm/newsroom/detail/2403	2020-03-16	True	https://gov.louisiana.gov/assets/Proclamations/2020/modified/33-JBE-2020-Public-Health-Emergency-COVID.pdf	2020-03-23	False			True	https://gov.louisiana.gov/assets/Proclamations/2020/modified/33-JBE-2020-Public-Health-Emergency-COVID.pdf	2020-03-23	True	https://gov.louisiana.gov/index.cfm/newsroom/detail/2403	2020-03-13	True	https://cityofponchatoula.com/north-oaks-health-system-covid-19/	2020-03-13				2020-04-28 21:52:22
22079	Rapides Parish, Louisiana	True	https://gov.louisiana.gov/index.cfm/newsroom/detail/2403	2020-03-16	True	https://gov.louisiana.gov/assets/Proclamations/2020/modified/33-JBE-2020-Public-Health-Emergency-COVID.pdf	2020-03-23	False			True	https://gov.louisiana.gov/assets/Proclamations/2020/modified/33-JBE-2020-Public-Health-Emergency-COVID.pdf	2020-03-23	True	https://gov.louisiana.gov/index.cfm/newsroom/detail/2403	2020-03-13	True	https://www.thetowntalk.com/story/news/local/2020/03/26/coronavirus-testing-alexandria-central-louisiana/2916047001/	2020-03-26				2020-04-28 21:56:37
22015	Bossier Parish, Louisiana	True	https://gov.louisiana.gov/index.cfm/newsroom/detail/2403	2020-03-16	True	https://gov.louisiana.gov/assets/Proclamations/2020/modified/33-JBE-2020-Public-Health-Emergency-COVID.pdf	2020-03-23	False			True	https://gov.louisiana.gov/assets/Proclamations/2020/modified/33-JBE-2020-Public-Health-Emergency-COVID.pdf	2020-03-23	True	https://gov.louisiana.gov/index.cfm/newsroom/detail/2403	2020-03-13	True	https://www.bossiernow.com/where-to-find-drive-through-covid-19-testing-in-bossier-city/	2020-03-19				2020-04-28 22:03:55
22005	Ascension Parish, Louisiana	True	https://gov.louisiana.gov/index.cfm/newsroom/detail/2403	2020-03-16	True	https://gov.louisiana.gov/assets/Proclamations/2020/modified/33-JBE-2020-Public-Health-Emergency-COVID.pdf	2020-03-23	False			True	https://gov.louisiana.gov/assets/Proclamations/2020/modified/33-JBE-2020-Public-Health-Emergency-COVID.pdf	2020-03-23	True	https://gov.louisiana.gov/index.cfm/newsroom/detail/2403	2020-03-13	True	https://www.wbrz.com/news/drive-thru-coronavirus-testing-to-start-in-ascension-parish/	2020-03-20				2020-04-28 22:10:00
22109	Terrebonne Parish, Louisiana	True	https://gov.louisiana.gov/index.cfm/newsroom/detail/2403	2020-03-16	True	https://gov.louisiana.gov/assets/Proclamations/2020/modified/33-JBE-2020-Public-Health-Emergency-COVID.pdf	2020-03-23	False			True	https://gov.louisiana.gov/assets/Proclamations/2020/modified/33-JBE-2020-Public-Health-Emergency-COVID.pdf	2020-03-23	True	https://gov.louisiana.gov/index.cfm/newsroom/detail/2403	2020-03-13	True	https://www.houmatoday.com/news/20200331/public-drive-through-coronavirus-testing-begins-in-terrebonne	2020-03-31				2020-04-28 22:14:47
27139	Scott County, Minnesota	True	https://education.mn.gov/MDE/dse/health/covid19/	2020-03-18	True	https://mn.gov/governor/assets/3a.%20EO%2020-20%20FINAL%20SIGNED%20Filed_tcm1055-425020.pdf	2020-03-16	True	http://www.citypages.com/news/minnesota-ordered-to-shelter-in-place-for-two-weeks/569098891	2020-03-16	True	https://mn.gov/governor/assets/3a.%20EO%2020-20%20FINAL%20SIGNED%20Filed_tcm1055-425020.pdf	2020-03-16	True	https://mn.gov/governor/assets/3a.%20EO%2020-20%20FINAL%20SIGNED%20Filed_tcm1055-425020.pdf	2020-03-16	False			False			2020-04-28 22:16:17
27109	Olmsted County, Minnesota	True	https://education.mn.gov/MDE/dse/health/covid19/	2020-03-18	True	https://mn.gov/governor/assets/3a.%20EO%2020-20%20FINAL%20SIGNED%20Filed_tcm1055-425020.pdf	2020-03-16	True	http://www.citypages.com/news/minnesota-ordered-to-shelter-in-place-for-two-weeks/569098891	2020-03-16	True	https://mn.gov/governor/assets/3a.%20EO%2020-20%20FINAL%20SIGNED%20Filed_tcm1055-425020.pdf	2020-03-16	True	https://mn.gov/governor/assets/3a.%20EO%2020-20%20FINAL%20SIGNED%20Filed_tcm1055-425020.pdf	2020-03-16	True	https://www.kimt.com/content/news/Olmsted-County-preparing-to-open-third-Coronavirus-testing-location-568980141.html	2020-03-20	False			2020-04-28 22:16:20
22057	Lafourche Parish, Louisiana	True	https://gov.louisiana.gov/index.cfm/newsroom/detail/2403	2020-03-16	True	https://gov.louisiana.gov/assets/Proclamations/2020/modified/33-JBE-2020-Public-Health-Emergency-COVID.pdf	2020-03-23	False			True	https://gov.louisiana.gov/assets/Proclamations/2020/modified/33-JBE-2020-Public-Health-Emergency-COVID.pdf	2020-03-23	True	https://gov.louisiana.gov/index.cfm/newsroom/detail/2403	2020-03-13	True	https://wgno.com/news/health/coronavirus/new-covid-19-test-site-opens-in-lafourche-parish/	2020-04-28				2020-04-28 22:22:17
22097	St. Landry Parish, Louisiana	True	https://gov.louisiana.gov/index.cfm/newsroom/detail/2403	2020-03-16	True	https://gov.louisiana.gov/assets/Proclamations/2020/modified/33-JBE-2020-Public-Health-Emergency-COVID.pdf	2020-03-23	False			True	https://gov.louisiana.gov/assets/Proclamations/2020/modified/33-JBE-2020-Public-Health-Emergency-COVID.pdf	2020-03-23	True	https://gov.louisiana.gov/index.cfm/newsroom/detail/2403	2020-03-13	True	https://www.katc.com/news/coronavirus/covid-19-screening-and-testing-sites	2020-03-25				2020-04-28 22:29:44
39095	Lucas County, Ohio	True	https://www.tps.org/discover-tps/news.html?start=15	2020-03-16	True	https://lucascountyhealth.com/coronavirusupdates/	2020-03-23	False			True	https://lucascountyhealth.com/coronavirusupdates/	2020-03-23	True	https://lucascountyhealth.com/coronavirusupdates/	2020-03-23	False			False			2020-04-28 23:10:46
27037	Dakota County, Minnesota	True	https://www.co.dakota.mn.us/HealthFamily/HandlingEmergencies/Disasters/Pages/school-updates.aspx	2020-03-18	True	https://www.co.dakota.mn.us/HealthFamily/HandlingEmergencies/Disasters/Pages/emerging-diseases.aspx	2020-03-27	True	https://www.twincities.com/2020/04/06/coronavirus-minnesota-law-enforcement-begin-to-cite-those-violating-stay-at-home-order/	2020-03-27	True	https://www.co.dakota.mn.us/HealthFamily/HandlingEmergencies/Disasters/Pages/emerging-diseases.aspx	2020-03-27	True	https://www.co.dakota.mn.us/HealthFamily/HandlingEmergencies/Disasters/Pages/emerging-diseases.aspx	2020-03-27	False			False			2020-04-28 23:39:28
35049	Santa Fe County, New Mexico	True	https://www.krqe.com/health/coronavirus-new-mexico/aps-to-hold-news-conference-amid-growing-concerns-about-the-coronavirus/	2020-03-16	True	https://www.lcsun-news.com/story/news/local/new-mexico/2020/03/23/coronavirus-new-mexico-shelter-in-place-order-what-does-mean/2896538001/	2020-03-24	True	https://www.lcsun-news.com/story/news/2020/03/25/new-mexico-state-police-respond-calls-non-compliance-covid-19-public-health-order/2907635001/	2020-03-19	True	https://www.lcsun-news.com/story/news/2020/03/25/new-mexico-state-police-respond-calls-non-compliance-covid-19-public-health-order/2907635001/	2020-03-19	True	https://www.lcsun-news.com/story/news/2020/03/12/coronavirus-new-mexico-health-secretary-suspends-mass-gatherings/5032587002/	2020-03-12	True	https://www.kob.com/new-mexico-news/a-timeline-covid-19-testing-expands-across-new-mexico/5686435/	2020-03-14	False			2020-04-29 14:21:57
51107	Loudoun County, Virginia	True	https://www.lcps.org/Page/228320	2020-03-12	True	https://www.loudoun.gov/Blog.aspx?CID=30	2020-03-24	True	https://www.loudoun.gov/Blog.aspx?CID=30	2020-03-24	True	https://www.loudoun.gov/Blog.aspx?IID=100#item	2020-03-16	True	https://www.loudoun.gov/Blog.aspx?CID=30	2020-03-14	True	https://loudounnow.com/2020/03/23/loudoun-medical-group-opens-drive-through-covid-19-testing/	2020-03-23	True	https://www.wmata.com/about/news/METRO-SERVICE-FURTHER-REDUCED-TO-SUPPORT-ESSENTIAL-TRIPS-ONLY.cfm#main-content	2020-03-17	2020-04-29 14:48:40
55133	Waukesha County, Wisconsin	True	https://sdw.waukesha.k12.wi.us/Page/4797	2020-03-13	True	https://www.waukeshacounty.gov/globalassets/county-executive/covid/paul-farrow-statement-on-extended-stay-at-home-4.16.20.pdf	2020-03-23	False	https://www.waukeshacounty.gov/globalassets/county-executive/covid/wsd-safer-at-home-press-release-coronavirus-3.24.20.pdf		True	https://www.waukeshacounty.gov/globalassets/county-executive/covid/paul-farrow-statement-on-stay-at-home-3.23.20.pdf	2020-03-23	True	https://www.waukeshacounty.gov/globalassets/county-executive/county20executive20paul20farrow20statement20on20mass20gatherings20march202020.pdf	2020-03-13	True	https://carbonhealth.com/coronavirus/covid-19-testing-centers/Wisconsin/Waukesha		False	https://waukesha-wi.gov/CivicAlerts.aspx?AID=404		2020-04-29 15:13:43
35043	Sandoval County, New Mexico	True	https://www.krqe.com/health/coronavirus-new-mexico/aps-to-hold-news-conference-amid-growing-concerns-about-the-coronavirus/	2020-03-16	True	https://www.lcsun-news.com/story/news/local/new-mexico/2020/03/23/coronavirus-new-mexico-shelter-in-place-order-what-does-mean/2896538001/	2020-03-24	True	https://www.lcsun-news.com/story/news/2020/03/25/new-mexico-state-police-respond-calls-non-compliance-covid-19-public-health-order/2907635001/	2020-03-19	True	https://www.lcsun-news.com/story/news/2020/03/25/new-mexico-state-police-respond-calls-non-compliance-covid-19-public-health-order/2907635001/	2020-03-19	True	https://www.lcsun-news.com/story/news/2020/03/12/coronavirus-new-mexico-health-secretary-suspends-mass-gatherings/5032587002/	2020-03-12	True	https://www.sandovalcountynm.gov/covid19-information/drive-thru-testing/	2020-03-23	False			2020-04-29 15:18:19
35045	San Juan County, New Mexico	True	https://www.krqe.com/health/coronavirus-new-mexico/aps-to-hold-news-conference-amid-growing-concerns-about-the-coronavirus/	2020-03-16	True	https://www.lcsun-news.com/story/news/local/new-mexico/2020/03/23/coronavirus-new-mexico-shelter-in-place-order-what-does-mean/2896538001/	2020-03-24	True	https://www.lcsun-news.com/story/news/2020/03/25/new-mexico-state-police-respond-calls-non-compliance-covid-19-public-health-order/2907635001/	2020-03-19	True	https://www.lcsun-news.com/story/news/2020/03/25/new-mexico-state-police-respond-calls-non-compliance-covid-19-public-health-order/2907635001/	2020-03-19	True	https://www.lcsun-news.com/story/news/2020/03/12/coronavirus-new-mexico-health-secretary-suspends-mass-gatherings/5032587002/	2020-03-12	True	https://nmhealth.org/news/awareness/2020/3/?view=886	2020-03-30	False			2020-04-29 15:23:54
35061	Valencia County, New Mexico	True	https://www.krqe.com/health/coronavirus-new-mexico/aps-to-hold-news-conference-amid-growing-concerns-about-the-coronavirus/	2020-03-16	True	https://www.lcsun-news.com/story/news/local/new-mexico/2020/03/23/coronavirus-new-mexico-shelter-in-place-order-what-does-mean/2896538001/	2020-03-24	True	https://www.lcsun-news.com/story/news/2020/03/25/new-mexico-state-police-respond-calls-non-compliance-covid-19-public-health-order/2907635001/	2020-03-19	True	https://www.lcsun-news.com/story/news/2020/03/25/new-mexico-state-police-respond-calls-non-compliance-covid-19-public-health-order/2907635001/	2020-03-19	True	https://www.lcsun-news.com/story/news/2020/03/12/coronavirus-new-mexico-health-secretary-suspends-mass-gatherings/5032587002/	2020-03-12	True	http://www.news-bulletin.com/news/belen-public-health-office-screening-testing-for-covid-19/article_5290b200-79be-11ea-bb9e-ff35cf0e1d58.html	2020-03-30	False			2020-04-29 15:29:46
35031	McKinley County, New Mexico	True	https://www.krqe.com/health/coronavirus-new-mexico/aps-to-hold-news-conference-amid-growing-concerns-about-the-coronavirus/	2020-03-16	True	https://www.lcsun-news.com/story/news/local/new-mexico/2020/03/23/coronavirus-new-mexico-shelter-in-place-order-what-does-mean/2896538001/	2020-03-24	True	https://www.lcsun-news.com/story/news/2020/03/25/new-mexico-state-police-respond-calls-non-compliance-covid-19-public-health-order/2907635001/	2020-03-19	True	https://www.lcsun-news.com/story/news/2020/03/25/new-mexico-state-police-respond-calls-non-compliance-covid-19-public-health-order/2907635001/	2020-03-19	True	https://www.lcsun-news.com/story/news/2020/03/12/coronavirus-new-mexico-health-secretary-suspends-mass-gatherings/5032587002/	2020-03-12	True	https://www.santafenewmexican.com/news/coronavirus/test-sites-ramping-up-around-new-mexico/article_09f6e0fa-6ded-11ea-a4d2-634e1c518b71.html	2020-03-24	False			2020-04-29 15:37:58
6061	Placer County, California	True	https://www.sacbee.com/news/coronavirus/article241729386.html	2020-03-23	True	https://www.placer.ca.gov/6477/COVID-19-Directive-to-stay-at-home	2020-03-19				True	https://www.placer.ca.gov/6477/COVID-19-Directive-to-stay-at-home	2020-03-19	True	https://www.placer.ca.gov/6454/Recommend-COVID-19-mitigation	2020-03-10	True	https://www.placer.ca.gov/Faq.aspx?QID=1543		True	https://www.placer.ca.gov/6490/Placer-Commuter-Express-Reduction	2020-03-24	2020-04-29 16:40:13
12061	Indian River County, Florida	True	https://twitter.com/IRCSchools/status/1238575269407076352	2020-03-13	True	https://www.tcpalm.com/story/news/local/shaping-our-future/2020/04/03/irc-closes-non-essential-businesses-most-people-staying-home/5116577002/	2020-04-03	False			True	https://www.covb.org/DocumentCenter/View/4019/EO-20-91-State-Wide-Stay-At-Home-Essential-Services-Only	2020-04-01	True	https://www.tcpalm.com/story/news/local/2020/03/11/coronavirus-treasure-coast-events-activities-canceled-rescheduled-over-concerns-covid-19/5019368002/	2020-03-11	True	http://veronews.com/2020/03/20/drive-through-covid-19-testing-center-opening-today/	2020-03-20	False	https://www.golineirt.com/index.html#routes		2020-04-29 18:10:41
22051	Jefferson Parish, Louisiana	True	https://www.jpschools.org/coronavirus	2020-03-16	True	https://www.jeffparish.net/departments/public-information-office/health-update	2020-03-23	True	https://www.wafb.com/2020/04/01/curfews-issued-la-during-covid-pandemic/	2020-04-02	True	https://www.jeffparish.net/departments/public-information-office/health-update	2020-03-23	True	https://www.jeffparish.net/departments/public-information-office/health-update	2020-03-23	True	https://www.jeffparish.net/press-releases/covid-19-drive-through-testing-site-available-to-any-symptomatic-individual-18/03-25-yyyy	2020-03-25	False			2020-04-29 18:12:42
12005	Bay County, Florida	True	http://www.bay.k12.fl.us/COVID%2019	2020-04-13	True	https://www.pcgov.org/CivicAlerts.aspx?AID=355	2020-04-03	False			True	https://www.pcgov.org/CivicAlerts.aspx?AID=355	2020-04-03	True	https://www.pcgov.org/CivicAlerts.aspx?AID=349	2020-03-18	False			False	https://www.baytowntrolley.org/		2020-04-29 18:18:50
12085	Martin County, Florida	True	https://www.martinschools.org/coronavirusinfo	2020-03-13	True	https://www.stuartmagazine.com/up-front/noteworthy/covid-19-martin-county-updates-wednesday-april-29	2020-04-03	True	https://www.nbcmiami.com/news/local/treasure-coast-woman-arrested-for-violating-quarantine-while-awaiting-test-results/2215060/		True	https://www.stuartmagazine.com/up-front/noteworthy/covid-19-martin-county-updates-wednesday-april-29		True	https://www.martin.fl.us/resources/covid-19-local-state-emergency	2020-03-16	False	https://www.martin.fl.us/Coronavirus		False			2020-04-29 18:32:12
12017	Citrus County, Florida	True	https://www.chronicleonline.com/news/coronavirus/state-shuts-down-public-schools-for-two-weeks/article_87e731a8-656f-11ea-b82e-879a8b70c039.html	2020-03-17	True	https://www.chronicleonline.com/news/coronavirus/countys-message-follow-the-rules-please/article_4bc513e0-7535-11ea-8e47-4b2b0f20564c.html	2020-04-02	False			True	https://www.chronicleonline.com/news/coronavirus/countys-message-follow-the-rules-please/article_4bc513e0-7535-11ea-8e47-4b2b0f20564c.html	2020-04-02	True	https://inverness-fl.gov/CivicAlerts.aspx?AID=963	2020-03-24	False	https://www.chronicleonline.com/news/local/department-of-health-in-citrus-county-now-offering-curbside-testing-for-those-who-qualify/article_33cf8e0c-7380-11ea-b3d4-838b6225cd74.html		True	http://www.citruscountytransit.com/		2020-04-29 18:59:20
39057	Greene County, Ohio	True	http://education.ohio.gov/Topics/Student-Supports/Coronavirus/Frequently-Asked-Questions-Governor-DeWine%E2%80%99s-Scho	2020-03-12	True	http://education.ohio.gov/Topics/Student-Supports/Coronavirus/Frequently-Asked-Questions-Governor-DeWine%E2%80%99s-Scho	2020-03-22	False			True	http://education.ohio.gov/Topics/Student-Supports/Coronavirus/Frequently-Asked-Questions-Governor-DeWine%E2%80%99s-Scho	2020-03-22	True	https://governor.ohio.gov/wps/portal/gov/governor/media/news-and-media/bans-mass-gatherings-of-100-or-more	2020-03-12	False			False			2020-04-29 19:46:20
44003	Kent County, Rhode Island	True	https://patch.com/rhode-island/cranston/coronavirus-ri-raimondo-closes-schools-rest-year	2020-03-16	True	https://www.natlawreview.com/article/covid-19-rhode-island-s-governor-raimondo-issues-executive-order-closing-all-non	2020-03-30	False			True	https://thehill.com/homenews/state-watch/490006-rhode-island-gov-raimondo-issues-stay-at-home-order-amid-coronavirus	2020-03-28	True	https://www.pierceatwood.com/sites/default/files/march%2016.pdf	2020-03-17	True	https://patch.com/rhode-island/cranston/photos-ris-drive-coronavirus-testing-sites-now-operational	2020-03-31	False			2020-04-29 19:50:01
12119	Sumter County, Florida	True	https://www.clickorlando.com/news/local/2020/03/23/sumter-county-schools-begin-first-day-of-distance-learning-heres-how-it-went/	2020-03-13	True	https://www.clickorlando.com/news/local/2020/03/31/sumter-county-becomes-latest-to-issue-stay-at-home-order-due-to-coronavirus/	2020-04-01	False			True	https://www.clickorlando.com/news/local/2020/03/31/sumter-county-becomes-latest-to-issue-stay-at-home-order-due-to-coronavirus/	2020-04-01	True	https://www.sumtercountytimes.com/content/florida-now-required-limit-movement-outside-homes-essentials	2020-04-01	False						2020-04-29 19:51:32
42007	Beaver County, Pennsylvania	True	https://drive.google.com/file/d/1ZhDiaoKqQtLlbvmqz0QyrSGbSyVih6Ju/view	2020-03-16	True	https://www.wpxi.com/news/top-stories/live-updates-coronavirus-pennsylvania-what-you-need-know-monday/DOARLQQXDVHSZHYF2BN77EMXIQ/	2020-03-16	False			True	https://pittsburgh.cbslocal.com/2020/03/28/coronavirus-in-pennsylvania-washington-county-added-to-stay-at-home-list/	2020-03-28	True	https://www.governor.pa.gov/newsroom/gov-wolf-puts-statewide-covid-19-mitigation-efforts-in-effect-stresses-need-for-every-pennsylvanian-to-take-action-to-stop-the-spread/	2020-03-17	True	https://www.post-gazette.com/news/health/2020/03/16/Pittsburgh-COVID-19-coronavirus-screening-test-drive-thru-central-outreach-wellness-center/stories/202003160125	2020-03-16	False			2020-04-29 20:03:42
24013	Carroll County, Maryland	True	https://www.carrollk12.org/Superintendent/CommunityMediaRelations/Pages/Coronavirus-Disease-2019.aspx	2020-03-14	True	https://governor.maryland.gov/wp-content/uploads/2020/03/Gatherings-FOURTH-AMENDED-3.30.20.pdf	2020-03-30	True	https://www.localdvm.com/news/maryland/maryland-man-charged-in-violation-of-covid-19-executive-order-for-teen-hotel-party/	2020-03-30	True	https://governor.maryland.gov/wp-content/uploads/2020/03/Gatherings-FOURTH-AMENDED-3.30.20.pdf	2020-03-30	True	https://governor.maryland.gov/wp-content/uploads/2020/03/Gatherings-FOURTH-AMENDED-3.30.20.pdf	2020-03-12	True	https://www.baltimoresun.com/coronavirus/cc-coronavirus-sixth-case-carroll-20200323-ikmpjfle5zhzrnu2ic56xhb56a-story.html	2020-03-12	False			2020-04-29 20:04:56
50007	Chittenden County, Vermont	True	https://www.bsdvt.org/2020/03/19/coronavirus-update-10-first-day-of-closure/	2020-03-18	True	https://governor.vermont.gov/sites/scott/files/documents/ADDENDUM%206%20TO%20EXECUTIVE%20ORDER%2001-20.pdf	2020-03-24	False			True	https://www.mynbc5.com/article/vermont-governor-issues-3-week-stay-home-stay-safe-order-amid-coronavirus-spread/31918416	2020-03-28	True	https://vtdigger.org/2020/03/13/scott-declares-state-of-emergency-prohibiting-large-public-gatherings/	2020-03-13	False			False			2020-04-29 20:22:47
8101	Pueblo County, Colorado	True	https://www.koaa.com/news/national-world-news/coronavirus/coronavirus-related-closings-in-colorado-springs-pueblo-and-southern-colorado	2020-03-16	True	https://www.denverpost.com/2020/04/08/colorado-coronavirus-covid-timeline/	2020-03-25	True	https://www.chieftain.com/news/20200326/pueblo-authorities-could-enforce-stay-at-home-order	2020-03-26	True	https://www.denverpost.com/2020/04/08/colorado-coronavirus-covid-timeline/	2020-03-25	True	https://coloradosun.com/2020/03/18/colorado-ski-season-ends-gathering-limitations/	2020-03-18	True	https://county.pueblo.org/public-health/what-pueblo-health-wants-you-know-plenty-covid-19-tests-available-pueblo-drive	2020-04-22	False			2020-04-29 20:26:06
55105	Rock County, Wisconsin	True	https://www.gazettextra.com/news/health_care/coronavirus/janesville-school-district-updates-closure-plans/article_f5820ab4-d736-5a92-89c8-3a8adb1cae86.html	2020-03-16	True	https://wedc.org/essentialbusiness/	2020-03-24	False			True	https://inwisconsin.com/wp-content/uploads/2020/03/EMO12-SaferAtHome.pdf	2020-03-24	True	https://www.channel3000.com/evers-bans-gatherings-of-50-or-more-people-throughout-wisconsin/	2020-03-16	False			False			2020-04-29 20:36:24
1089	Madison County, Alabama	True	https://www.mcssk12.org/	2020-03-19	False	https://www.madisoncountyal.gov/residents/e-notification/covid-19-information	2020-04-30	False			True	https://www.madisoncountyal.gov/residents/e-notification/covid-19-information		True	https://www.madisoncountyal.gov/residents/e-notification/covid-19-information	2020-04-30	True	https://www.waff.com/2020/03/26/drive-thru-covid-testing-sites-north-alabama/		False	https://www.huntsvilleal.gov/covid-19-update-huntsville-public-transit-adjusts-bus-service/		2020-04-30 18:23:05
39155	Trumbull County, Ohio	True	https://www.wtol.com/article/news/health/coronavirus/ohio-coronavirus/512-f0e3b7de-9fa4-4767-a927-f1ae748a7f59	2020-03-16	True	https://www.wfmj.com/story/41925519/list-of-essential-businesses-after-stay-at-home-order-signed-in-ohio	2020-03-23	False			True	https://www.tribtoday.com/news/latest-news/2020/03/14-cases-in-mahoning-today-3-in-trumbull/	2020-03-22	True	https://www.dispatch.com/news/20200312/ohio-closes-schools-limits-size-of-gatherings-to-slow-spread-of-coronavirus	2020-03-12	True	https://www.tribtoday.com/news/local-news/2020/04/covid-19-testing-to-take-place-in-trumbull/	2020-04-27	False			2020-04-30 18:33:10
39151	Stark County, Ohio	True	http://education.ohio.gov/Topics/Student-Supports/Coronavirus/Frequently-Asked-Questions-Governor-DeWine%e2%80%99s-Scho	2020-03-12	True	https://www.starkcountyohio.gov/public-health/coronavirus-updates	2020-03-22	False			True	https://www.starkcountyohio.gov/public-health/coronavirus-updates	2020-03-22	True	https://www.starkcountyohio.gov/public-health/coronavirus-updates	2020-03-22				False	https://www.sartaonline.com/preventative-covid-19-information		2020-04-30 18:40:20
48027	Bell County, Texas	True	https://www.bellcountytx.com/publicnotice_detail_T3_R311.php	2020-03-18	False	https://www.bellcountytx.com/publicnotice_detail_T3_R311.php	2020-04-30	True	https://www.bellcountytx.com/faq_s_-_frequently_asked_questions.php	2020-03-18	True	https://www.bellcountytx.com/publicnotice_detail_T3_R311.php	2020-03-18	True	https://www.bellcountytx.com/publicnotice_detail_T3_R311.php	2020-03-18				False	http://www.takethehop.com/		2020-04-30 18:52:06
27131	Rice County, Minnesota	True	https://education.mn.gov/MDE/dse/health/covid19/	2020-03-16	True	https://mn.gov/governor/assets/3a.%20EO%2020-20%20FINAL%20SIGNED%20Filed_tcm1055-425020.pdf	2020-03-16	True	http://www.citypages.com/news/minnesota-ordered-to-shelter-in-place-for-two-weeks/569098891	2020-03-16	True	https://mn.gov/governor/assets/3a.%20EO%2020-20%20FINAL%20SIGNED%20Filed_tcm1055-425020.pdf	2020-03-16	True	https://mn.gov/governor/assets/3a.%20EO%2020-20%20FINAL%20SIGNED%20Filed_tcm1055-425020.pdf	2020-03-16	True	https://mn.gov/covid19/for-minnesotans/if-sick/testing-locations/	2020-03-20	False			2020-04-30 20:45:20
27013	Blue Earth County, Minnesota	True	https://education.mn.gov/MDE/dse/health/covid19/	2020-03-16	True	https://mn.gov/governor/assets/3a.%20EO%2020-20%20FINAL%20SIGNED%20Filed_tcm1055-425020.pdf	2020-03-16	True	http://www.citypages.com/news/minnesota-ordered-to-shelter-in-place-for-two-weeks/569098891	2020-03-16	True	https://mn.gov/governor/assets/3a.%20EO%2020-20%20FINAL%20SIGNED%20Filed_tcm1055-425020.pdf	2020-03-16	True	https://mn.gov/governor/assets/3a.%20EO%2020-20%20FINAL%20SIGNED%20Filed_tcm1055-425020.pdf	2020-03-16	True	https://mn.gov/covid19/for-minnesotans/if-sick/testing-locations/	2020-03-16	False			2020-04-30 21:14:48
27141	Sherburne County, Minnesota	True	https://education.mn.gov/MDE/dse/health/covid19/	2020-03-16	True	https://mn.gov/governor/assets/3a.%20EO%2020-20%20FINAL%20SIGNED%20Filed_tcm1055-425020.pdf	2020-03-16	True	http://www.citypages.com/news/minnesota-ordered-to-shelter-in-place-for-two-weeks/569098891	2020-03-16	True	https://mn.gov/governor/assets/3a.%20EO%2020-20%20FINAL%20SIGNED%20Filed_tcm1055-425020.pdf	2020-03-16	True	https://mn.gov/governor/assets/3a.%20EO%2020-20%20FINAL%20SIGNED%20Filed_tcm1055-425020.pdf	2020-03-16	True	https://mn.gov/covid19/for-minnesotans/if-sick/testing-locations/	2020-03-16	False			2020-04-30 21:18:21
27019	Carver County, Minnesota	True	https://mn.gov/governor/assets/3a.%20EO%2020-20%20FINAL%20SIGNED%20Filed_tcm1055-425020.pdf	2020-03-16	True	https://mn.gov/governor/assets/3a.%20EO%2020-20%20FINAL%20SIGNED%20Filed_tcm1055-425020.pdf	2020-03-16	True	http://www.citypages.com/news/minnesota-ordered-to-shelter-in-place-for-two-weeks/569098891	2020-03-16	True	https://mn.gov/governor/assets/3a.%20EO%2020-20%20FINAL%20SIGNED%20Filed_tcm1055-425020.pdf	2020-03-16	True	https://mn.gov/governor/assets/3a.%20EO%2020-20%20FINAL%20SIGNED%20Filed_tcm1055-425020.pdf	2020-03-16	True	https://mn.gov/covid19/for-minnesotans/if-sick/testing-locations/	2020-03-16	False			2020-04-30 21:20:25
27171	Wright County, Minnesota	True	https://education.mn.gov/MDE/dse/health/covid19/	2020-03-16	True	https://mn.gov/governor/assets/3a.%20EO%2020-20%20FINAL%20SIGNED%20Filed_tcm1055-425020.pdf	2020-03-16	True	http://www.citypages.com/news/minnesota-ordered-to-shelter-in-place-for-two-weeks/569098891	2020-03-16	True	https://mn.gov/governor/assets/3a.%20EO%2020-20%20FINAL%20SIGNED%20Filed_tcm1055-425020.pdf	2020-03-16	True	https://mn.gov/governor/assets/3a.%20EO%2020-20%20FINAL%20SIGNED%20Filed_tcm1055-425020.pdf	2020-03-16	True	https://mn.gov/covid19/for-minnesotans/if-sick/testing-locations/	2020-03-16	False			2020-04-30 21:21:39
12115	Sarasota County, Florida	True	https://www.mysuncoast.com/2020/03/18/coronavirus-updates-schools-closed-until-april-th-manatee-county-resident-is-th-death-florida/	2020-03-17	True	https://www.edcsarasotacounty.com/business-assistance/essential-nonessential-businesses/	2020-04-03	False			False	https://www.heraldtribune.com/news/20200401/coronavirus-florida-statewide-stay-at-home-order-is-relief-to-local-officials		True	https://www.yourobserver.com/article/sarasota-county-cancels-large-events-covid-19-coronavirus	2020-03-12	False			False			2020-05-01 12:20:18
6053	Monterey County, California	True	https://www.montereycoe.org/resources/alerts/coronavirus/closures/	2020-03-16	True	https://www.montereycountyweekly.com/blogs/news_blog/shelter-in-place-monterey-county-orders-residents-to-stay-home/article_79816cf4-689a-11ea-a243-03ffc21278e0.html	2020-03-18	True	https://www.montereyherald.com/2020/04/06/coronavirus-monterey-county-law-enforcement-ready-to-cite-people-violating-shelter-in-place-order/	2020-04-04	True	https://www.montereycountyweekly.com/blogs/news_blog/shelter-in-place-monterey-county-orders-residents-to-stay-home/article_79816cf4-689a-11ea-a243-03ffc21278e0.html	2020-03-18	True	https://www.co.monterey.ca.us/home/showdocument?id=87957	2020-03-18	False			False			2020-05-01 12:55:03
13223	Paulding County, Georgia	True	https://www.paulding.k12.ga.us/site/default.aspx?PageType=3&DomainID=4&ModuleInstanceID=8&ViewID=6446EE88-D30C-497E-9316-3F8874B3E108&RenderLoc=0&FlexDataID=56760&PageID=1	2020-03-17	True	https://www.paulding.gov/	2020-03-26	False			True	http://www.paulding.gov/DocumentCenter/View/9584/Ordinance-20-03-Decleration-of-Emergency-for-Paulding-3262020	2020-03-26	True	https://www.paulding.gov/	2020-03-26	False						2020-05-01 19:28:22
13153	Houston County, Georgia	True	https://content.schoolinsites.com/api/documents/a4d7277576074f148b1304e13de90154.pdf	2020-04-06	True	https://www.perry-ga.gov/covid-19-information/	2020-03-14	False			True	https://www.perry-ga.gov/wp-content/uploads/2014/08/04.30.20.01.pdf	2020-03-14	True	https://www.11alive.com/article/news/health/coronavirus/georgia-coronavirus-real-time-updates-on-april-30/85-e80b9ad2-afde-4de1-8f13-aeb86d5ca877	2020-03-14	False						2020-05-01 19:45:49
37057	Davidson County, North Carolina	True	https://www.newsobserver.com/news/coronavirus/article241422651.html	2020-03-16	True	https://files.nc.gov/governor/documents/files/EO121-Stay-at-Home-Order-3.pdf	2020-03-27	True	https://www.the-dispatch.com/news/20200416/law-enforcement-investigates-covid-19-violations	2020-04-16	True	https://files.nc.gov/governor/documents/files/EO121-Stay-at-Home-Order-3.pdf	2020-03-27	True	https://files.nc.gov/ncdhhs/documents/files/covid-19/03-17-20-EOFAQ-FINAL.pdf	2020-03-17	True	https://www.the-dispatch.com/news/20200323/novant-health-to-open-covid-19-screening-center-in-thomasville	2020-03-23	True	https://www.the-dispatch.com/news/20200409/public-bus-line-service-to-be-suspended-in-davidson-county	2020-04-14	2020-05-01 20:20:57
15009	Maui County, Hawaii	True	https://www.westhawaiitoday.com/2020/03/15/hawaii-news/ige-hawaii-public-schools-to-extend-spring-break-due-to-covid-19-concerns/	2020-03-15	True	https://governor.hawaii.gov/newsroom/latest-news/proper-use-of-covid-19-tests-imperative-there-is-a-current-shortage-of-hand-sanitizers-and-toilet-paper-in-hawaii-in-part-because-of-the-publics-over-reaction-to-covid-19-the-hawai/	2020-03-17	True	https://www.mauinews.com/news/local-news/2020/04/woman-flies-to-lanai-arrested-for-order-violation/	2020-03-28	True	https://governor.hawaii.gov/newsroom/latest-news/office-of-the-governor-news-release-governor-ige-issues-statewide-order-to-stay-at-home-work-from-home-to-fight-covid-19/	2020-03-25	True	https://governor.hawaii.gov/newsroom/latest-news/proper-use-of-covid-19-tests-imperative-there-is-a-current-shortage-of-hand-sanitizers-and-toilet-paper-in-hawaii-in-part-because-of-the-publics-over-reaction-to-covid-19-the-hawai/	2020-03-17	True	https://www.mauicounty.gov/CivicAlerts.aspx?AID=10004	2020-04-15	True	https://www.mauinews.com/news/local-news/2020/04/4-maui-bus-routes-to-be-suspended/	2020-04-06	2020-05-01 20:34:36
21117	Kenton County, Kentucky	True	https://www.cincinnati.com/story/news/2020/03/12/kenton-county-school-district-coronavirus-schools-close-only-if-governor-health-department-recommend/5031925002/	2020-03-16	True	https://governor.ky.gov/covid19	2020-03-23	False			True	https://governor.ky.gov/covid19	2020-03-18	True	https://governor.ky.gov/covid19	2020-03-19	True	https://www.wcpo.com/news/region-northern-kentucky/independence/drive-thru-covid-19-testing-site-opens-in-kenton-county-today	2020-04-15	False			2020-05-01 20:52:06
16055	Kootenai County, Idaho	True	https://www.spokesman.com/stories/2020/mar/14/coeur-dalene-public-schools-closing-monday-multipl/	2020-03-16	True	https://www.ktvb.com/article/news/health/coronavirus/idaho-governor-issues-statewide-stay-at-home-order-signs-extreme-emergency-declaration/277-3a69d247-036e-4535-9bff-4e5543768d95	2020-03-25	True	https://www.krem.com/article/news/crime/kootenai-county-deputies-charge-teens-violating-stay-home-order/293-11ea09a0-3797-4c57-a83c-5967ac61904c	2020-04-07	True	https://www.ktvb.com/article/news/health/coronavirus/idaho-governor-issues-statewide-stay-at-home-order-signs-extreme-emergency-declaration/277-3a69d247-036e-4535-9bff-4e5543768d95	2020-03-25	True	https://www.kootenaivalleytimes.com/boundary/guidance-on-gatherings-in-the-era-of-covid/article_f7adfb5e-66df-11ea-a9c4-c7d917750727.html	2020-03-15	True	https://www.kxly.com/kootenai-health-sets-up-triage-tent-for-coronavirus-testing-outside-hospital/	2020-03-03	False			2020-05-01 21:04:38
24017	Charles County, Maryland	True	https://www.somdnews.com/emergency_notice/maryland-schools-closed-through-may-15/article_0faf81be-542d-583c-8d61-c10f7b2cae0b.html	2020-03-16	True	https://www.baltimoresun.com/coronavirus/bs-md-stay-at-home-hogan-covid-19-20200330-pmid22rvirdwbppx4xpgjadoim-story.html	2020-03-30	True	https://www.baltimoresun.com/coronavirus/bs-md-charles-county-coronavirus-arrest-20200329-obqjjggnujad3gzhfpjbjrydtm-story.html	2020-03-29	True	https://www.baltimoresun.com/coronavirus/bs-md-stay-at-home-hogan-covid-19-20200330-pmid22rvirdwbppx4xpgjadoim-story.html	2020-03-30	True	https://governor.maryland.gov/wp-content/uploads/2020/03/Gatherings-FOURTH-AMENDED-3.30.20.pdf	2020-03-30	False			False			2020-05-01 21:10:52
35013	Doña Ana County, New Mexico	True	https://www.krqe.com/health/coronavirus-new-mexico/aps-to-hold-news-conference-amid-growing-concerns-about-the-coronavirus/	2020-03-16	True	https://www.usnews.com/news/best-states/new-mexico/articles/2020-03-23/new-mexico-to-order-non-essential-businesses-to-close	2020-03-24	True	https://www.lcsun-news.com/story/news/2020/03/25/new-mexico-state-police-respond-calls-non-compliance-covid-19-public-health-order/2907635001/	2020-03-19	True	https://www.lcsun-news.com/story/news/2020/03/25/new-mexico-state-police-respond-calls-non-compliance-covid-19-public-health-order/2907635001/	2020-03-19	True	https://www.lcsun-news.com/story/news/2020/03/12/coronavirus-new-mexico-health-secretary-suspends-mass-gatherings/5032587002/	2020-03-12	True	https://www.lcsun-news.com/story/news/2020/03/28/how-to-get-tested-coronavirus-covid-19-new-mexico-symptoms/5078576002/	2020-03-20	False			2020-05-01 21:30:16
35025	Lea County, New Mexico	True	https://www.krqe.com/health/coronavirus-new-mexico/aps-to-hold-news-conference-amid-growing-concerns-about-the-coronavirus/	2020-03-16	True	https://www.usnews.com/news/best-states/new-mexico/articles/2020-03-23/new-mexico-to-order-non-essential-businesses-to-close	2020-03-24	True	https://www.lcsun-news.com/story/news/2020/03/25/new-mexico-state-police-respond-calls-non-compliance-covid-19-public-health-order/2907635001/	2020-03-19	True	https://www.lcsun-news.com/story/news/2020/03/25/new-mexico-state-police-respond-calls-non-compliance-covid-19-public-health-order/2907635001/	2020-03-19	True	https://www.lcsun-news.com/story/news/2020/03/12/coronavirus-new-mexico-health-secretary-suspends-mass-gatherings/5032587002/	2020-03-12	True	https://static1.squarespace.com/static/55ca3cd9e4b0618a8b6783bb/t/5e835b0bef7f5065deebf025/1585666828183/Drive+Through_HMC.pdf	2020-03-16	False			2020-05-01 21:43:05
35035	Otero County, New Mexico	True	https://www.krqe.com/health/coronavirus-new-mexico/aps-to-hold-news-conference-amid-growing-concerns-about-the-coronavirus/	2020-03-16	True	https://www.usnews.com/news/best-states/new-mexico/articles/2020-03-23/new-mexico-to-order-non-essential-businesses-to-close	2020-03-24	True	https://www.lcsun-news.com/story/news/2020/03/25/new-mexico-state-police-respond-calls-non-compliance-covid-19-public-health-order/2907635001/	2020-03-19	True	https://www.lcsun-news.com/story/news/2020/03/25/new-mexico-state-police-respond-calls-non-compliance-covid-19-public-health-order/2907635001/	2020-03-19	True	https://www.lcsun-news.com/story/news/2020/03/12/coronavirus-new-mexico-health-secretary-suspends-mass-gatherings/5032587002/	2020-03-12	True	https://www.krqe.com/health/coronavirus-resources/covid-19-testing-sites-new-mexico/	2020-03-19	False			2020-05-01 21:48:41
35023	Hidalgo County, New Mexico	True	https://www.krqe.com/health/coronavirus-new-mexico/aps-to-hold-news-conference-amid-growing-concerns-about-the-coronavirus/	2020-03-16	True	https://www.usnews.com/news/best-states/new-mexico/articles/2020-03-23/new-mexico-to-order-non-essential-businesses-to-close	2020-03-24	True	https://www.lcsun-news.com/story/news/2020/03/25/new-mexico-state-police-respond-calls-non-compliance-covid-19-public-health-order/2907635001/	2020-03-19	True	https://www.lcsun-news.com/story/news/2020/03/25/new-mexico-state-police-respond-calls-non-compliance-covid-19-public-health-order/2907635001/	2020-03-19	True	https://www.lcsun-news.com/story/news/2020/03/12/coronavirus-new-mexico-health-secretary-suspends-mass-gatherings/5032587002/	2020-03-12	False			False			2020-05-01 21:52:03
35029	Luna County, New Mexico	True	https://www.krqe.com/health/coronavirus-new-mexico/aps-to-hold-news-conference-amid-growing-concerns-about-the-coronavirus/	2020-03-16	True	https://www.usnews.com/news/best-states/new-mexico/articles/2020-03-23/new-mexico-to-order-non-essential-businesses-to-close	2020-03-24	True	https://www.lcsun-news.com/story/news/2020/03/25/new-mexico-state-police-respond-calls-non-compliance-covid-19-public-health-order/2907635001/	2020-03-19	True	https://www.lcsun-news.com/story/news/2020/03/25/new-mexico-state-police-respond-calls-non-compliance-covid-19-public-health-order/2907635001/	2020-03-19	True	https://www.lcsun-news.com/story/news/2020/03/12/coronavirus-new-mexico-health-secretary-suspends-mass-gatherings/5032587002/	2020-03-12	False			False			2020-05-01 21:54:24
35051	Sierra County, New Mexico	True	https://www.krqe.com/health/coronavirus-new-mexico/aps-to-hold-news-conference-amid-growing-concerns-about-the-coronavirus/	2020-03-16	True	https://www.usnews.com/news/best-states/new-mexico/articles/2020-03-23/new-mexico-to-order-non-essential-businesses-to-close	2020-03-24	True	https://www.lcsun-news.com/story/news/2020/03/25/new-mexico-state-police-respond-calls-non-compliance-covid-19-public-health-order/2907635001/	2020-03-19	True	https://www.lcsun-news.com/story/news/2020/03/25/new-mexico-state-police-respond-calls-non-compliance-covid-19-public-health-order/2907635001/	2020-03-19	True	https://www.lcsun-news.com/story/news/2020/03/12/coronavirus-new-mexico-health-secretary-suspends-mass-gatherings/5032587002/	2020-03-12	False			False			2020-05-01 22:08:22
35039	Rio Arriba County, New Mexico	True	https://www.krqe.com/health/coronavirus-new-mexico/aps-to-hold-news-conference-amid-growing-concerns-about-the-coronavirus/	2020-03-16	True	https://www.usnews.com/news/best-states/new-mexico/articles/2020-03-23/new-mexico-to-order-non-essential-businesses-to-close	2020-03-24	True	https://www.lcsun-news.com/story/news/2020/03/25/new-mexico-state-police-respond-calls-non-compliance-covid-19-public-health-order/2907635001/	2020-03-19	True	https://www.lcsun-news.com/story/news/2020/03/25/new-mexico-state-police-respond-calls-non-compliance-covid-19-public-health-order/2907635001/	2020-03-19	True	https://www.lcsun-news.com/story/news/2020/03/12/coronavirus-new-mexico-health-secretary-suspends-mass-gatherings/5032587002/	2020-03-12	True	https://www.krqe.com/health/coronavirus-resources/covid-19-testing-sites-new-mexico/	2020-03-19	False			2020-05-01 22:16:08
35055	Taos County, New Mexico	True	https://www.krqe.com/health/coronavirus-new-mexico/aps-to-hold-news-conference-amid-growing-concerns-about-the-coronavirus/	2020-03-16	True	https://www.usnews.com/news/best-states/new-mexico/articles/2020-03-23/new-mexico-to-order-non-essential-businesses-to-close	2020-03-24	True	https://www.lcsun-news.com/story/news/2020/03/25/new-mexico-state-police-respond-calls-non-compliance-covid-19-public-health-order/2907635001/	2020-03-19	True	https://www.lcsun-news.com/story/news/2020/03/25/new-mexico-state-police-respond-calls-non-compliance-covid-19-public-health-order/2907635001/	2020-03-19	True	https://www.lcsun-news.com/story/news/2020/03/12/coronavirus-new-mexico-health-secretary-suspends-mass-gatherings/5032587002/	2020-03-12	True	https://www.lcsun-news.com/story/news/2020/03/12/coronavirus-new-mexico-health-secretary-suspends-mass-gatherings/5032587002/	2020-03-19	False			2020-05-01 22:18:57
35006	Cibola County, New Mexico	True	https://www.krqe.com/health/coronavirus-new-mexico/aps-to-hold-news-conference-amid-growing-concerns-about-the-coronavirus/	2020-03-16	True	https://www.usnews.com/news/best-states/new-mexico/articles/2020-03-23/new-mexico-to-order-non-essential-businesses-to-close	2020-03-24	True	https://www.lcsun-news.com/story/news/2020/03/25/new-mexico-state-police-respond-calls-non-compliance-covid-19-public-health-order/2907635001/	2020-03-19	True	https://www.lcsun-news.com/story/news/2020/03/25/new-mexico-state-police-respond-calls-non-compliance-covid-19-public-health-order/2907635001/	2020-03-19	True	https://www.lcsun-news.com/story/news/2020/03/12/coronavirus-new-mexico-health-secretary-suspends-mass-gatherings/5032587002/	2020-03-12	True	https://www.krqe.com/health/coronavirus-resources/covid-19-testing-sites-new-mexico/	2020-03-19	False			2020-05-01 22:21:51
35059	Union County, New Mexico	True	https://www.krqe.com/health/coronavirus-new-mexico/aps-to-hold-news-conference-amid-growing-concerns-about-the-coronavirus/	2020-03-16	True	https://www.usnews.com/news/best-states/new-mexico/articles/2020-03-23/new-mexico-to-order-non-essential-businesses-to-close	2020-03-24	True	https://www.lcsun-news.com/story/news/2020/03/25/new-mexico-state-police-respond-calls-non-compliance-covid-19-public-health-order/2907635001/	2020-03-19	True	https://www.lcsun-news.com/story/news/2020/03/25/new-mexico-state-police-respond-calls-non-compliance-covid-19-public-health-order/2907635001/	2020-03-19	True	https://www.lcsun-news.com/story/news/2020/03/12/coronavirus-new-mexico-health-secretary-suspends-mass-gatherings/5032587002/	2020-03-12	True	https://www.krqe.com/health/coronavirus-resources/covid-19-testing-sites-new-mexico/	2020-03-19	False			2020-05-01 22:28:31
35047	San Miguel County, New Mexico	True	https://www.krqe.com/health/coronavirus-new-mexico/aps-to-hold-news-conference-amid-growing-concerns-about-the-coronavirus/	2020-03-16	True	https://www.usnews.com/news/best-states/new-mexico/articles/2020-03-23/new-mexico-to-order-non-essential-businesses-to-close	2020-03-24	True	https://www.lcsun-news.com/story/news/2020/03/25/new-mexico-state-police-respond-calls-non-compliance-covid-19-public-health-order/2907635001/	2020-03-19	True	https://www.lcsun-news.com/story/news/2020/03/25/new-mexico-state-police-respond-calls-non-compliance-covid-19-public-health-order/2907635001/	2020-03-19	True	https://www.lcsun-news.com/story/news/2020/03/12/coronavirus-new-mexico-health-secretary-suspends-mass-gatherings/5032587002/	2020-03-12	True	https://www.krqe.com/health/coronavirus-resources/covid-19-testing-sites-new-mexico/	2020-03-19	False			2020-05-01 22:31:08
35005	Chaves County, New Mexico	True	https://www.krqe.com/health/coronavirus-new-mexico/aps-to-hold-news-conference-amid-growing-concerns-about-the-coronavirus/	2020-03-16	True	https://www.usnews.com/news/best-states/new-mexico/articles/2020-03-23/new-mexico-to-order-non-essential-businesses-to-close	2020-03-24	True	https://www.lcsun-news.com/story/news/2020/03/25/new-mexico-state-police-respond-calls-non-compliance-covid-19-public-health-order/2907635001/	2020-03-19	True	https://www.lcsun-news.com/story/news/2020/03/25/new-mexico-state-police-respond-calls-non-compliance-covid-19-public-health-order/2907635001/	2020-03-19	True	https://www.lcsun-news.com/story/news/2020/03/12/coronavirus-new-mexico-health-secretary-suspends-mass-gatherings/5032587002/	2020-03-12	True	https://www.newmexico.gov/2020/03/18/department-of-health-providing-covid-19-testing-in-roswell/	2020-03-19	False			2020-05-01 22:37:54
41067	Washington County, Oregon	True	https://www.co.washington.or.us/HHS/CommunicableDiseases/COVID-19/news-highlights.cfm	2020-03-13	True	https://www.co.washington.or.us/HHS/CommunicableDiseases/COVID-19/news-highlights.cfm	2020-03-23	True	https://www.opb.org/news/article/oregon-washington-northwest-coronavirus-cases-live-updates-march-23/	2020-03-23	True	https://www.co.washington.or.us/HHS/CommunicableDiseases/COVID-19/news-highlights.cfm	2020-03-23	True	https://www.co.washington.or.us/HHS/CommunicableDiseases/COVID-19/news-highlights.cfm	2020-03-16	True	https://www.co.washington.or.us/HHS/CommunicableDiseases/COVID-19/testing-sites.cfm		False	https://trimet.org/alerts/reducedservice.htm		2020-05-01 23:05:15
24510	Baltimore city, Maryland	True	https://www.wmar2news.com/news/coronavirus/baltimore-county-public-schools-cancel-field-trips-outside-of-maryland-d-c-due-to-coronavirus	2020-03-16	True	https://www.baltimoresun.com/coronavirus/bs-md-pol-hogan-nonessential-businesses-20200323-mb5ltcvsjvbu3ihp236por2xvq-story.html	2020-03-23	True	https://coronavirus.baltimorecity.gov/information-general-public	2020-03-30	True	https://coronavirus.baltimorecity.gov/information-general-public	2020-03-30	True	https://baltimore.cbslocal.com/2020/03/12/coronavirus-latest-mayor-jack-young-bans-all-baltimore-city-events-with-more-than-250-people/	2020-03-12	True	https://baltimore.cbslocal.com/2020/04/09/coronavirus-latest-pimlico-testing-site-opening-friday/	2020-04-09	False	https://www.mta.maryland.gov/coronavirus		2020-05-01 23:18:12
48491	Williamson County, Texas	True	https://www.kxan.com/news/local/round-rock-isd-closing-through-april-3-due-to-coronavirus/	2020-03-18	True	https://www.wilco.org/coronavirus/williamson-county-orders-residents-to-stay-safe-stay-home	2020-03-24	True	https://communityimpact.com/austin/georgetown/coronavirus/2020/03/26/williamson-countys-stay-at-home-order-enforceable-by-up-to-1000-fine-and-6-months-in-jail-officials-say/	2020-03-26	True	https://www.wilco.org/coronavirus/williamson-county-orders-residents-to-stay-safe-stay-home	2020-03-24	True	https://www.wilco.org/coronavirus/williamson-county-issues-order-limiting-gatherings-to-50-people-or-less-1	2020-03-16	True	https://www.roundrocktexas.gov/news/new-covid-19-testing-site-available-in-williamson-county/	2020-04-30	False			2020-05-01 23:35:06
48355	Nueces County, Texas	True	https://www.kristv.com/news/local-news/status-update-on-area-and-statewide-events	2020-03-12	True	https://www.nuecesco.com/Home/ShowDocument?id=24936	2020-03-26	True	https://www.nuecesco.com/Home/ShowDocument?id=24936	2020-03-26	True	https://www.nuecesco.com/Home/ShowDocument?id=24936	2020-03-26	True	https://www.nuecesco.com/Home/ShowDocument?id=24936	2020-03-26	False			False			2020-05-02 04:26:19
42027	Centre County, Pennsylvania	True	https://www.centredaily.com/news/local/community/article241100056.html	2020-03-20	True	https://www.centrecountypa.gov/2157/Coronavirus-COVID-19-Updates	2020-03-29	False			True	https://www.centrecountypa.gov/2157/Coronavirus-COVID-19-Updates	2020-03-28	False			False			True	https://www.centredaily.com/news/coronavirus/article241429541.html	2020-03-20	2020-05-02 04:33:49
51153	Prince William County, Virginia	True	https://www.fox5dc.com/news/coronavirus-concerns-prompt-prince-william-county-schools-to-close-facilities	2020-03-13	True	http://bristowbeat.com/news/virginia-governor-extends-closure-non-essential-businesses-may-8/	2020-03-24	True	https://www.dailyprogress.com/news/state/how-strictly-are-virginia-s-social-distancing-orders-being-enforced/article_4ca08cbf-a34f-5bc1-9878-d1ff9137c547.html	2020-03-23	True	https://www.princewilliamtimes.com/news/as-virginia-covid-19-cases-break-1-000-gov-ralph-northam-issues-a-stay-at/article_fa9e2c02-72b1-11ea-a9fb-07f60d20269c.html	2020-03-30	True	https://www.princewilliamtimes.com/news/as-covid-19-cases-rise-daily-arrests-in-prince-william-county-fall/article_08dec778-78c9-11ea-b25f-17479faf1bf9.html	2020-03-23	True	https://coronavirus.pwcgov.org/testing/	2020-03-24	False			2020-05-02 04:40:02
25013	Hampden County, Massachusetts	True	https://www.necn.com/weather/school-closings/	2020-03-25	True	https://www.wwlp.com/news/local-news/hampden-county/non-essential-businesses-close-for-at-least-two-weeks-in-the-state/	2020-03-23	True	https://www.nashuatelegraph.com/news/local-news/2020/03/23/mass-governor-orders-businesses-closed-issues-stay-at-home-order/	2020-03-23	True	https://www.nashuatelegraph.com/news/local-news/2020/03/23/mass-governor-orders-businesses-closed-issues-stay-at-home-order/	2020-03-23	True	https://www.mass.gov/info-details/covid-19-state-of-emergency	2020-03-23	True	https://www.wwlp.com/news/health/coronavirus-local-impact/covid-19-testing-sites-in-massachusetts/	2020-04-28	False			2020-05-02 04:55:44
47093	Knox County, Tennessee	True	https://www.knoxschools.org/site/default.aspx?PageType=3&DomainID=4&ModuleInstanceID=53858&ViewID=6446EE88-D30C-497E-9316-3F8874B3E108&RenderLoc=0&FlexDataID=99598&PageID=1	2020-03-16	True	https://www.wate.com/news/knox-county-closes-all-nonessential-businesses-with-safer-at-home-order/	2020-03-23		https://www.wbir.com/article/news/health/coronavirus/safer-at-home-order-issued-by-knox-co-health-dept/51-e109842b-d75f-42a2-931b-235d72ee1a47	2020-03-23	True	https://www.wate.com/news/knox-county-closes-all-nonessential-businesses-with-safer-at-home-order/	2020-03-23	True	https://www.wate.com/news/knox-county-closes-all-nonessential-businesses-with-safer-at-home-order/	2020-03-23	True	https://www.wbir.com/article/news/health/coronavirus/first-covid-19-testing-site-set-up-in-east-knoxville-to-address-testing-inequality/51-23b12094-fa01-4906-8f06-cdcda03026d3	2020-04-25	False			2020-05-02 05:04:35
38017	Cass County, North Dakota	True	https://www.fargo.k12.nd.us/COVID-19	2020-03-19	False			False			True	https://www.valleynewslive.com/content/news/Fargo-WF-stay-home-directive-doesnt-mean-shelter--in-place-569453021.html	2020-04-07	True	https://www.inforum.com/newsmd/coronavirus/5032944-Fargo-mayor-issues-stay-home-directive-says-large-public-gatherings-could-result-in-fines	2020-04-07	True	https://www.kvrr.com/2020/04/25/mass-covid-19-testing-taking-place-at-fargodome/	2020-04-25	False			2020-05-02 10:46:37
37097	Iredell County, North Carolina	True	https://www.issnc.org/coronavirus	2020-03-16	True	https://www.co.iredell.nc.us/1383/Coronavirus-COVID-19	2020-03-30	False			True	https://www.co.iredell.nc.us/1383/Coronavirus-COVID-19	2020-03-30	True	https://www.co.iredell.nc.us/1383/Coronavirus-COVID-19	2020-03-30	False			True	https://www.co.iredell.nc.us/413/ICATS-Transportation-Services	2020-03-18	2020-05-02 11:36:50
18163	Vanderburgh County, Indiana	True	https://district.evscschools.com/about_us/coronavirus__covid-19__update	2020-03-16	True	http://health.vanderburghcounty.in.gov/covid-19/	2020-03-24	True	https://www.wamwamfm.com/2020/04/06/evansville-man-ticketed-for-violating-stay-at-home-order/	2020-04-06	True	http://health.vanderburghcounty.in.gov/covid-19/	2020-03-24	True	http://health.vanderburghcounty.in.gov/covid-19/	2020-03-24	False			False			2020-05-02 11:57:13
10001	Kent County, Delaware	True	https://www.capital.k12.de.us/for_families/communication_with_families/flu_and_corona_virus_information	2020-03-16	False			False			False			False			False			False			2020-05-02 12:18:05
37147	Pitt County, North Carolina	True	https://www.pitt.k12.nc.us/Page/6220	2020-03-16	True	https://wcti12.com/news/local/pitt-county-issues-shelter-in-place-order	2020-03-25	False			True	https://wcti12.com/news/local/stay-home-order-begins-wednesday-in-pitt-county	2020-03-25	True	https://www.wnct.com/local-news/state-of-emergency-issued-for-pitt-county-restricted-access-to-county-facilities/	2020-03-24	False			False			2020-05-02 13:06:34
6047	Merced County, California	True	https://mercedcountytimes.com/merced-county-schools-to-close/	2020-03-19	True	https://mercedcountytimes.com/merced-county-asks-residents-to-stay-home-to-slow-covid-19/	2020-03-20	True	https://www.yourcentralvalley.com/news/merced-county-strengthens-stay-at-home-order-violations-punishable-by-fine-county-jail-sentencing-or-both/	2020-04-08	True	https://mercedcountytimes.com/merced-county-asks-residents-to-stay-home-to-slow-covid-19/	2020-03-20	True	https://www.co.merced.ca.us/3367/Communities-Gatherings	2020-03-13	True	https://mercedcountytimes.com/covid-19-testing-now-available-to-all-merced-county-residents/	2020-05-04	False			2020-05-02 14:46:03
26049	Genesee County, Michigan	True	https://www.geneseeisd.org/cms/one.aspx?portalId=188937&pageId=26301286	2020-03-16	True	https://gchd.us/wp-content/uploads/2020/04/ENGLISH-Stay-Home.-Stay-Safe.-Save-Lives..pdf	2020-03-26	False			True	https://gchd.us/wp-content/uploads/2020/04/ENGLISH-Stay-Home.-Stay-Safe.-Save-Lives..pdf	2020-03-26	True	https://gchd.us/wp-content/uploads/2020/04/ENGLISH-Stay-Home.-Stay-Safe.-Save-Lives..pdf	2020-03-26	False	https://gchd.us/information-for-schools/		True	https://www.mtaflint.org/rider-alerts.html		2020-05-02 14:56:12
48479	Webb County, Texas	True	https://www.kgns.tv/content/news/UISD-LISD-extends-closure-for-in-class-instruction-569220081.html	2020-03-30	True	https://www.valleycentral.com/news/breaking-laredo-going-into-lockdown-saturday-due-to-covid-19/	2020-03-28	True	https://www.cityoflaredo.com/assets/03-31-20_Amended_Emergency_Ordinance_.pdf	2020-04-02	True	https://www.valleycentral.com/news/breaking-laredo-going-into-lockdown-saturday-due-to-covid-19/	2020-03-28	True	https://www.cityoflaredo.com/assets/03-31-20_Amended_Emergency_Ordinance_.pdf	2020-04-02	True	https://www.cityoflaredo.com/assets/corona-04-15-20_PR_city_county_announce_drive-thru_covid-19_testing.pdf	2020-04-16	False			2020-05-02 15:03:28
12081	Manatee County, Florida				True	https://www.mymanatee.org/departments/public_safety/coronavirus_information	2020-04-03	False			True	https://www.mymanatee.org/departments/public_safety/coronavirus_information	2020-04-03	False			True	https://www.mymanatee.org/departments/public_safety/coronavirus_information	2020-04-29	False	https://www.mymanatee.org/departments/mcat/announcements/covid19_service_reductions		2020-05-02 15:14:18
6107	Tulare County, California	True	https://edsource.org/2020/california-k-12-schools-closed-due-to-the-coronavirus/624984	2020-03-17	True	https://covid19.ca.gov/stay-home-except-for-essential-needs/	2020-03-19	True	https://www.visaliatimesdelta.com/story/news/2020/04/06/blatant-disregard-covid-19-orders-could-prompt-enforcement/2955973001/	2020-03-19	True	https://covid19.ca.gov/stay-home-except-for-essential-needs/	2020-03-19	True	https://covid19.ca.gov/stay-home-except-for-essential-needs/	2020-03-19	True	https://tchhsa.org/eng/index.cfm/public-health/covid-19-updates-novel-coronavirus/tulare-county-covid-19-news-releases/	2020-05-04	False			2020-05-02 15:25:56
29183	St. Charles County, Missouri	True	https://mo01910164.schoolwires.net/site/default.aspx?PageType=3&DomainID=4&ModuleInstanceID=45&ViewID=6446EE88-D30C-497E-9316-3F8874B3E108&RenderLoc=0&FlexDataID=5054&PageID=1	2020-03-30	False			False			True	https://www.sccmo.org/ArchiveCenter/ViewFile/Item/4098	2020-03-23	True	https://www.sccmo.org/DocumentCenter/View/15342/Executive-Order-20-04-Gatherings-Limited-to-10-People-or-Less-PDF	2020-03-13	True	https://health.mo.gov/living/healthcondiseases/communicable/novel-coronavirus/mobile-testing.php		True	https://www.stcharlescitymo.gov/331/Park-and-Ride	2020-03-25	2020-05-02 15:29:34
12001	Alachua County, Florida	True	https://www.miamiherald.com/news/local/education/article242115251.html	2020-03-13	True	https://www.clickorlando.com/news/local/2020/04/01/florida-will-soon-be-under-a-statewide-stay-at-home-order-heres-what-it-means/		True	https://www.wogx.com/news/seminole-alachua-counties-ask-residents-to-report-social-distancing-violators	2020-04-03	True	https://www.clickorlando.com/news/local/2020/04/01/florida-will-soon-be-under-a-statewide-stay-at-home-order-heres-what-it-means/	2020-04-03	True	https://www.clickorlando.com/news/local/2020/04/01/florida-will-soon-be-under-a-statewide-stay-at-home-order-heres-what-it-means/	2020-04-03	True	https://www.gainesville.com/news/20200327/covid-19-drive-thru-testing-mdashbut-only-with-referral	2020-03-27	False			2020-05-02 15:54:26
12019	Clay County, Florida	True	https://www.oneclay.net/coronavirus	2020-03-16	True	https://www.flgov.com/wp-content/uploads/orders/2020/EO_20-91-compressed.pdf	2020-04-03	False			True	https://www.flgov.com/wp-content/uploads/orders/2020/EO_20-91-compressed.pdf	2020-04-03	False			True	https://www.news4jax.com/news/local/2020/04/30/clay-county-officials-give-update-on-covid-19-response-reopening/	2020-05-04	False	https://www.floridadisaster.org/globalassets/governor-essential-services.pdf		2020-05-02 16:02:05
40017	Canadian County, Oklahoma	True	https://www.bannerschool.net/vnews/display.v/ART/5e8a57d154375	2020-04-05	False			False			False			False			True	https://www.news9.com/story/5e9a1bb1e4143926e2c4495f/canadian-county-emergency-management-to-open-new-covid19-mobile-testing-site	2020-04-17	False			2020-05-02 16:16:57
48187	Guadalupe County, Texas	True	https://seguintoday.com/2020/03/16/locals-schools-shut-down-in-response-to-covid-19/	2020-03-16	True	http://seguingazette.com/alert/article_24041be6-7600-11ea-b5c4-4f02e8dde953.html	2020-04-03	False			True	https://gov.texas.gov/uploads/files/press/EO-GA-14_Statewide_Essential_Service_and_Activity_COVID-19_IMAGE_03-31-2020.pdf	2020-04-02	True	http://seguingazette.com/alert/article_431e8e3c-696f-11ea-913a-6bd5b08e7167.html	2020-03-18	True	https://www.co.guadalupe.tx.us/commcourt/covid-19_press_releases.php	2020-04-22	False			2020-05-02 16:21:37
48135	Ector County, Texas	True	https://www.cbs7.com/content/news/School-Closings-568815721.html	2020-03-16	True	https://www.cbs7.com/content/news/Whats-now-OPEN-and-CLOSED-in-Odessa-569230521.html	2020-03-30	False			True	https://www.cbs7.com/content/news/Whats-now-OPEN-and-CLOSED-in-Odessa-569230521.html	2020-03-30	True	https://www.cbs7.com/content/news/Whats-now-OPEN-and-CLOSED-in-Odessa-569230521.html	2020-03-30	True	https://www.cbs7.com/content/news/Ector-County-to-begin-drive-thru-COVID-19-testing-Monday-569875111.html	2020-04-27	False			2020-05-02 16:36:33
40031	Comanche County, Oklahoma	True	https://www.lawtonps.org/article/226561?org=district	2020-04-06	True	https://www.swoknews.com/news/safer-at-home-now-in-place-in-lawton-non-essential-businesses-ordered-closed/article_0099bb25-9d56-5d13-a8ac-ad46bdb9041d.html	2020-03-25	False			True	https://www.swoknews.com/news/safer-at-home-now-in-place-in-lawton-non-essential-businesses-ordered-closed/article_0099bb25-9d56-5d13-a8ac-ad46bdb9041d.html	2020-04-01	True	https://www.swoknews.com/news/city-to-move-into-safer-at-home-mode-to-combat-covid-19/article_201ab09f-329e-5a7a-97ad-1a2f85452098.html		True	https://coronavirus.health.ok.gov/drive-thru-testing		False			2020-05-02 16:43:40
9007	Middlesex County, Connecticut	True	https://www.ctpost.com/news/article/Cromwell-schools-closed-Monday-Middletown-15128606.php	2020-03-14	True	https://patch.com/connecticut/fairfield/coronavirus-ct-new-details-stay-safe-stay-home-order	2020-03-23	False			True	https://patch.com/connecticut/fairfield/coronavirus-ct-new-details-stay-safe-stay-home-order	2020-03-23	True	https://patch.com/connecticut/fairfield/coronavirus-ct-new-details-stay-safe-stay-home-order	2020-03-23	False			False			2020-05-02 16:50:34
40131	Rogers County, Oklahoma	True	https://www.claremore.k12.ok.us/o/cps/page/health-services--460	2020-04-06	False			False			False			False			True	https://www.claremoreprogress.com/news/rogers-county-health-dept-offering-curbside-covid-19-testing/article_39442860-790d-11ea-835c-eff233e42a52.html	2020-04-07	False			2020-05-02 16:52:42
18141	St. Joseph County, Indiana	True	https://www.nwitimes.com/news/state-and-regional/st-joseph-county-declares-emergency-will-restrict-travel-report-states-17-more-coronavirus-cases-in/article_31ef6f6d-6b00-59e7-b69b-cbc64410a877.html	2020-03-18	True	https://www.nwitimes.com/news/state-and-regional/st-joseph-county-declares-emergency-will-restrict-travel-report-states-17-more-coronavirus-cases-in/article_31ef6f6d-6b00-59e7-b69b-cbc64410a877.html	2020-03-19	False			True	https://www.nwitimes.com/news/state-and-regional/st-joseph-county-declares-emergency-will-restrict-travel-report-states-17-more-coronavirus-cases-in/article_31ef6f6d-6b00-59e7-b69b-cbc64410a877.html	2020-03-19	True	https://www.abc57.com/news/governor-holcomb-announces-steps-to-protect-public-from-covid-19	2020-03-12	True	https://www.abc57.com/news/beacon-health-releases-schedule-for-covid-19-mobile-testing-clinic	2020-04-27	False			2020-05-02 16:57:49
40119	Payne County, Oklahoma	True	https://www.cushingtigers.com/coronavirus-information-covid-19--2	2020-04-06	False			False			False			False			True	https://www.stwnewspress.com/covid-19/payne-county-health-department-to-provide-curbside-covid-19-testing/article_b813b720-75e1-11ea-87be-9794c373c629.html	2020-04-06	False			2020-05-02 16:59:55
45035	Dorchester County, South Carolina	True	https://governor.sc.gov/sites/default/files/Documents/Executive-Orders/2020-03-15%20FILED%20Executive%20Order%20No.%202020-09%20-%20Closing%20Schools%20Cancelling%20Elections%20Other%20Provisions%20Due%20to%20COVID-19.pdf	2020-03-16	True	https://governor.sc.gov/sites/default/files/Documents/Executive-Orders/2020-03-31%20FINAL%20Executive%20Order%20No.%202020-17%20-%20Closure%20of%20Non-Essential%20Businesses.pdf	2020-04-01	False			True	https://governor.sc.gov/sites/default/files/Documents/Executive-Orders/2020-04-06%20eFILED%20Executive%20Order%20No.%202020-21%20-%20Stay%20at%20Home%20or%20Work%20Order.pdf	2020-04-01	True	https://www.wbtv.com/2020/03/23/sc-gov-mcmaster-orders-groups-three-or-more-be-broken-up-total-covid-cases-rises/	2020-03-16	False			False			2020-05-02 17:00:16
40145	Wagoner County, Oklahoma	True	https://www.wagonerps.org/article/220232?org=wagoner	2020-04-06	True	https://www.ok.gov/wagonercounty/documents/COVID%20info%20from%20health%20dept.pdf	2020-03-18	False			True	https://www.ok.gov/wagonercounty/documents/COVID%20info%20from%20health%20dept.pdf	2020-03-18	True	https://www.ok.gov/wagonercounty/documents/COVID%20info%20from%20health%20dept.pdf	2020-03-18	True	https://www.tulsaworld.com/communities/wagoner/news/drive-through-covid-19-testing-offered-friday-in-wagoner-county/article_7f130d41-5046-58e9-b606-3b527db713da.html	2020-04-10	False			2020-05-02 17:06:23
45085	Sumter County, South Carolina	True	http://www.sumtercountysc.org/about/about_us/corona_virus_updates.php	2020-03-15	True	http://www.sumtercountysc.org/about/about_us/corona_virus_updates.php	2020-04-07	False			True	http://www.sumtercountysc.org/about/about_us/corona_virus_updates.php	2020-04-07	True	http://www.sumtercountysc.org/about/about_us/corona_virus_updates.php	2020-03-16	True	http://www.sumtercountysc.org/about/about_us/corona_virus_updates.php	2020-05-01	False			2020-05-02 17:09:54
40125	Pottawatomie County, Oklahoma	True	https://www.maud.k12.ok.us/article/211674?org=mps	2020-04-06	False			False			False			False			True	https://kfor.com/news/local/pottawatomie-county-opening-drive-thru-covid-19-testing-clinic/	2020-04-03	False			2020-05-02 17:14:48
40037	Creek County, Oklahoma	True	https://www.mannfordschool.com	2020-04-06	False			False			False			False			True	https://coronavirus.health.ok.gov/drive-thru-testing		False			2020-05-02 17:19:27
45057	Lancaster County, South Carolina	True	https://governor.sc.gov/sites/default/files/Documents/Executive-Orders/2020-03-15%20FILED%20Executive%20Order%20No.%202020-09%20-%20Closing%20Schools%20Cancelling%20Elections%20Other%20Provisions%20Due%20to%20COVID-19.pdf	2020-03-15	True	https://governor.sc.gov/sites/default/files/Documents/Executive-Orders/2020-03-31%20FILED%20Executive%20Order%20No.%202020-17%20-%20Closure%20of%20Non-Essential%20Businesses.pdf	2020-03-31	False			True	https://governor.sc.gov/sites/default/files/Documents/Executive-Orders/2020-04-06%20FILED%20Executive%20Order%20No.%202020-21%20-%20Stay%20at%20Home%20or%20Work%20Order%20Due%20to%20COVID-19.pdf	2020-04-07	True	https://governor.sc.gov/sites/default/files/Documents/Executive-Orders/2020-03-17%20FILED%20Executive%20Order%20No.%202020-10%20-%20Directing%20Additional%20Emergency%20Measures%20re%20COVID-19.pdf	2020-03-18	False			False			2020-05-02 17:20:05
45077	Pickens County, South Carolina	True	https://governor.sc.gov/sites/default/files/Documents/Executive-Orders/2020-03-15%20FILED%20Executive%20Order%20No.%202020-09%20-%20Closing%20Schools%20Cancelling%20Elections%20Other%20Provisions%20Due%20to%20COVID-19.pdf	2020-03-15	True	https://governor.sc.gov/sites/default/files/Documents/Executive-Orders/2020-03-31%20FILED%20Executive%20Order%20No.%202020-17%20-%20Closure%20of%20Non-Essential%20Businesses.pdf	2020-03-31	False			True	https://governor.sc.gov/sites/default/files/Documents/Executive-Orders/2020-04-06%20FILED%20Executive%20Order%20No.%202020-21%20-%20Stay%20at%20Home%20or%20Work%20Order%20Due%20to%20COVID-19.pdf	2020-04-07	True	https://governor.sc.gov/sites/default/files/Documents/Executive-Orders/2020-03-17%20FILED%20Executive%20Order%20No.%202020-10%20-%20Directing%20Additional%20Emergency%20Measures%20re%20COVID-19.pdf	2020-03-18	False			False			2020-05-02 17:21:03
45041	Florence County, South Carolina	True	https://governor.sc.gov/sites/default/files/Documents/Executive-Orders/2020-03-15%20FILED%20Executive%20Order%20No.%202020-09%20-%20Closing%20Schools%20Cancelling%20Elections%20Other%20Provisions%20Due%20to%20COVID-19.pdf	2020-03-15	True	https://governor.sc.gov/sites/default/files/Documents/Executive-Orders/2020-03-31%20FILED%20Executive%20Order%20No.%202020-17%20-%20Closure%20of%20Non-Essential%20Businesses.pdf	2020-03-31	False			True	https://governor.sc.gov/sites/default/files/Documents/Executive-Orders/2020-04-06%20FILED%20Executive%20Order%20No.%202020-21%20-%20Stay%20at%20Home%20or%20Work%20Order%20Due%20to%20COVID-19.pdf	2020-04-07				False			False			2020-05-02 17:21:44
39133	Portage County, Ohio	True	https://governor.ohio.gov/wps/portal/gov/governor/media/news-and-media/announces-school-closures	2020-03-17	True	https://www.cleveland.com/open/2020/03/ohio-gov-mike-dewine-officially-orders-nonessential-businesses-closed-in-response-to-coronavirus.html	2020-03-24	False			True	https://www.wsaz.com/content/news/A-shelter-in-place-issued-for-Ohio-569040451.html	2020-03-23	True	https://governor.ohio.gov/wps/portal/gov/governor/media/news-and-media/bans-mass-gatherings-of-100-or-more	2020-03-12	True	https://www.wiscnews.com/portagedailyregister/news/local/health-med-fit/portage-hospital-increases-covid-19-testing-by-50-this-week-now-testing-people-with-mild/article_84318aa7-03f6-522a-93ce-7a8219cd6a5a.html	2020-04-28	False			2020-05-02 17:22:45
40101	Muskogee County, Oklahoma	True	https://www.muskogeeps.org	2020-04-06				False			True	http://cityofmuskogee.com/news_detail_T2_R294.php		True	http://cityofmuskogee.com/news_detail_T2_R295.php		True	https://coronavirus.health.ok.gov/drive-thru-testing		False	https://www.muskogeecountytransit.org		2020-05-02 17:24:51
40047	Garfield County, Oklahoma	True	https://www.enidpublicschools.org/distancelearning	2020-04-06	False			False			False			False			True	https://www.enidnews.com/news/covid19/garfield-county-health-department-to-host-covid-19-testing-site-friday/article_7660e008-7453-11ea-b56d-47dbb46e5cf1.html	2020-04-03	False			2020-05-02 17:31:12
53035	Kitsap County, Washington	True	https://www.kitsapsun.com/story/news/local/2020/03/13/third-positive-covid-19-case-identified-south-kitsap-school-district-latest-announce-long-term-closu/5043341002/	2020-03-17	True	https://1y4yclbm79aqghpm1xoezrdw-wpengine.netdna-ssl.com/wp-content/uploads/2020/03/FINAL-WA-Essential-Critical-Infrastructure-Workers-03.23.2020.pdf	2020-03-23	True	https://www.kitsapdailynews.com/news/inslee-issues-a-stay-at-home-order-for-washington-residents/	2020-03-23	True	https://1y4yclbm79aqghpm1xoezrdw-wpengine.netdna-ssl.com/wp-content/uploads/2020/03/FINAL-WA-Essential-Critical-Infrastructure-Workers-03.23.2020.pdf	2020-03-23	True	https://www.kitsapsun.com/story/news/2020/03/15/inslee-order-all-bars-and-restaurants-close-fight-coronavirus/5056858002/	2020-03-15	False			False			2020-05-02 17:52:10
42049	Erie County, Pennsylvania	True	https://www.goerie.com/news/20200315/what-erie-school-district-is-saying-about-covid-19-schools-shutdown	2020-03-16	True	https://www.goerie.com/news/20200316/erie-county-shuts-down-to-battle-covid-19	2020-03-17	False			True	https://www.goerie.com/news/20200325/what-stay-at-home-means-for-erie-county-residents	2020-03-24	True	https://news.wbfo.org/post/coronavirus-concerns-crowd-policies-are-limiting-or-closing-worship-services-0	2020-03-12	True	https://www.riteaid.com/corporate/news/-/pressreleases/news-room/2020/rite-aid-covid-19-testing-criteria-expanded	2020-04-28	False			2020-05-02 18:03:46
9011	New London County, Connecticut	True	https://www.wfsb.com/news/all-public-schools-closed-two-weeks-due-to-coronavirus/article_08315942-63a9-11ea-8a8d-fbf599c94a44.html	2020-03-13	True	https://www.courant.com/coronavirus/hc-news-coronavirus-update-0320-20200320-m5oro7ss3vb3nlqsormcmt6nty-story.html	2020-03-23	False			True	https://patch.com/connecticut/fairfield/coronavirus-ct-new-details-stay-safe-stay-home-order	2020-03-23	True	https://ctmirror.org/2020/03/12/connecticut-bans-large-public-events-to-slow-covid-19/	2020-03-12	False			False			2020-05-02 18:14:48
26077	Kalamazoo County, Michigan	True	https://www.mlive.com/news/kalamazoo/2020/03/kalamazoo-schools-remains-open-as-leaders-track-moving-target-of-coronavirus.html	2020-03-16	True	https://www.mlive.com/coronavirus/2020/03/michigan-closed-non-essential-businesses-to-stop-the-spread-of-coronavirus-now-local-police-are-left-trying-to-enforce-it.html	2020-03-24	True	https://wwmt.com/news/local/how-kalamazoo-county-officials-expect-to-enforce-stay-at-home-order	2020-03-24	True	https://www.wilx.com/content/news/Gov-Whitmer-All-Michiganders-shelter-in-place-569026361.html	2020-03-24	True	https://www.michigan.gov/whitmer/0,9309,7-387-90499-521596--,00.html	2020-03-13	True	https://www.mlive.com/news/kalamazoo/2020/04/drive-thru-coronavirus-testing-sites-coming-to-kalamazoo-county.html	2020-04-17	True	https://www.mlive.com/news/kalamazoo/2020/03/regular-bus-service-halted-in-kalamazoo-amid-coronavirus-fears.html	2020-04-02	2020-05-02 18:25:46
42077	Lehigh County, Pennsylvania	True	https://www.governor.pa.gov/process-to-reopen-pennsylvania/	2020-04-09	True	https://www.governor.pa.gov/process-to-reopen-pennsylvania/		False			True	https://www.governor.pa.gov/process-to-reopen-pennsylvania/		True	https://www.governor.pa.gov/process-to-reopen-pennsylvania/		True	https://www.lvhn.org/testing-services/coronavirus-covid-19-care/locations#scroll		False	https://www.lantabus.com/covid-19-statement/		2020-05-02 18:27:01
35007	Colfax County, New Mexico	True	https://www.krqe.com/health/coronavirus-new-mexico/aps-to-hold-news-conference-amid-growing-concerns-about-the-coronavirus/	2020-03-16	True	https://www.usnews.com/news/best-states/new-mexico/articles/2020-03-23/new-mexico-to-order-non-essential-businesses-to-close	2020-03-24	True	https://www.lcsun-news.com/story/news/2020/03/25/new-mexico-state-police-respond-calls-non-compliance-covid-19-public-health-order/2907635001/	2020-03-19	True	https://www.lcsun-news.com/story/news/2020/03/25/new-mexico-state-police-respond-calls-non-compliance-covid-19-public-health-order/2907635001/	2020-03-19	True	https://www.lcsun-news.com/story/news/2020/03/12/coronavirus-new-mexico-health-secretary-suspends-mass-gatherings/5032587002/	2020-03-12	False			False			2020-05-02 18:39:02
47065	Hamilton County, Tennessee	True	https://www.hcde.org/	2020-03-24	False	https://www.tn.gov/governor/covid-19/economic-recovery/general-guidelines-for-businesses.html		False			False	https://www.tn.gov/governor/covid-19/economic-recovery.html		False			True	http://health.hamiltontn.org/AllServices/Coronavirus(COVID-19).aspx		False	http://www.carta-bus.org/		2020-05-02 18:39:45
35033	Mora County, New Mexico	True	https://www.krqe.com/health/coronavirus-new-mexico/aps-to-hold-news-conference-amid-growing-concerns-about-the-coronavirus/	2020-03-16	True	https://www.usnews.com/news/best-states/new-mexico/articles/2020-03-23/new-mexico-to-order-non-essential-businesses-to-close	2020-03-24	True	https://www.lcsun-news.com/story/news/2020/03/25/new-mexico-state-police-respond-calls-non-compliance-covid-19-public-health-order/2907635001/	2020-03-19	True	https://www.lcsun-news.com/story/news/2020/03/25/new-mexico-state-police-respond-calls-non-compliance-covid-19-public-health-order/2907635001/	2020-03-19	True	https://www.lcsun-news.com/story/news/2020/03/12/coronavirus-new-mexico-health-secretary-suspends-mass-gatherings/5032587002/	2020-03-12	False			False			2020-05-02 18:41:29
26161	Washtenaw County, Michigan	True	https://www.bridgemi.com/michigan-health-watch/washtenaw-school-districts-first-michigan-close-due-coronavirus	2020-03-13	True	https://www.washtenaw.org/3122/Critical-Infrastructure-Businesses-Guida	2020-04-01	False			True	https://www.washtenaw.org/3103/Stay-Home-Stay-Safe	2020-04-01	True	https://www.washtenaw.org/3095/COVID-19		True	https://www.clickondetroit.com/news/local/2020/05/01/washtenaw-county-expands-community-covid-19-testing/		True	https://www.theride.org/coronavirus		2020-05-02 18:46:59
13077	Coweta County, Georgia	True	https://docs.google.com/document/d/1Tu9aqjEb9mgMupu25YxUNv-PC4wik0T5zBFuXt5j-EI/edit	2020-03-13	True	https://gov.georgia.gov/executive-action/executive-orders/2020-executive-orders	2020-03-14	False			True	https://times-herald.com/news/2020/04/covid-19-and-coweta-county	2020-03-14	True	https://times-herald.com/news/2020/04/covid-19-and-coweta-county	2020-03-14	True	https://times-herald.com/news/2020/04/covid-19-and-coweta-county	2020-04-24				2020-05-02 19:07:35
34021	Mercer County, New Jersey	True	https://363113bb-c3cc-4d74-ab00-728805daf4f7.filesusr.com/ugd/f12ee5_a6ee398c3b7748bdb9f1d80c7fb258a1.pdf	2020-03-25	True	https://covid19.nj.gov/faqs/nj-information/general-public/what-businesses-are-closed-what-is-considered-essential		False	https://covid19.nj.gov/		True	https://covid19.nj.gov/		True	https://covid19.nj.gov/		True	http://www.mercercounty.org/departments/division-of-public-health/health-education-topics/coronavirus-novel/covid-19-resident-resources		False	https://gmtma.org/mercer-county-bus-service/		2020-05-02 19:09:57
13073	Columbia County, Georgia	True	https://www.ccboe.net/apps/news/	2020-03-14	False	https://www.columbiacountyga.gov/Home/Components/News/News/4699/4850	2020-05-01	True	https://www.wfxg.com/story/42038596/mayor-continue-to-social-distance-after-georgia-reopens-friday	2020-04-01	True	https://www.columbiacountyga.gov/Home/Components/News/News/4699/4850	2020-03-14	True	https://www.columbiacountyga.gov/Home/Components/News/News/4677/4850	2020-03-14	True	https://www.columbiacountyga.gov/Home/Components/News/News/4683/4850	2020-03-24	True	https://www.columbiacountyga.gov/Home/Components/News/News/4677/4850	2020-03-15	2020-05-02 19:18:39
13021	Bibb County, Georgia	True	https://www.bcsdk12.net/news/what_s_new/elearning_links	2020-04-16	True	https://www.macon.com/news/business/article242198001.html	2020-04-13	False			True	https://www.13wmaz.com/article/news/health/coronavirus/shelter-in-place-expires-at-midnight-what-happens-next-georgia/93-69a2f809-41ed-4250-a8ff-f267c5a192bf	2020-03-13	True	https://www.maconga.org/blog/post/here-is-your-list-of-macon-partner-and-attraction-updates/	2020-03-19	True	https://northcentralhealthdistrict.org/macon-bibb-county-health-department/	2020-04-16	False	https://www.mta-mac.com/2020/04/21/covid-19-update-compilation-of-policies-procedures/		2020-05-02 19:27:10
8037	Eagle County, Colorado	True	https://www.eagleschools.net/sites/default/files/website/Communications/COVID19_3_13_20_ECS_Closure_Bilingual.pdf?fbclid=IwAR3cDokoGuXyqoQIZbnhluJL0jTxY1Z3Pta0Vk_6GjN22sAAiyaPEL0-vOI	2020-03-16	True	https://drive.google.com/file/d/14X5zbYPY7LJ8zzzSv_GcApJauFmsc5Ju/view	2020-03-19	False			True	https://www.cpr.org/2020/03/25/polis-announces-statewide-stay-at-home-order/	2020-03-25	True	https://www.eaglecounty.us/PublicHealth/News/Eagle_County_issues_public_health_order_limiting_events_to_50_people_or_less/	2020-03-12	False			False			2020-05-02 20:02:30
4021	Pinal County, Arizona	True	https://www.tucsonweekly.com/TheRange/archives/2020/03/15/arizona-closes-public-schools-through-the-end-of-march-to-slow-covid-19-spread	2020-03-15	True	https://www.abc15.com/news/state/coronavirus-in-arizona-tracking-latest-cases-covid-19-updates-in-our-state	2020-03-27	False	https://www.fox10phoenix.com/video/679690		False	https://www.pinalcountyaz.gov/publichealth/Pages/NovelCoronavirus.aspx		True	https://www.pinalcountyaz.gov/News/Pages/ImpactsToCountyServices.aspx		True	https://www.pinalcentral.com/covid-19/pinal-medical-centers-to-offer-covid-19-testing/article_0dfc6566-a06e-5618-8da1-718e9f9b7707.html	2020-03-17	False	https://www.12news.com/article/news/health/coronavirus/here-is-everything-you-need-to-know-about-the-coronavirus-in-arizona-on-april-8/75-1bea8c90-8f5f-4a2f-a170-34a4f565f25f	2020-04-13	2020-05-02 20:07:24
35021	Harding County, New Mexico	True	https://www.krqe.com/health/coronavirus-new-mexico/aps-to-hold-news-conference-amid-growing-concerns-about-the-coronavirus/	2020-03-16	True	https://www.usnews.com/news/best-states/new-mexico/articles/2020-03-23/new-mexico-to-order-non-essential-businesses-to-close	2020-03-24	True	https://www.lcsun-news.com/story/news/2020/03/25/new-mexico-state-police-respond-calls-non-compliance-covid-19-public-health-order/2907635001/	2020-03-19	True	https://www.lcsun-news.com/story/news/2020/03/25/new-mexico-state-police-respond-calls-non-compliance-covid-19-public-health-order/2907635001/	2020-03-19	True	https://www.lcsun-news.com/story/news/2020/03/12/coronavirus-new-mexico-health-secretary-suspends-mass-gatherings/5032587002/	2020-03-12	False			False			2020-05-02 20:09:02
8037	Eagle County, Colorado	True	https://www.eagleschools.net/sites/default/files/website/Communications/COVID19_3_13_20_ECS_Closure_Bilingual.pdf?fbclid=IwAR3cDokoGuXyqoQIZbnhluJL0jTxY1Z3Pta0Vk_6GjN22sAAiyaPEL0-vOI	2020-03-16	False	https://www.cpr.org/2020/04/25/colorado-coronavirus-updates-closures-testing-cases-and-more-37/	2020-05-01	False			False	https://www.cpr.org/2020/04/23/eagle-county-is-the-first-colorado-locality-to-set-its-own-coronavirus-response-rules/	2020-05-01	True	https://www.eaglecounty.us/PublicHealth/News/Eagle_County_issues_public_health_order_limiting_events_to_50_people_or_less/	2020-03-12	False			False			2020-05-02 20:12:43
35037	Quay County, New Mexico	True	https://www.krqe.com/health/coronavirus-new-mexico/aps-to-hold-news-conference-amid-growing-concerns-about-the-coronavirus/	2020-03-16	True	https://www.usnews.com/news/best-states/new-mexico/articles/2020-03-23/new-mexico-to-order-non-essential-businesses-to-close	2020-03-24	True	https://www.lcsun-news.com/story/news/2020/03/25/new-mexico-state-police-respond-calls-non-compliance-covid-19-public-health-order/2907635001/	2020-03-19	True	https://www.lcsun-news.com/story/news/2020/03/25/new-mexico-state-police-respond-calls-non-compliance-covid-19-public-health-order/2907635001/	2020-03-19	True	https://www.lcsun-news.com/story/news/2020/03/12/coronavirus-new-mexico-health-secretary-suspends-mass-gatherings/5032587002/	2020-03-12	False			False			2020-05-02 20:13:01
35009	Curry County, New Mexico	True	https://www.krqe.com/health/coronavirus-new-mexico/aps-to-hold-news-conference-amid-growing-concerns-about-the-coronavirus/	2020-03-16	True	https://www.usnews.com/news/best-states/new-mexico/articles/2020-03-23/new-mexico-to-order-non-essential-businesses-to-close	2020-03-24	True	https://www.lcsun-news.com/story/news/2020/03/25/new-mexico-state-police-respond-calls-non-compliance-covid-19-public-health-order/2907635001/	2020-03-19	True	https://www.lcsun-news.com/story/news/2020/03/25/new-mexico-state-police-respond-calls-non-compliance-covid-19-public-health-order/2907635001/	2020-03-19	True	https://www.lcsun-news.com/story/news/2020/03/12/coronavirus-new-mexico-health-secretary-suspends-mass-gatherings/5032587002/	2020-03-12	False			False			2020-05-02 20:15:24
35041	Roosevelt County, New Mexico	True	https://www.krqe.com/health/coronavirus-new-mexico/aps-to-hold-news-conference-amid-growing-concerns-about-the-coronavirus/	2020-03-16	True	https://www.usnews.com/news/best-states/new-mexico/articles/2020-03-23/new-mexico-to-order-non-essential-businesses-to-close	2020-03-24	True	https://www.lcsun-news.com/story/news/2020/03/25/new-mexico-state-police-respond-calls-non-compliance-covid-19-public-health-order/2907635001/	2020-03-19	True	https://www.lcsun-news.com/story/news/2020/03/25/new-mexico-state-police-respond-calls-non-compliance-covid-19-public-health-order/2907635001/	2020-03-19	True	https://www.lcsun-news.com/story/news/2020/03/12/coronavirus-new-mexico-health-secretary-suspends-mass-gatherings/5032587002/	2020-03-12	False			False			2020-05-02 20:17:15
35011	De Baca County, New Mexico	True	https://www.krqe.com/health/coronavirus-new-mexico/aps-to-hold-news-conference-amid-growing-concerns-about-the-coronavirus/	2020-03-16	True	https://www.usnews.com/news/best-states/new-mexico/articles/2020-03-23/new-mexico-to-order-non-essential-businesses-to-close	2020-03-24	True	https://www.lcsun-news.com/story/news/2020/03/25/new-mexico-state-police-respond-calls-non-compliance-covid-19-public-health-order/2907635001/	2020-03-19	True	https://www.lcsun-news.com/story/news/2020/03/25/new-mexico-state-police-respond-calls-non-compliance-covid-19-public-health-order/2907635001/	2020-03-19	True	https://www.lcsun-news.com/story/news/2020/03/12/coronavirus-new-mexico-health-secretary-suspends-mass-gatherings/5032587002/	2020-03-12	False			False			2020-05-02 20:21:11
35019	Guadalupe County, New Mexico	True	https://www.krqe.com/health/coronavirus-new-mexico/aps-to-hold-news-conference-amid-growing-concerns-about-the-coronavirus/	2020-03-16	True	https://www.usnews.com/news/best-states/new-mexico/articles/2020-03-23/new-mexico-to-order-non-essential-businesses-to-close	2020-03-24	True	https://www.lcsun-news.com/story/news/2020/03/25/new-mexico-state-police-respond-calls-non-compliance-covid-19-public-health-order/2907635001/	2020-03-19	True	https://www.lcsun-news.com/story/news/2020/03/25/new-mexico-state-police-respond-calls-non-compliance-covid-19-public-health-order/2907635001/	2020-03-19	True	https://www.lcsun-news.com/story/news/2020/03/12/coronavirus-new-mexico-health-secretary-suspends-mass-gatherings/5032587002/	2020-03-12	True	https://www.krqe.com/health/coronavirus-resources/covid-19-testing-sites-new-mexico/	2020-04-03	False			2020-05-02 20:26:35
35057	Torrance County, New Mexico	True	https://www.krqe.com/health/coronavirus-new-mexico/aps-to-hold-news-conference-amid-growing-concerns-about-the-coronavirus/	2020-03-16	True	https://www.usnews.com/news/best-states/new-mexico/articles/2020-03-23/new-mexico-to-order-non-essential-businesses-to-close	2020-03-24	True	https://www.lcsun-news.com/story/news/2020/03/25/new-mexico-state-police-respond-calls-non-compliance-covid-19-public-health-order/2907635001/	2020-03-19	True	https://www.lcsun-news.com/story/news/2020/03/25/new-mexico-state-police-respond-calls-non-compliance-covid-19-public-health-order/2907635001/	2020-03-19	True	https://www.lcsun-news.com/story/news/2020/03/12/coronavirus-new-mexico-health-secretary-suspends-mass-gatherings/5032587002/	2020-03-12	False			False			2020-05-02 20:29:32
8043	Fremont County, Colorado	True	https://www.denverpost.com/2020/03/18/colorado-schools-closed-coronavirus-2/	2020-03-23	True	https://www.denverpost.com/2020/03/18/colorado-schools-closed-coronavirus-2/	2020-03-19	False			True	https://www.colorado.gov/governor/news/gov-polis-announces-statewide-stay-home-order-provides-update-colorado-response-covid-19	2020-03-26	True	https://coloradosun.com/2020/03/13/community-spread-colorado-coronavirus/	2020-03-13	False			False			2020-05-02 20:31:39
35027	Lincoln County, New Mexico	True	https://www.krqe.com/health/coronavirus-new-mexico/aps-to-hold-news-conference-amid-growing-concerns-about-the-coronavirus/	2020-03-16	True	https://www.usnews.com/news/best-states/new-mexico/articles/2020-03-23/new-mexico-to-order-non-essential-businesses-to-close	2020-03-24	True	https://www.lcsun-news.com/story/news/2020/03/25/new-mexico-state-police-respond-calls-non-compliance-covid-19-public-health-order/2907635001/	2020-03-19	True	https://www.lcsun-news.com/story/news/2020/03/25/new-mexico-state-police-respond-calls-non-compliance-covid-19-public-health-order/2907635001/	2020-03-19	True	https://www.lcsun-news.com/story/news/2020/03/12/coronavirus-new-mexico-health-secretary-suspends-mass-gatherings/5032587002/	2020-03-12	False			False			2020-05-02 20:32:09
15007	Kauai County, Hawaii	True	http://www.hawaiipublicschools.org/ConnectWithUs/MediaRoom/PressReleases/Pages/School-facilities-closed-to-students-through-April-30.aspx	2020-03-24	True	https://governor.hawaii.gov/newsroom/latest-news/office-of-the-governor-news-release-governor-ige-issues-statewide-order-to-stay-at-home-work-from-home-to-fight-covid-19/#:~:text=Gov.%20David%20Ige%20signed,Essential%20workers%20are%20exempt.	2020-03-25	True	https://governor.hawaii.gov/newsroom/latest-news/office-of-the-governor-news-release-governor-ige-issues-statewide-order-to-stay-at-home-work-from-home-to-fight-covid-19/#:~:text=Gov.%20David%20Ige%20signed,Essential%20workers%20are%20exempt.	2020-03-25	True	https://governor.hawaii.gov/newsroom/latest-news/office-of-the-governor-news-release-governor-ige-issues-statewide-order-to-stay-at-home-work-from-home-to-fight-covid-19/#:~:text=Gov.%20David%20Ige%20signed,Essential%20workers%20are%20exempt.	2020-03-25	True	http://www.kauai.gov/Portals/0/Mayor/PIO/20200313%20K-PAL%20and%20community%20relations%20activities%20postponed%20until%20further%20notice.pdf?ver=2020-03-13-172203-557	2020-03-30	False			False			2020-05-02 20:41:20
35015	Eddy County, New Mexico	True	https://www.krqe.com/health/coronavirus-new-mexico/aps-to-hold-news-conference-amid-growing-concerns-about-the-coronavirus/	2020-03-16	True	https://www.usnews.com/news/best-states/new-mexico/articles/2020-03-23/new-mexico-to-order-non-essential-businesses-to-close	2020-03-24	True	https://www.lcsun-news.com/story/news/2020/03/25/new-mexico-state-police-respond-calls-non-compliance-covid-19-public-health-order/2907635001/	2020-03-19	True	https://www.lcsun-news.com/story/news/2020/03/25/new-mexico-state-police-respond-calls-non-compliance-covid-19-public-health-order/2907635001/	2020-03-19	True	https://www.lcsun-news.com/story/news/2020/03/12/coronavirus-new-mexico-health-secretary-suspends-mass-gatherings/5032587002/	2020-03-12	True	https://www.cityofcarlsbadnm.com/covid-19-information/	2020-03-18	False			2020-05-02 20:42:58
35028	Los Alamos County, New Mexico	True	https://www.krqe.com/health/coronavirus-new-mexico/aps-to-hold-news-conference-amid-growing-concerns-about-the-coronavirus/	2020-03-16	True	https://www.usnews.com/news/best-states/new-mexico/articles/2020-03-23/new-mexico-to-order-non-essential-businesses-to-close	2020-03-24	True	https://www.lcsun-news.com/story/news/2020/03/25/new-mexico-state-police-respond-calls-non-compliance-covid-19-public-health-order/2907635001/	2020-03-19	True	https://www.lcsun-news.com/story/news/2020/03/25/new-mexico-state-police-respond-calls-non-compliance-covid-19-public-health-order/2907635001/	2020-03-19	True	https://www.lcsun-news.com/story/news/2020/03/12/coronavirus-new-mexico-health-secretary-suspends-mass-gatherings/5032587002/	2020-03-12	True	https://www.losalamosnm.us/news/c_o_v_i_d_19_update_22__c_o_v_i_d-19_testing	2020-04-14	False			2020-05-02 20:48:09
35003	Catron County, New Mexico	True	https://www.krqe.com/health/coronavirus-new-mexico/aps-to-hold-news-conference-amid-growing-concerns-about-the-coronavirus/	2020-03-16	True	https://www.usnews.com/news/best-states/new-mexico/articles/2020-03-23/new-mexico-to-order-non-essential-businesses-to-close	2020-03-24	True	https://www.lcsun-news.com/story/news/2020/03/25/new-mexico-state-police-respond-calls-non-compliance-covid-19-public-health-order/2907635001/	2020-03-19	True	https://www.lcsun-news.com/story/news/2020/03/25/new-mexico-state-police-respond-calls-non-compliance-covid-19-public-health-order/2907635001/	2020-03-19	True	https://www.lcsun-news.com/story/news/2020/03/12/coronavirus-new-mexico-health-secretary-suspends-mass-gatherings/5032587002/	2020-03-12	False			False			2020-05-02 20:51:07
35017	Grant County, New Mexico	True	https://www.krqe.com/health/coronavirus-new-mexico/aps-to-hold-news-conference-amid-growing-concerns-about-the-coronavirus/	2020-03-16	True	https://www.usnews.com/news/best-states/new-mexico/articles/2020-03-23/new-mexico-to-order-non-essential-businesses-to-close	2020-03-24	True	https://www.lcsun-news.com/story/news/2020/03/25/new-mexico-state-police-respond-calls-non-compliance-covid-19-public-health-order/2907635001/	2020-03-19	True	https://www.lcsun-news.com/story/news/2020/03/25/new-mexico-state-police-respond-calls-non-compliance-covid-19-public-health-order/2907635001/	2020-03-19	True	https://www.lcsun-news.com/story/news/2020/03/12/coronavirus-new-mexico-health-secretary-suspends-mass-gatherings/5032587002/	2020-03-12	True	https://www.scdailypress.com/site/2020/03/23/grant-county-at-76-coronavirus-tests/	2020-03-23	False			2020-05-02 20:58:11
35053	Socorro County, New Mexico	True	https://www.krqe.com/health/coronavirus-new-mexico/aps-to-hold-news-conference-amid-growing-concerns-about-the-coronavirus/	2020-03-16	True	https://www.usnews.com/news/best-states/new-mexico/articles/2020-03-23/new-mexico-to-order-non-essential-businesses-to-close	2020-03-24	True	https://www.lcsun-news.com/story/news/2020/03/25/new-mexico-state-police-respond-calls-non-compliance-covid-19-public-health-order/2907635001/	2020-03-19	True	https://www.lcsun-news.com/story/news/2020/03/25/new-mexico-state-police-respond-calls-non-compliance-covid-19-public-health-order/2907635001/	2020-03-19	True	https://www.lcsun-news.com/story/news/2020/03/12/coronavirus-new-mexico-health-secretary-suspends-mass-gatherings/5032587002/	2020-03-12	True	https://socorro-general-hospital.phs.org/about/news/Pages/socorro-general-hospital-prepared-for-additional-covid-19-patients.aspx	2020-03-30	False			2020-05-02 21:02:26
23019	Penobscot County, Maine	True	https://wgme.com/news/coronavirus/schools-in-penobscot-and-piscataquis-counties-extend-closures-for-a-month	2020-03-16	True	https://www.maine.gov/covid19/timeline	2020-03-24	False			True	https://www.maine.gov/covid19/timeline	2020-03-31	True	https://www.maine.gov/covid19/timeline	2020-03-12	True	https://www.newscentermaine.com/article/news/health/coronavirus/drive-up-covid-19-testing-site-to-open-in-bangor/97-1f941345-61bd-4ee6-9c61-4419b64ff180	2020-03-20	False			2020-05-02 21:58:23
23011	Kennebec County, Maine	True	https://www.maine.gov/covid19/timeline	2020-03-16	True	https://www.maine.gov/covid19/timeline	2020-03-24	False			True	https://www.maine.gov/covid19/timeline	2020-03-31	True	https://www.maine.gov/covid19/timeline	2020-03-12	True	https://www.centralmaine.com/2020/03/19/waterville-hospital-preps-for-friday-launch-of-drive-up-coronavirus-testing-site/#	2020-03-20	False			2020-05-02 22:02:56
23001	Androscoggin County, Maine	True	https://www.maine.gov/covid19/timeline	2020-03-16	True	https://www.maine.gov/covid19/timeline	2020-03-24	False			True	https://www.maine.gov/covid19/timeline	2020-03-31	True	https://www.maine.gov/covid19/timeline	2020-03-12	False			False			2020-05-02 22:05:17
23003	Aroostook County, Maine	True	https://thecounty.me/2020/03/15/news/many-schools-across-aroostook-to-close-for-at-least-two-weeks/	2020-03-16	True	https://www.maine.gov/covid19/timeline	2020-03-24	False			True	https://www.maine.gov/covid19/timeline	2020-03-31	True	https://www.maine.gov/covid19/timeline	2020-03-12	False			False			2020-05-02 22:08:00
23017	Oxford County, Maine	True	https://www.maine.gov/covid19/timeline	2020-03-16	True	https://www.maine.gov/covid19/timeline	2020-03-24	False			True	https://www.maine.gov/covid19/timeline	2020-03-31	True	https://www.maine.gov/covid19/timeline	2020-03-12	False			False			2020-05-02 22:10:03
23009	Hancock County, Maine	True	https://www.maine.gov/covid19/timeline	2020-03-16	True	https://www.maine.gov/covid19/timeline	2020-03-24	False			True	https://www.maine.gov/covid19/timeline	2020-03-31	True	https://www.maine.gov/covid19/timeline	2020-03-12	False			False			2020-05-02 22:13:52
23025	Somerset County, Maine	True	https://www.maine.gov/covid19/timeline	2020-03-16	True	https://www.maine.gov/covid19/timeline	2020-03-24	False			True	https://www.maine.gov/covid19/timeline	2020-03-31	True	https://www.maine.gov/covid19/timeline	2020-03-12	True	https://www.co.somerset.nj.us/home/showdocument?id=37481	2020-04-12	False			2020-05-02 22:16:35
23013	Knox County, Maine	True	https://www.maine.gov/covid19/timeline	2020-03-16	True	https://www.maine.gov/covid19/timeline	2020-03-24	False			True	https://www.maine.gov/covid19/timeline	2020-03-31	True	https://www.maine.gov/covid19/timeline	2020-03-12	False	https://www.wvlt.tv/content/news/Drive-thru-COVID-19-testing-opportunity-announced-for-Knox-County-569318001.html		False			2020-05-02 22:18:31
23027	Waldo County, Maine	True	https://www.maine.gov/covid19/timeline	2020-03-16	True	https://www.maine.gov/covid19/timeline	2020-03-24	False			True	https://www.maine.gov/covid19/timeline	2020-03-31	True	https://www.maine.gov/covid19/timeline	2020-03-12	False			False			2020-05-02 22:19:47
23023	Sagadahoc County, Maine	True	https://www.maine.gov/covid19/timeline	2020-03-16	True	https://www.maine.gov/covid19/timeline	2020-03-24	False			True	https://www.maine.gov/covid19/timeline	2020-03-31	True	https://www.maine.gov/covid19/timeline	2020-03-12	False			False			2020-05-02 22:21:37
1103	Morgan County, Alabama	True	https://www.al.com/news/2020/03/some-alabama-school-systems-will-close-three-days-earlier-than-planned.html	2020-03-17	False	https://governor.alabama.gov/assets/2020/04/GKI-0040-2020-Health-Order-Update-Info-Sheet.pdf	2020-04-30	False			True	https://governor.alabama.gov/assets/2020/04/2020_04_03_20-Revised-SOE.pdf	2020-04-03	True	https://www.npr.org/2020/05/01/847415273/south-coronavirus-related-restrictions-by-state	2020-04-04	True	https://dph1.adph.state.al.us/covid-19/	2020-04-15				2020-05-03 00:21:14
12109	St. Johns County, Florida	True	https://www.stjohns.k12.fl.us/coronavirus/2020/03/26/update-from-superintendent-forson-march-26/	2020-03-30	True	https://www.clickorlando.com/news/local/2020/04/01/coronavirus-florida-governor-issues-statewide-30-day-stay-at-home-order/	2020-04-03	False			True	https://www.clickorlando.com/news/local/2020/04/01/coronavirus-florida-governor-issues-statewide-30-day-stay-at-home-order/	2020-04-03	True	https://www.clickorlando.com/news/local/2020/04/01/coronavirus-florida-governor-issues-statewide-30-day-stay-at-home-order/	2020-04-03	True	https://www.news4jax.com/news/local/2020/04/09/where-st-johns-county-residents-can-get-tested-for-coronavirus/	2020-04-09	False			2020-05-03 00:54:03
12003	Baker County, Florida	True	https://www.bakerk12.org/site/default.aspx?PageType=3&ModuleInstanceID=423&ViewID=ed695a1c-ef13-4546-b4eb-4fefcdd4f389&RenderLoc=0&FlexDataID=2898&PageID=1&Comments=true	2020-04-18	True	https://www.clickorlando.com/news/local/2020/04/01/coronavirus-florida-governor-issues-statewide-30-day-stay-at-home-order/	2020-04-03	False			True	https://www.walb.com/2020/03/19/baker-county-officials-encourage-social-distancing-during-covid-/	2020-03-19	True	https://www.walb.com/2020/03/19/baker-county-officials-encourage-social-distancing-during-covid-/	2020-03-19	False			False			2020-05-03 01:07:19
28121	Rankin County, Mississippi	True	https://www.mdek12.org/OSOS/School-Closures	2020-03-16	True	https://www.msema.org/news/city-and-county-shutdowns-due-to-covid-19/	2020-04-01	False			True	https://www.wkrg.com/health/coronavirus/mississippi-gov-tate-reeves-issues-statewide-shelter-in-place-order/	2020-04-03	True	https://www.sos.ms.gov/Education-Publications/ExecutiveOrders/1463.pdf	2020-03-24	True	https://msdh.ms.gov/msdhsite/_static/14,21912,420,874.html#providers		False			2020-05-03 10:11:51
28089	Madison County, Mississippi	True	https://www.madison-schools.com/cms/lib/MS01001041/Centricity/Domain/5276/school%20closure%20letter.pdf	2020-03-14	True	https://www.theindychannel.com/news/coronavirus/madison-county-orders-non-essential-businesses-to-close	2020-03-20	False			True	https://www.msema.org/wp-content/uploads/2020/04/Executive-Order-1477.pdf	2020-04-03	True	https://www.msema.org/news/city-and-county-shutdowns-due-to-covid-19/	2020-04-03	True	https://msdh.ms.gov/msdhsite/_static/14,21912,420,874.html		False			2020-05-03 11:36:47
28081	Lee County, Mississippi	True	https://www.mdek12.org/OSOS/School-Closures	2020-03-16	True	https://www.djournal.com/news/tupelo-mayor-imposes-shelter-order-closes-non-essential-businesses/article_cd20648a-58c9-52b5-b7cc-c3f754ebdd13.html	2020-03-22	False			True	https://www.djournal.com/news/tupelo-mayor-imposes-shelter-order-closes-non-essential-businesses/article_cd20648a-58c9-52b5-b7cc-c3f754ebdd13.html	2020-03-22	True	https://www.djournal.com/news/local/tupelo-mayor-proposes-all-residents-to-shelter-in-place-to-stop-spread-of-covid-19/article_66c7b2fc-4599-585c-abbb-0c9e729449c2.html	2020-03-21	True	https://msdh.ms.gov/msdhsite/_static/14,21912,420,874.html		False			2020-05-03 11:52:22
28035	Forrest County, Mississippi	True	https://www.mdek12.org/OSOS/School-Closures	2020-03-16	False	http://www.hattiesburgms.com/coronavirus/	2020-05-01	True	https://www.wjtv.com/health/coronavirus/pine-belt-leaders-discuss-enforcing-shelter-in-place-order/	2020-04-03	True	https://www.msema.org/news/city-and-county-shutdowns-due-to-covid-19/	2020-04-03	True	https://www.msema.org/news/city-and-county-shutdowns-due-to-covid-19/	2020-04-03	True	https://msdh.ms.gov/msdhsite/_static/14,21912,420,874.html		False			2020-05-03 12:15:31
28075	Lauderdale County, Mississippi	True	https://www.mdek12.org/OSOS/School-Closures	2020-03-16	True	https://www.meridianstar.com/news/local_news/meridian-plans-to-close-non-essential-businesses-friday-newton-gets-first-covid-19-case/article_ca90e9c0-45f3-5b18-8d8d-208835e3173d.html	2020-03-27	True	https://www.wjtv.com/health/coronavirus/lauderdale-county-goes-into-shelter-in-place-order-tuesday-night-covid-19-threat-rises/	2020-03-31	True	https://www.msema.org/wp-content/uploads/2020/03/Executive-Order-Lauderdale-County-Shelter-in-Place.pdf	2020-03-31	True	https://www.meridianstar.com/news/local_news/meridian-plans-to-close-non-essential-businesses-friday-newton-gets-first-covid-19-case/article_ca90e9c0-45f3-5b18-8d8d-208835e3173d.html	2020-03-27	True	https://msdh.ms.gov/msdhsite/_static/14,21912,420,874.html		False			2020-05-03 12:25:14
6049	Modoc County, California	True	https://www.modocsheriff.us/modoc-covid-19-incident-updates	2020-03-16	True	https://www.modocsheriff.us/modoc-covid-19-incident-updates	2020-03-19	False			True	https://www.modocsheriff.us/modoc-covid-19-incident-updates	2020-03-19	False			False			False			2020-05-03 12:53:36
6049	Modoc County, California	True	https://www.modocsheriff.us/modoc-covid-19-incident-updates	2020-03-16	False	https://www.ktvu.com/news/modoc-county-defies-newsoms-covid-19-shutdown-order-and-reopens	2020-05-02	False			False	https://www.newsweek.com/modoc-becomes-first-california-county-reopen-despite-governors-stay-home-order-1501658	2020-05-02	False	https://www.newsweek.com/modoc-becomes-first-california-county-reopen-despite-governors-stay-home-order-1501658	2020-05-02	False			False			2020-05-03 12:56:07
8077	Mesa County, Colorado	True	https://www.denverpost.com/2020/03/18/colorado-schools-closed-coronavirus-2/	2020-03-23	True	https://health.mesacounty.us/stay-at-home-order-for-all-colorado-residents-effective-6-am-on-3-26-2020/	2020-03-26	False	https://coloradosun.com/2020/03/25/colorado-staty-at-home-order-coronavirus/	2020-03-26	True	https://health.mesacounty.us/stay-at-home-order-for-all-colorado-residents-effective-6-am-on-3-26-2020/	2020-03-26	True	https://www.cpr.org/2020/03/13/coronavirus-cases-grow-dramatically-in-colorado/	2020-03-13	False			False	https://www.codot.gov/covid19-response-pd.pdf	2020-03-16	2020-05-03 14:12:38
47163	Sullivan County, Tennessee	True	http://www.sullivank12.net/	2020-04-15	True	https://sos.tn.gov/products/division-publications/executive-orders-governor-bill-lee	2020-03-30	False			True	https://sos.tn.gov/products/division-publications/executive-orders-governor-bill-lee	2020-03-22	True	https://sos.tn.gov/products/division-publications/executive-orders-governor-bill-lee	2020-03-22	True	https://www.wjhl.com/local-coronavirus-coverage/sullivan-county-to-offer-free-drive-thru-covid-19-testing/	2020-04-20	False			2020-05-03 14:20:42
47163	Sullivan County, Tennessee				False	https://sos.tn.gov/products/division-publications/executive-orders-governor-bill-lee	2020-04-28				False	https://sos.tn.gov/products/division-publications/executive-orders-governor-bill-lee	2020-04-24										2020-05-03 14:27:38
47189	Wilson County, Tennessee	True	https://www.tennessean.com/story/news/local/wilson/2020/03/16/coronavirus-wilson-county-schools-close-comply-governors-request/5060349002/	2020-03-16	True	https://sos.tn.gov/products/division-publications/executive-orders-governor-bill-lee	2020-03-30	False			True	https://sos.tn.gov/products/division-publications/executive-orders-governor-bill-lee	2020-03-22	True	https://sos.tn.gov/products/division-publications/executive-orders-governor-bill-lee	2020-03-22	True	https://www.newschannel5.com/news/tennessee-opening-free-drive-thru-covid-19-test-sites-this-weekend	2020-04-18	False			2020-05-03 14:40:41
8014	Broomfield County, Colorado	True	https://www.denverpost.com/2020/03/18/colorado-schools-closed-coronavirus-2/	2020-03-23	True	https://drive.google.com/file/d/1O1EDCY6-A6QBKxzDImCSF8bBBdOOI3Km/view	2020-03-25	False			False	https://www.cpr.org/2020/03/25/colorado-under-stay-at-home-order-what-you-can-and-cannot-do-under-governor-polis-official-order/	2020-03-26	True	https://www.cpr.org/2020/03/25/colorado-under-stay-at-home-order-what-you-can-and-cannot-do-under-governor-polis-official-order/	2020-03-26	True	https://covid19.colorado.gov/state-health-department-sending-testing-resources	2020-03-20	False	https://www.codot.gov/covid19-response-pd.pdf	2020-03-16	2020-05-03 14:40:56
47189	Wilson County, Tennessee				False	https://sos.tn.gov/products/division-publications/executive-orders-governor-bill-lee	2020-04-28				False	https://sos.tn.gov/products/division-publications/executive-orders-governor-bill-lee	2020-04-24										2020-05-03 14:43:05
8067	La Plata County, Colorado	True	https://www.denverpost.com/2020/03/18/colorado-schools-closed-coronavirus-2/	2020-03-23	True	https://drive.google.com/file/d/1O1EDCY6-A6QBKxzDImCSF8bBBdOOI3Km/view	2020-03-26	False			True	https://drive.google.com/file/d/1O1EDCY6-A6QBKxzDImCSF8bBBdOOI3Km/view	2020-03-26	True	https://www.cpr.org/2020/03/25/colorado-under-stay-at-home-order-what-you-can-and-cannot-do-under-governor-polis-official-order/	2020-03-26	True	https://covid19.colorado.gov/state-health-department-sending-testing-resources	2020-03-20	False	https://www.codot.gov/covid19-response-pd.pdf	2020-03-16	2020-05-03 14:52:19
8045	Garfield County, Colorado	True	https://www.denverpost.com/2020/03/18/colorado-schools-closed-coronavirus-2/	2020-03-23	True	https://drive.google.com/file/d/1O1EDCY6-A6QBKxzDImCSF8bBBdOOI3Km/view	2020-03-26	False			True	https://drive.google.com/file/d/1O1EDCY6-A6QBKxzDImCSF8bBBdOOI3Km/view	2020-03-26	True	https://drive.google.com/file/d/1O1EDCY6-A6QBKxzDImCSF8bBBdOOI3Km/view	2020-03-26	True	https://covid19.colorado.gov/state-health-department-sending-testing-resources	2020-03-20	False	https://www.codot.gov/covid19-response-pd.pdf	2020-03-16	2020-05-03 15:00:38
47009	Blount County, Tennessee	True	https://www.thedailytimes.com/covid19/blount-county-public-private-and-home-school-activities-canceled-amid-covid-19-concerns/article_42d9372d-3de3-5cc5-82ed-b977bee9f293.html	2020-03-16	True	https://sos.tn.gov/products/division-publications/executive-orders-governor-bill-lee	2020-03-30	False			True	https://sos.tn.gov/products/division-publications/executive-orders-governor-bill-lee	2020-03-22	True	https://sos.tn.gov/products/division-publications/executive-orders-governor-bill-lee	2020-03-22	True	https://www.wate.com/health/coronavirus/coronavirus-resources/coronavirus-testing-tennessee-offering-free-covid-19-testing-in-blount-campbell-counties-this-weekend/	2020-05-02	False			2020-05-03 17:39:45
47009	Blount County, Tennessee				False	https://sos.tn.gov/products/division-publications/executive-orders-governor-bill-lee	2020-03-28				False	https://sos.tn.gov/products/division-publications/executive-orders-governor-bill-lee	2020-03-24										2020-05-03 17:41:14
47179	Washington County, Tennessee	True	https://www.wjhl.com/local-coronavirus-coverage/johnson-city-washington-county-tn-schools-prepare-for-closure/	2020-03-18	True	https://sos.tn.gov/products/division-publications/executive-orders-governor-bill-lee	2020-03-30	True	https://www.johnsoncitypress.com/Government/2020/03/30/In-unprecedented-decision-Washington-County-Johnson-City-order-residents-to-stay-home.html	2020-04-01	True	https://sos.tn.gov/products/division-publications/executive-orders-governor-bill-lee	2020-03-22	True	https://sos.tn.gov/products/division-publications/executive-orders-governor-bill-lee	2020-03-22	True	https://www.wate.com/health/coronavirus/coronavirus-resources/coronavirus-in-tennessee-free-statewide-covid-19-drive-thru-testing-locations-to-open-this-weekend/	2020-04-19	False			2020-05-03 17:51:10
47179	Washington County, Tennessee				False	https://sos.tn.gov/products/division-publications/executive-orders-governor-bill-lee	2020-04-28				False	https://sos.tn.gov/products/division-publications/executive-orders-governor-bill-lee	2020-04-24										2020-05-03 17:52:14
47011	Bradley County, Tennessee	True	https://clevelandbanner.com/stories/county-city-schools-close-as-precaution-schools-plan-remote-learning-strategies,109756	2020-03-13	True	https://sos.tn.gov/products/division-publications/executive-orders-governor-bill-lee	2020-03-30	False			True	https://sos.tn.gov/products/division-publications/executive-orders-governor-bill-lee	2020-03-22	True	https://sos.tn.gov/products/division-publications/executive-orders-governor-bill-lee	2020-03-22	True	https://newschannel9.com/news/local/drive-through-covid-19-testing-in-hamilton-bradley-sequatchie-counties-this-weekend	2020-05-02	False			2020-05-03 18:02:37
47011	Bradley County, Tennessee				False	https://sos.tn.gov/products/division-publications/executive-orders-governor-bill-lee	2020-04-28				False	https://sos.tn.gov/products/division-publications/executive-orders-governor-bill-lee	2020-04-24										2020-05-03 18:05:21
8014	Broomfield County, Colorado				False	https://drive.google.com/file/d/1DxCYidCyYRK3XuQzEflnQ51ZnWCtuVOP/view	2020-04-26				False	https://drive.google.com/file/d/1DxCYidCyYRK3XuQzEflnQ51ZnWCtuVOP/view	2020-04-26										2020-05-03 18:10:31
8045	Garfield County, Colorado				False	https://drive.google.com/file/d/1DxCYidCyYRK3XuQzEflnQ51ZnWCtuVOP/view	2020-04-26				False	https://drive.google.com/file/d/1DxCYidCyYRK3XuQzEflnQ51ZnWCtuVOP/view	2020-04-26										2020-05-03 18:11:11
8077	Mesa County, Colorado				False	https://drive.google.com/file/d/1DxCYidCyYRK3XuQzEflnQ51ZnWCtuVOP/view	2020-04-26				False	https://drive.google.com/file/d/1DxCYidCyYRK3XuQzEflnQ51ZnWCtuVOP/view	2020-04-26										2020-05-03 18:11:49
8067	La Plata County, Colorado				False	https://drive.google.com/file/d/1DxCYidCyYRK3XuQzEflnQ51ZnWCtuVOP/view	2020-04-26				False	https://drive.google.com/file/d/1DxCYidCyYRK3XuQzEflnQ51ZnWCtuVOP/view	2020-04-26										2020-05-03 18:12:29
47155	Sevier County, Tennessee	True	https://themountainpress.com/news/5960/schools-confirm-they-are-closed-through-end-of-school-year/	2020-03-16	True	https://www.wvlt.tv/content/news/Sevier-County-officials-ask-non-essential-businesses-to-close--569030621.html	2020-03-23	False			True	https://sos.tn.gov/products/division-publications/executive-orders-governor-bill-lee	2020-03-22	True	https://sos.tn.gov/products/division-publications/executive-orders-governor-bill-lee	2020-03-22	True	https://www.wate.com/news/local-news/coronavirus-in-tennessee-free-covid-19-drive-thru-testing-held-at-smokies-stadium-in-sevier-county/	2020-04-18	False			2020-05-03 18:37:49
47155	Sevier County, Tennessee				False	https://sos.tn.gov/products/division-publications/executive-orders-governor-bill-lee	2020-04-28				False	https://sos.tn.gov/products/division-publications/executive-orders-governor-bill-lee	2020-04-24										2020-05-03 18:39:18
47113	Madison County, Tennessee	True	https://www.wbbjtv.com/2020/03/16/schools-close-to-prevent-the-spread-of-covid-19/	2020-03-20	True	https://sos.tn.gov/products/division-publications/executive-orders-governor-bill-lee	2020-03-30	False			True	https://sos.tn.gov/products/division-publications/executive-orders-governor-bill-lee	2020-03-22	True	https://sos.tn.gov/products/division-publications/executive-orders-governor-bill-lee	2020-03-22	True	https://www.newschannel5.com/news/tennessee-opening-free-drive-thru-covid-19-test-sites-this-weekend	2020-04-18	False			2020-05-03 18:47:15
16019	Bonneville County, Idaho	True	https://www.sde.idaho.gov/coronavirus/Closure-Cancellation-Information.pdf	2020-03-16	True	https://www.cityofcaldwell.org/home/showdocument?id=14304	2020-03-25	False			True	https://www.cityofcaldwell.org/home/showdocument?id=14304	2020-03-25	True	https://www.cityofcaldwell.org/home/showdocument?id=14304	2020-03-25	True	https://www.idahofallsidaho.gov/1475/COVID-19-Updates	2020-04-03	False	https://itd.idaho.gov/news/itd-continues-to-provide-essential-services-during-covid-19-pandemic/	2020-03-31	2020-05-03 18:48:18
47113	Madison County, Tennessee				False	https://sos.tn.gov/products/division-publications/executive-orders-governor-bill-lee	2020-04-28				False	https://sos.tn.gov/products/division-publications/executive-orders-governor-bill-lee	2020-04-24										2020-05-03 18:48:30
47119	Maury County, Tennessee	True	https://www.columbiadailyherald.com/news/20200316/maury-county-public-schools-close-and-mule-day-cancels-to-deter-covid-19	2020-03-16	True	https://sos.tn.gov/products/division-publications/executive-orders-governor-bill-lee	2020-05-30	False			True	https://sos.tn.gov/products/division-publications/executive-orders-governor-bill-lee	2020-03-22	True	https://sos.tn.gov/products/division-publications/executive-orders-governor-bill-lee	2020-03-22	True	https://www.columbiadailyherald.com/news/20200418/maury-county-begins-mass-testing-for-covid-19	2020-04-18	False			2020-05-03 18:55:18
47119	Maury County, Tennessee				False	https://sos.tn.gov/products/division-publications/executive-orders-governor-bill-lee	2020-04-28				False	https://sos.tn.gov/products/division-publications/executive-orders-governor-bill-lee	2020-04-24										2020-05-03 18:56:03
47141	Putnam County, Tennessee	True	http://www.pcsstn.com/c_o_v_i_d-19	2020-03-16	True	https://sos.tn.gov/products/division-publications/executive-orders-governor-bill-lee	2020-03-30	False			True	https://sos.tn.gov/products/division-publications/executive-orders-governor-bill-lee	2020-03-22	True	https://sos.tn.gov/products/division-publications/executive-orders-governor-bill-lee	2020-03-22	True	http://herald-citizen.com/stories/covid-19-assessment-and-testing-clinic-today,41140	2020-03-19	False			2020-05-03 19:04:08
47141	Putnam County, Tennessee				False	https://sos.tn.gov/products/division-publications/executive-orders-governor-bill-lee	2020-04-28				False	https://sos.tn.gov/products/division-publications/executive-orders-governor-bill-lee	2020-04-24										2020-05-03 19:05:25
16005	Bannock County, Idaho	True	https://www.sde.idaho.gov/coronavirus/Closure-Cancellation-Information.pdf	2020-03-17	True	https://www.cityofcaldwell.org/home/showdocument?id=14304	2020-03-25	False	https://www.idahostatejournal.com/coronavirus/local-authorities-emphasize-educating-violators-of-stay-at-home-order/article_debe890c-dd1e-5a8d-bb94-d4e662ade66f.html	2020-03-31	True	https://www.cityofcaldwell.org/home/showdocument?id=14304	2020-03-25	True	https://www.cityofcaldwell.org/home/showdocument?id=14304	2020-03-25	False	https://www.siphidaho.org/psa/2020/mar/Testing-03-20-20.pdf	2020-03-20	False			2020-05-03 19:06:13
16083	Twin Falls County, Idaho				True	https://www.cityofcaldwell.org/home/showdocument?id=14304	2020-03-25	False			True	https://www.cityofcaldwell.org/home/showdocument?id=14304	2020-03-25	True	https://www.cityofcaldwell.org/home/showdocument?id=14304	2020-03-25				False			2020-05-03 19:11:04
47001	Anderson County, Tennessee	True	https://www.oakridger.com/news/20200318/anderson-county-schools-provide-students-with-lesson-plans-food-after-closing-for-virus	2020-03-16	True	https://sos.tn.gov/products/division-publications/executive-orders-governor-bill-lee	2020-03-30	False			True	https://sos.tn.gov/products/division-publications/executive-orders-governor-bill-lee	2020-03-22	True	https://sos.tn.gov/products/division-publications/executive-orders-governor-bill-lee	2020-03-22	True	https://www.oakridger.com/news/20200422/drive-through-testing-for-covid-19-at-roane-state-oak-ridge-sunday	2020-04-26	False			2020-05-03 19:15:34
16083	Twin Falls County, Idaho	True	https://www.sde.idaho.gov/coronavirus/Closure-Cancellation-Information.pdf	2020-03-16													True	https://magicvalley.com/news/local/community/drive-up-covid-19-testing-opens-in-twin-falls/article_73945e22-7db0-505b-bc74-a6301a8d681e.html	2020-03-26				2020-05-03 19:16:11
47001	Anderson County, Tennessee				False	https://sos.tn.gov/products/division-publications/executive-orders-governor-bill-lee	2020-04-28				False	https://sos.tn.gov/products/division-publications/executive-orders-governor-bill-lee	2020-04-24										2020-05-03 19:17:03
16017	Bonner County, Idaho	True	https://bonnercountydailybee.com/news/2020/mar/25/anselmo-wbscd-to-be-closed-until-april-20-7/	2020-03-25	True	https://www.cityofcaldwell.org/home/showdocument?id=14304	2020-03-25	False			True	https://www.cityofcaldwell.org/home/showdocument?id=14304	2020-03-25	True	https://www.cityofcaldwell.org/home/showdocument?id=14304	2020-03-25	False	https://bonnercountydailybee.com/news/2020/apr/14/bgh-cleared-for-covid-19-testing-7/	2020-04-14	False			2020-05-03 19:25:38
16011	Bingham County, Idaho	True	https://www.ktvb.com/article/news/health/coronavirus/list-of-schools-and-universities-that-cancel-class-in-idaho-due-to-the-coronavirus/277-8e598c32-9ac3-4bbd-9e3e-ad631d94882f	2020-03-23	True	https://www.cityofcaldwell.org/home/showdocument?id=14304	2020-03-25	False			True	https://www.cityofcaldwell.org/home/showdocument?id=14304	2020-03-25	True	https://www.cityofcaldwell.org/home/showdocument?id=14304	2020-03-25	False			False			2020-05-03 19:42:43
1045	Dale County, Alabama	True	https://www.waaytv.com/content/coronavirus-content/Alabama-public-schools-closed-for-rest-of-school-year--569136931.html	2020-04-06	True	https://www.alabamanews.net/2020/03/27/alabamas-non-essential-businesses-closed-until-april-17/	2020-03-27	True	https://www.alabamanews.net/2020/04/04/alabamas-statewide-stay-at-home-order-goes-into-effect-today-at-5-pm/	2020-04-04	True	https://www.waaytv.com/content/news/Stay-at-home-order-issued-for-Alabama-to-fight-coronavirus--569361261.html	2020-04-04	True	https://www.alabamanews.net/2020/04/04/alabamas-statewide-stay-at-home-order-goes-into-effect-today-at-5-pm/	2020-04-04	True	https://www.alabamapublichealth.gov/news/2020/04/24f.html	2020-04-28	False			2020-05-03 22:23:28
1015	Calhoun County, Alabama	True	https://www.annistonstar.com/news/coronavirus/breaking-calhoun-county-jacksonville-schools-to-close-after-today/article_3544be1a-67b9-11ea-8388-270b0a40c70e.html	2020-03-16	True	https://www.annistonstar.com/news/coronavirus/state-officials-order-closure-of-non-essential-retail-business/article_3c86462a-7043-11ea-8744-870b491ca8a7.html	2020-03-28	False			True	https://governor.alabama.gov/assets/2020/04/2020_04_03_20-Revised-SOE.pdf	2020-04-03	True	https://governor.alabama.gov/assets/2020/04/GKI-0040-2020-Health-Order-Update-Info-Sheet.pdf	2020-04-03	True	https://rmccares.org/wp-content/uploads/MEDIA-ALERT-Testing-Center-v2-002.pdf	2020-03-18				2020-05-03 22:46:35
1015	Calhoun County, Alabama				False	https://governor.alabama.gov/assets/2020/04/GKI-0040-2020-Health-Order-Update-Info-Sheet.pdf	2020-04-30																2020-05-03 22:47:38
1069	Houston County, Alabama	True	https://whnt.com/news/coronavirus/state-of-emergency-issued-for-alabama-all-public-k-12-schools-to-close-for-2-1-2-weeks/	2020-03-18	True	https://www.annistonstar.com/news/coronavirus/state-officials-order-closure-of-non-essential-retail-business/article_3c86462a-7043-11ea-8744-870b491ca8a7.html	2020-03-28	False			True	https://governor.alabama.gov/assets/2020/04/2020_04_03_20-Revised-SOE.pdf	2020-04-03	True	https://governor.alabama.gov/assets/2020/04/2020_04_03_20-Revised-SOE.pdf	2020-04-03	True	https://www.dothaneagle.com/news/local/wiregrass-covid-19-mobile-testing-sites-operating-additional-locations-to-open-soon/article_e03c7470-7432-50cd-875a-067942e88083.html	2020-04-16				2020-05-03 23:11:59
1069	Houston County, Alabama				False	https://governor.alabama.gov/assets/2020/04/GKI-0040-2020-Health-Order-Update-Info-Sheet.pdf	2020-04-30																2020-05-03 23:12:38
1055	Etowah County, Alabama	True	https://whnt.com/news/coronavirus/state-of-emergency-issued-for-alabama-all-public-k-12-schools-to-close-for-2-1-2-weeks/	2020-03-18	True	https://www.annistonstar.com/news/coronavirus/state-officials-order-closure-of-non-essential-retail-business/article_3c86462a-7043-11ea-8744-870b491ca8a7.html	2020-03-28	False			True	https://governor.alabama.gov/assets/2020/04/2020_04_03_20-Revised-SOE.pdf	2020-04-03	True	https://governor.alabama.gov/assets/2020/04/2020_04_03_20-Revised-SOE.pdf	2020-04-03	True	https://dph1.adph.state.al.us/covid-19/					2020-05-03 23:30:40
1055	Etowah County, Alabama				False	https://governor.alabama.gov/assets/2020/04/Safer-At-Home-Order-Signed-4.28.20.pdf	2020-04-30																2020-05-03 23:33:23
1083	Limestone County, Alabama	True	https://whnt.com/news/covid-19/covid-19-impact-on-schools/	2020-03-16	True	https://www.annistonstar.com/news/coronavirus/state-officials-order-closure-of-non-essential-retail-business/article_3c86462a-7043-11ea-8744-870b491ca8a7.html	2020-03-28	False			True	https://governor.alabama.gov/assets/2020/04/2020_04_03_20-Revised-SOE.pdf	2020-04-04	True	https://governor.alabama.gov/assets/2020/04/2020_04_03_20-Revised-SOE.pdf	2020-04-04	True	https://dph1.adph.state.al.us/covid-19/					2020-05-04 00:11:25
1083	Limestone County, Alabama				False	https://governor.alabama.gov/assets/2020/04/Safer-At-Home-Order-Signed-4.28.20.pdf	2020-04-30																2020-05-04 00:14:42
16083	Twin Falls County, Idaho				True	https://coronavirus.idaho.gov/stay-healthy-order/	2020-05-01				False	https://coronavirus.idaho.gov/stay-healthy-order/	2020-05-01										2020-05-04 00:49:06
16005	Bannock County, Idaho				True	https://coronavirus.idaho.gov/stay-healthy-order/	2020-05-01				False	https://coronavirus.idaho.gov/stay-healthy-order/	2020-05-01										2020-05-04 00:49:57
16019	Bonneville County, Idaho				True	https://coronavirus.idaho.gov/stay-healthy-order/	2020-05-01				False	https://coronavirus.idaho.gov/stay-healthy-order/	2020-05-01										2020-05-04 00:50:37
16017	Bonner County, Idaho				True	https://coronavirus.idaho.gov/stay-healthy-order/	2020-05-01				False	https://coronavirus.idaho.gov/stay-healthy-order/	2020-05-01										2020-05-04 00:51:12
16011	Bingham County, Idaho				True	https://coronavirus.idaho.gov/stay-healthy-order/	2020-05-01				False	https://coronavirus.idaho.gov/stay-healthy-order/	2020-05-01										2020-05-04 00:52:13
28059	Jackson County, Mississippi	True	https://www.mdek12.org/OSOS/School-Closures	2020-03-16	True	https://www.wlox.com/2020/04/01/gov-reeves-gives-statewide-shelter-place-order-mississippi/	2020-04-03	False			True	https://www.co.jackson.ms.us/CivicAlerts.aspx?AID=487	2020-04-03	True	https://www.jacksonfreepress.com/news/2020/apr/01/breaking-governor-reeves-issues-shelter-place-orde/	2020-04-03	True	https://msdh.ms.gov/msdhsite/_static/14,21912,420,874.html		False			2020-05-04 11:40:10
28059	Jackson County, Mississippi				False	https://www.sunherald.com/news/coronavirus/article242033656.html	2020-05-04																2020-05-04 11:42:08
28067	Jones County, Mississippi	True	https://mailchi.mp/611e38e66743/governor-tate-reeves-announces-extended-school-closures-to-slow-covid-19-spread?e=ae468b2940	2020-03-19	True	https://www.leader-call.com/news/coronavirus_coverage/laurel-shuts-more-businesses/article_3c60c0fe-7060-11ea-8ef0-1b0686b50827.html	2020-03-26	True	https://www.wjtv.com/news/jones-county-issues-first-citations-for-shelter-in-place-violators/	2020-04-03	True		2020-04-03	True	https://www.leader-call.com/news/coronavirus_coverage/laurel-shuts-more-businesses/article_3c60c0fe-7060-11ea-8ef0-1b0686b50827.html	2020-03-26	True	https://msdh.ms.gov/msdhsite/_static/14,21912,420,874.html		False			2020-05-04 11:43:55
28073	Lamar County, Mississippi	True	https://www.mdek12.org/OSOS/School-Closures	2020-03-16	True			True	https://www.hattiesburgamerican.com/story/news/local/lamar-county/2020/04/03/coronavirus-lamar-county-supervisors-issue-emergency-orde/2940766001/	2020-04-03	True	https://www.wdam.com/2020/04/03/lamar-county-passes-emergency-order-due-covid-/	2020-04-03	True	https://www.hubcityspokes.com/news-lamar-county/lamar-county-supervisors-issue-emergency-order	2020-04-03	True	https://msdh.ms.gov/msdhsite/_static/14,21912,420,874.html		False			2020-05-04 11:57:10
28073	Lamar County, Mississippi				False	http://www.hattiesburgms.com/news-updates/hattiesburg-mayor-issues-guidance-for-retail-with-new-executive-order/	2020-05-01																2020-05-04 11:57:54
28087	Lowndes County, Mississippi	True	https://www.mdek12.org/OSOS/School-Closures	2020-03-16	True	https://www.wcbi.com/lowndes-county-adopts-new-ordinance-light-covid-19/	2020-03-24	False			True	https://www.wtxl.com/news/coronavirus/lowndes-county-issues-voluntary-shelter-in-place-order-bans-large-gatherings	2020-03-24	True	http://lowndescountyms.com/wp-content/uploads/2020/03/General-Provisions-Ordinance.pdf	2020-03-24	True	https://www.prnewswire.com/news-releases/mobile-covid-19-testing-set-for-lafayette-lowndes-and-humphreys-counties-301044841.html	2020-04-21	False			2020-05-04 12:11:28
28109	Pearl River County, Mississippi	True	https://www.mdek12.org/OSOS/School-Closures	2020-03-16	True	https://www.picayuneitem.com/2020/04/pearl-river-county-endorses-shelter-in-place-order/	2020-04-03	False			True	https://www.picayuneitem.com/2020/04/pearl-river-county-endorses-shelter-in-place-order/	2020-04-03	True	https://www.picayuneitem.com/2020/04/pearl-river-county-endorses-shelter-in-place-order/	2020-04-03	True	https://msdh.ms.gov/msdhsite/_static/14,21912,420,874.html		False			2020-05-04 12:24:03
28109	Pearl River County, Mississippi				False	https://www.sunherald.com/news/coronavirus/article242033656.html	2020-05-04																2020-05-04 12:24:52
28099	Neshoba County, Mississippi	True	https://www.mdek12.org/OSOS/School-Closures	2020-03-14	True	https://www.msema.org/news/city-and-county-shutdowns-due-to-covid-19/	2020-04-01	False			True	https://www.msema.org/news/city-and-county-shutdowns-due-to-covid-19/	2020-04-01	True	https://www.msema.org/news/city-and-county-shutdowns-due-to-covid-19/	2020-04-01	True	https://www.wlbt.com/2020/03/17/testing-covid-coming-neshoba-county-tomorrow/	2020-03-18	False			2020-05-04 14:15:48
30111	Yellowstone County, Montana	True	https://billingsgazette.com/news/state-and-regional/school-shutdown-for-covid-19-could-stretch-longer-than-two-weeks-in-montana/article_c4a36233-63ff-58c1-a508-6021cf9e3c09.html	2020-03-17	True	https://billingsgazette.com/news/state-and-regional/school-shutdown-for-covid-19-could-stretch-longer-than-two-weeks-in-montana/article_c4a36233-63ff-58c1-a508-6021cf9e3c09.html	2020-03-17	False	https://www.stillwatercountynews.com/content/shelter-place-order-given-governor	2020-03-28	True	https://www.stillwatercountynews.com/content/shelter-place-order-given-governor	2020-03-28	True	https://www.stillwatercountynews.com/content/shelter-place-order-given-governor	2020-03-28	True	https://riverstonehealth.org/wp-content/uploads/2020/04/Mobile-Testing-Fact-Sheet-4-2-20.pdf	2020-03-31	False			2020-05-04 20:39:27
32005	Douglas County, Nevada	True	https://www.dcsdk12.org/cms/one.aspx?pageId=11702700	2020-03-12	True	https://www.dcsdk12.org/cms/one.aspx?pageId=11702700	2020-03-12	True	https://www.dcsdk12.org/cms/one.aspx?pageId=11702700	2020-03-25	True	https://www.dcsdk12.org/cms/one.aspx?pageId=11702700	2020-03-25	True	https://www.dcsdk12.org/cms/one.aspx?pageId=11702700	2020-03-25	True	https://www.douglascountynv.gov/news/what_s_new/douglas_county_coronavirus_update	2020-03-05	False			2020-05-04 20:42:06
30063	Missoula County, Montana	True	https://www.missoulacounty.us/government/health/health-department/emergency-preparedness/coronavirus-copy	2020-03-24	True	https://www.missoulacounty.us/government/health/health-department/emergency-preparedness/coronavirus-copy	2020-03-24	True	https://www.missoulacounty.us/government/health/health-department/emergency-preparedness/coronavirus-copy	2020-03-24	True	https://www.missoulacounty.us/government/health/health-department/emergency-preparedness/coronavirus-copy	2020-03-24	True	https://www.missoulacounty.us/government/health/health-department/emergency-preparedness/coronavirus-copy	2020-03-24	True	https://www.missoulacounty.us/government/health/health-department/emergency-preparedness/coronavirus-copy	2020-03-24	False			2020-05-04 20:45:10
13095	Dougherty County, Georgia	True	https://www.11alive.com/article/news/health/coronavirus/live-coronavirus-updates-monday-april-27/85-50ecb83a-af88-4138-be3c-c0414fd7c336	2020-03-17	False	https://wfxl.com/news/local/dougherty-county-covid-19-task-force-updates-the-community-04-08-2020		True	https://www.albanyherald.com/news/dougherty-county-officials-plan-tougher-enforcement-of-covid-19-social-distancing-measures/article_68738c0c-7462-11ea-a415-43d20323afe0.html	2020-04-01	True	http://www.dougherty.ga.us/filestorage/1800/379008/379614/DOCOpresser_DCUpdateCOVID19_EOC050120.pdf	2020-03-22	True	http://dougherty.ga.us/filestorage/1800/379008/379614/DOCOpresser_DCUpdateCOVID19_EOC042920.pdf	2020-03-22	True	http://www.southwestgeorgiapublichealth.org/wp-content/uploads/2016/09/covid-19-site-tetsing-memo20apr20.pdf	2020-04-20	False	http://www.dougherty.ga.us/filestorage/1800/379008/379614/DOCOpresser_DCUpdateCOVID19_EOC050120.pdf		2020-05-04 23:46:15
13127	Glynn County, Georgia	True	http://www.glynn.k12.ga.us/news.cfm?story=9517&school=0	2020-03-13	False	https://thebrunswicknews.com/breaking/governor-to-allow-some-businesses-to-reopen/article_827f7f94-f797-55a9-bb4d-6a63fe29a186.html		False			True	https://www.glynncounty.org/DocumentCenter/View/66296/GovernorKempExecutiveOrder2020_04_20_re-openings	2020-03-13	True	https://www.glynncounty.org/DocumentCenter/View/66296/GovernorKempExecutiveOrder2020_04_20_re-openings	2020-03-13	True	https://glynn.maps.arcgis.com/apps/MapSeries/index.html?appid=5bcfaeeec67244228c88fa8cfc29afb7	2020-04-23				2020-05-05 00:03:27
13013	Barrow County, Georgia	True	https://www.barrow.k12.ga.us/updates/news/1679231/extended-school-closure-learning-from-home-update	2020-03-16	False			False			False			True		2020-03-13	True	https://www.wuga.org/post/northeast-health-district-begins-mobile-covid-19-testing#stream/0	2020-04-07				2020-05-05 00:18:05
18039	Elkhart County, Indiana	True	https://www.goshennews.com/across_indiana/elkhart-county-public-schools-to-close-in-response-to-covid-19-pandemic/article_3fa2ea4a-6637-11ea-bb2d-bf030bf4f881.html	2020-05-14	True	https://www.backontrack.in.gov/files/BackOnTrack-IN_WhatsOpen-Closed-stage1.pdf	2020-03-24	False	https://www.goshennews.com/news/police-news-driver-arrested-for-travel-order-violation/article_842fe758-742e-11ea-bb92-4bacdee90359.html	2020-04-01	True	https://www.elkharttruth.com/news/indiana-under-stay-at-home-order/article_5d8eda6a-6a6b-5ec5-81af-5d5ea737261f.html	2020-03-25	True	https://www.elkharttruth.com/news/indiana-under-stay-at-home-order/article_5d8eda6a-6a6b-5ec5-81af-5d5ea737261f.html	2020-03-25	True	https://www.goshennews.com/news/coronavirus/roundup-nine-virus-testing-sites-now-running-in-elkhart-county/article_9a8ec922-7f5c-11ea-88e5-f3a898e1f39d.html		False	http://www.interurbantrolley.com/		2020-05-05 12:30:49
5119	Pulaski County, Arkansas	True	https://www.pcssd.org/covid-19--16	2020-03-12	True	https://governor.arkansas.gov/images/uploads/executiveOrders/EO_20-13._.pdf	2020-03-26	True	https://governor.arkansas.gov/images/uploads/executiveOrders/EO_20-13._.pdf	2020-03-26	False			True	https://governor.arkansas.gov/images/uploads/executiveOrders/EO_20-13._.pdf	2020-03-26	False			False			2020-05-06 10:59:23
39017	Butler County, Ohio	True	http://education.ohio.gov/Topics/Student-Supports/Coronavirus/Frequently-Asked-Questions-Governor-DeWine%e2%80%99s-Scho	2020-03-12	True	https://coronavirus.ohio.gov/wps/portal/gov/covid-19/resources/news-releases-news-you-can-use/governor-dewine-orders-ohio-bars-restaurants-to-close	2020-03-15	False			True	https://coronavirus.ohio.gov/wps/portal/gov/covid-19/resources/news-releases-news-you-can-use/ohio%2B-issues-stay-at-home-order-new-restrictions-placed-on-day-cares-for-children	2020-03-22	True	https://content.govdelivery.com/attachments/OHOOD/2020/03/22/file_attachments/1407840/Stay%20Home%20Order.pdf	2020-03-22	False			False			2020-05-06 11:10:55
37067	Forsyth County, North Carolina	True	https://forsyth.cc/assets/documents/AmendedDeclarationofaStateofEmergency.pdf	2020-03-10	True	https://forsyth.cc/assets/documents/AmendedDeclarationofaStateofEmergency.pdf	2020-03-25	True	https://forsyth.cc/assets/documents/AmendedDeclarationofaStateofEmergency.pdf	2020-03-25	True	https://forsyth.cc/assets/documents/AmendedDeclarationofaStateofEmergency.pdf	2020-03-25	True	https://forsyth.cc/assets/documents/AmendedDeclarationofaStateofEmergency.pdf	2020-03-25	False			False			2020-05-06 11:27:02
41039	Lane County, Oregon	True	https://ce.naco.org/app/declarations/LaneCo-OR.pdf	2020-03-17	True	https://www.registerguard.com/news/20200323/gov-brown-orders-oregonians-to-stay-home-closes-more-businesses	2020-03-23	True	https://www.registerguard.com/news/20200323/gov-brown-orders-oregonians-to-stay-home-closes-more-businesses	2020-03-23	True	https://www.registerguard.com/news/20200323/gov-brown-orders-oregonians-to-stay-home-closes-more-businesses	2020-03-23	True	https://www.registerguard.com/news/20200323/gov-brown-orders-oregonians-to-stay-home-closes-more-businesses	2020-03-23	False			False			2020-05-06 11:33:12
18003	Allen County, Indiana	True	https://www.wboi.org/post/allen-county-schools-announce-closures-midst-covid-19#stream/0	2020-03-13	True	https://www.fwbusiness.com/covid-19/article_9f84ffbc-1edd-5102-b49b-3c73cb875c11.html	2020-03-25	True	https://www.indystar.com/story/news/politics/2020/03/24/indiana-stay-home-orders-what-happens-if-you-do-not-comply/2907663001/	2020-03-24	True	https://www.fwbusiness.com/covid-19/article_9f84ffbc-1edd-5102-b49b-3c73cb875c11.html	2020-03-31	True	https://www.fwbusiness.com/covid-19/article_9f84ffbc-1edd-5102-b49b-3c73cb875c11.html	2020-03-25	True	https://www.allencountyhealth.com/wp-content/uploads/2020/03/COVID-19-Screening-Numbers.pdf		False			2020-05-06 11:46:31
12097	Osceola County, Florida	True	https://www.osceola.org/news/osceola-county-update-covid-19.stml	2020-03-16	True	https://www.osceola.org/core/fileparse.php/7578/urlt/032520_Executive-Order-2-Shelter-in-Place-Osceola.pdf	2020-03-23	True	https://www.usatoday.com/story/news/politics/2020/04/02/coronavirus-police-fines-jail-breaking-stay-home-orders/5104704002/		False	https://www.tampabay.com/news/health/2020/04/29/florida-will-start-lifting-stay-at-home-orders-on-monday-gov-ron-desantis-says/		True	https://www.flgov.com/wp-content/uploads/orders/2020/EO_20-112.pdf	2020-05-04	True	http://osceola.floridahealth.gov/newsroom/2020/03/covid-19.html	2020-03-17	False			2020-05-06 11:54:16
48039	Brazoria County, Texas	True	https://www.brazoriacountytx.gov/home/showdocument?id=11831	2020-03-26	True	https://www.brazoriacountytx.gov/home/showdocument?id=11831	2020-03-26	False			False	https://www.brazoriacountytx.gov/home/showdocument?id=11831	2020-03-26	True	https://www.texastribune.org/2020/04/28/texas-reopening-restaurants-greg-abbott/	2020-05-01	True	https://www.brazoriacountytx.gov/home/showdocument?id=11827		False			2020-05-06 12:06:37
13031	Bulloch County, Georgia	True	https://www.bulloch.k12.ga.us/pf4/cms2/view_all_news?group_id=1581410719146	2020-03-19	False	https://www.statesboroherald.com/local/slowly-reopening/	2020-05-04	True	https://www.statesboroherald.com/local/boro-bar-closed-after-unlawful-opening-covid-non-compliance/	2020-05-05	True	https://www.statesboroga.gov/bulloch-county-coronavirus-update-and-latest-numbers	2020-03-20	True	https://statesborodowntown.com/2020/03/18/events-cancelled-downtown-statesboro-dsda/	2020-03-18	False						2020-05-06 19:23:00
13157	Jackson County, Georgia	True	https://www.jacksonschoolsga.org/letter-from-dr-howard-re-coronavirus/	2020-03-13	False	https://www.onlineathens.com/news/20200504/athens-businesses-tiptoe-into-reopening-as-coronavirus-restrictions-expire	2020-05-04	False			True	https://www.jacksoncountygov.com/676/Covid-19-Response	2020-03-18	True	https://www.onlineathens.com/news/20200504/athens-businesses-tiptoe-into-reopening-as-coronavirus-restrictions-expire	2020-03-18	True	https://www.mainstreetnews.com/braselton/news/covid-testing-in-jefferson-this-week-and-next-week/article_38e64984-fc7c-56a6-b989-fba7a8a88970.html	2020-05-04				2020-05-06 20:18:48
27009	Benton County, Minnesota	True	https://education.mn.gov/MDE/dse/health/covid19/	2020-03-18	True	https://mn.gov/governor/assets/3a.%20EO%2020-20%20FINAL%20SIGNED%20Filed_tcm1055-425020.pdf	2020-03-16	True	http://www.citypages.com/news/minnesota-ordered-to-shelter-in-place-for-two-weeks/569098891	2020-03-16	True	https://mn.gov/governor/assets/3a.%20EO%2020-20%20FINAL%20SIGNED%20Filed_tcm1055-425020.pdf	2020-03-16	True	https://mn.gov/governor/assets/3a.%20EO%2020-20%20FINAL%20SIGNED%20Filed_tcm1055-425020.pdf	2020-03-16	False			False			2020-05-06 20:27:46
27067	Kandiyohi County, Minnesota	True	https://education.mn.gov/MDE/dse/health/covid19/	2020-03-18	True	https://mn.gov/governor/assets/3a.%20EO%2020-20%20FINAL%20SIGNED%20Filed_tcm1055-425020.pdf	2020-03-16	True	https://mn.gov/governor/assets/3a.%20EO%2020-20%20FINAL%20SIGNED%20Filed_tcm1055-425020.pdf	2020-03-16	True	https://mn.gov/governor/assets/3a.%20EO%2020-20%20FINAL%20SIGNED%20Filed_tcm1055-425020.pdf	2020-03-16	False			True	https://mn.gov/covid19/for-minnesotans/if-sick/testing-locations/	2020-03-16	False			2020-05-06 20:28:22
27061	Itasca County, Minnesota	True	https://education.mn.gov/MDE/dse/health/covid19/	2020-03-18	True	https://mn.gov/governor/assets/3a.%20EO%2020-20%20FINAL%20SIGNED%20Filed_tcm1055-425020.pdf	2020-03-16	True	http://www.citypages.com/news/minnesota-ordered-to-shelter-in-place-for-two-weeks/569098891	2020-03-16	True	https://mn.gov/governor/assets/3a.%20EO%2020-20%20FINAL%20SIGNED%20Filed_tcm1055-425020.pdf	2020-03-16	True	https://mn.gov/governor/assets/3a.%20EO%2020-20%20FINAL%20SIGNED%20Filed_tcm1055-425020.pdf	2020-03-16	True	https://mn.gov/covid19/for-minnesotans/if-sick/testing-locations/	2020-03-16	False			2020-05-06 20:29:33
27049	Goodhue County, Minnesota	True	https://education.mn.gov/MDE/dse/health/covid19/	2020-03-18	True	https://mn.gov/governor/assets/3a.%20EO%2020-20%20FINAL%20SIGNED%20Filed_tcm1055-425020.pdf	2020-03-16	True	http://www.citypages.com/news/minnesota-ordered-to-shelter-in-place-for-two-weeks/569098891	2020-03-16	True	https://mn.gov/governor/assets/3a.%20EO%2020-20%20FINAL%20SIGNED%20Filed_tcm1055-425020.pdf	2020-03-16	True	https://mn.gov/governor/assets/3a.%20EO%2020-20%20FINAL%20SIGNED%20Filed_tcm1055-425020.pdf	2020-03-16	True	https://mn.gov/covid19/for-minnesotans/if-sick/testing-locations/	2020-03-16	False			2020-05-06 20:30:15
27007	Beltrami County, Minnesota	True	https://education.mn.gov/MDE/dse/health/covid19/	2020-03-18	True	https://mn.gov/governor/assets/3a.%20EO%2020-20%20FINAL%20SIGNED%20Filed_tcm1055-425020.pdf	2020-03-16	True	http://www.citypages.com/news/minnesota-ordered-to-shelter-in-place-for-two-weeks/569098891	2020-03-16	True	https://mn.gov/governor/assets/3a.%20EO%2020-20%20FINAL%20SIGNED%20Filed_tcm1055-425020.pdf	2020-03-16	True	https://mn.gov/governor/assets/3a.%20EO%2020-20%20FINAL%20SIGNED%20Filed_tcm1055-425020.pdf	2020-03-16	True	https://mn.gov/covid19/for-minnesotans/if-sick/testing-locations/	2020-03-16	False			2020-05-06 20:30:53
27169	Winona County, Minnesota	True	https://education.mn.gov/MDE/dse/health/covid19/	2020-03-18	True	https://mn.gov/governor/assets/3a.%20EO%2020-20%20FINAL%20SIGNED%20Filed_tcm1055-425020.pdf	2020-03-16	True	http://www.citypages.com/news/minnesota-ordered-to-shelter-in-place-for-two-weeks/569098891	2020-03-16	True	https://mn.gov/governor/assets/3a.%20EO%2020-20%20FINAL%20SIGNED%20Filed_tcm1055-425020.pdf	2020-03-16	True	https://mn.gov/governor/assets/3a.%20EO%2020-20%20FINAL%20SIGNED%20Filed_tcm1055-425020.pdf	2020-03-16	True	https://mn.gov/covid19/for-minnesotans/if-sick/testing-locations/	2020-03-16	False			2020-05-06 20:31:28
27025	Chisago County, Minnesota	True	https://education.mn.gov/MDE/dse/health/covid19/	2020-03-18	True	https://mn.gov/governor/assets/3a.%20EO%2020-20%20FINAL%20SIGNED%20Filed_tcm1055-425020.pdf	2020-03-16	True	http://www.citypages.com/news/minnesota-ordered-to-shelter-in-place-for-two-weeks/569098891	2020-03-16	True	https://mn.gov/governor/assets/3a.%20EO%2020-20%20FINAL%20SIGNED%20Filed_tcm1055-425020.pdf	2020-03-16	True	https://mn.gov/governor/assets/3a.%20EO%2020-20%20FINAL%20SIGNED%20Filed_tcm1055-425020.pdf	2020-03-16	False			False			2020-05-06 20:32:27
27111	Otter Tail County, Minnesota	True	https://education.mn.gov/MDE/dse/health/covid19/	2020-03-18	True	https://mn.gov/governor/assets/3a.%20EO%2020-20%20FINAL%20SIGNED%20Filed_tcm1055-425020.pdf	2020-03-16	True	http://www.citypages.com/news/minnesota-ordered-to-shelter-in-place-for-two-weeks/569098891	2020-03-16	True	https://mn.gov/governor/assets/3a.%20EO%2020-20%20FINAL%20SIGNED%20Filed_tcm1055-425020.pdf	2020-03-16	True	https://mn.gov/governor/assets/3a.%20EO%2020-20%20FINAL%20SIGNED%20Filed_tcm1055-425020.pdf	2020-03-16	True	https://mn.gov/covid19/for-minnesotans/if-sick/testing-locations/	2020-03-16	False			2020-05-06 20:33:06
27027	Clay County, Minnesota	True	https://education.mn.gov/MDE/dse/health/covid19/	2020-03-18	True	https://mn.gov/governor/assets/3a.%20EO%2020-20%20FINAL%20SIGNED%20Filed_tcm1055-425020.pdf	2020-03-16	True	http://www.citypages.com/news/minnesota-ordered-to-shelter-in-place-for-two-weeks/569098891	2020-03-16	True	https://mn.gov/governor/assets/3a.%20EO%2020-20%20FINAL%20SIGNED%20Filed_tcm1055-425020.pdf	2020-03-16	True	https://mn.gov/governor/assets/3a.%20EO%2020-20%20FINAL%20SIGNED%20Filed_tcm1055-425020.pdf	2020-03-16	True	https://mn.gov/covid19/for-minnesotans/if-sick/testing-locations/	2020-03-16	False			2020-05-06 20:33:43
27035	Crow Wing County, Minnesota	True	https://education.mn.gov/MDE/dse/health/covid19/	2020-03-18	True	https://mn.gov/governor/assets/3a.%20EO%2020-20%20FINAL%20SIGNED%20Filed_tcm1055-425020.pdf	2020-03-16	True	http://www.citypages.com/news/minnesota-ordered-to-shelter-in-place-for-two-weeks/569098891	2020-03-16	True	https://mn.gov/governor/assets/3a.%20EO%2020-20%20FINAL%20SIGNED%20Filed_tcm1055-425020.pdf	2020-03-16	True	https://mn.gov/governor/assets/3a.%20EO%2020-20%20FINAL%20SIGNED%20Filed_tcm1055-425020.pdf	2020-03-16	True	https://mn.gov/covid19/for-minnesotans/if-sick/testing-locations/	2020-03-16	False			2020-05-06 20:34:16
28145	Union County, Mississippi	True	https://www.mdek12.org/OSOS/School-Closures	2020-03-16	True	https://www.msema.org/news/city-and-county-shutdowns-due-to-covid-19/	2020-04-01	False			True	https://www.msema.org/news/city-and-county-shutdowns-due-to-covid-19/	2020-04-01	True	https://www.msema.org/news/city-and-county-shutdowns-due-to-covid-19/	2020-04-01	True	https://www.tapinto.net/towns/cranford/categories/press-releases/articles/union-county-covid-19-test-center-to-surpass-3-000-tests-since-opening-14	2020-03-23	False			2020-05-07 14:36:26
28163	Yazoo County, Mississippi	True	https://www.mdek12.org/OSOS/School-Closures	2020-03-16	True	https://www.msema.org/news/city-and-county-shutdowns-due-to-covid-19/	2020-04-01	False			True	https://www.msema.org/news/city-and-county-shutdowns-due-to-covid-19/	2020-04-01	True	https://www.msema.org/news/city-and-county-shutdowns-due-to-covid-19/	2020-04-01	True	https://www.yazooherald.net/front-page-slideshow/new-telehealth-app-drive-through-specimen-collection-speed-covid-19-testing#sthash.4CObhC3u.dpbs	2020-03-23	False			2020-05-07 14:42:08
28137	Tate County, Mississippi	True	https://www.mdek12.org/OSOS/School-Closures	2020-03-16	True	https://www.msema.org/news/city-and-county-shutdowns-due-to-covid-19/	2020-04-01	False			True	https://www.msema.org/news/city-and-county-shutdowns-due-to-covid-19/	2020-04-01	True	https://www.msema.org/news/city-and-county-shutdowns-due-to-covid-19/	2020-04-01	False			False			2020-05-07 14:53:21
13285	Troup County, Georgia	True	https://www.troup.k12.ga.us/Content/22518	2020-03-13	False		2020-05-04	False			False		2020-05-04	True	https://www.ajc.com/blog/atlanta-restaurants/live-updates-metro-atlanta-restaurants-reopen-dining-rooms/7a7GaDzpyr5E15t3BRrvdJ/		False						2020-05-07 18:52:42
13295	Walker County, Georgia	True	http://www.walkerschools.org/wp-content/uploads/2020/05/Walker-County-Schools-End-of-the-Year-Update-2020.pdf	2020-03-13	False		2020-05-04	False			False			True	https://www.ajc.com/blog/politics/kemp-releases-standards-for-restaurants-resume-dine-service/TYEm2nEFOL2FQuW8Fw7uEK/?ecmp=restaurant&utm_medium=social&utm_source=restaurant_fb	2020-05-04	False						2020-05-07 19:06:58
13047	Catoosa County, Georgia	True	https://www.catoosa.k12.ga.us/	2020-03-13	False	https://www.catoosa.com/corona-covid-19	2020-05-04	False			False	https://www.catoosa.com/corona-covid-19	2020-05-04	True	https://madmimi.com/p/2327a01?pact=835347-158113064-11554464723-3098661f8e8310162588201780d9e5a11a48e32b&plusone_share=true#	2020-05-04	True	https://newschannel9.com/news/local/northwest-georgia-community-offered-free-covid-19-testing-in-catoosa-county	2020-05-08				2020-05-07 19:35:54
8085	Montrose County, Colorado	True	https://www.montrosepress.com/free_access/schools-closed-until-april-out-of-abundance-of-caution-concerning-coronavirus-19/article_d57f5a9c-6594-11ea-ae28-e7dd2b95ce75.html	2020-03-13	True	https://www.usnews.com/news/best-states/colorado/articles/2020-03-23/national-guard-to-conduct-mobile-testing-in-montrose-county	2020-03-24	False			True	https://www.usnews.com/news/best-states/colorado/articles/2020-03-23/national-guard-to-conduct-mobile-testing-in-montrose-county	2020-03-24	True	https://durangoherald.com/articles/318114	2020-03-13	False			False			2020-05-08 13:25:45
8085	Montrose County, Colorado	True	https://www.montrosepress.com/free_access/schools-closed-until-april-out-of-abundance-of-caution-concerning-coronavirus-19/article_d57f5a9c-6594-11ea-ae28-e7dd2b95ce75.html	2020-03-13	False	https://cityofmontrose.org/732/Businesses-Resources	2020-05-01	False			True	https://www.usnews.com/news/best-states/colorado/articles/2020-03-23/national-guard-to-conduct-mobile-testing-in-montrose-county	2020-03-24	True	https://durangoherald.com/articles/318114	2020-03-13	False			False			2020-05-08 13:31:30
8029	Delta County, Colorado	True	http://www.deltaschools.com/district-articles.php?q=1133	2020-03-16	True	https://www.usnews.com/news/best-states/colorado/articles/2020-03-23/national-guard-to-conduct-mobile-testing-in-montrose-county	2020-03-24	False			True	https://www.usnews.com/news/best-states/colorado/articles/2020-03-23/national-guard-to-conduct-mobile-testing-in-montrose-county	2020-03-24	True	https://durangoherald.com/articles/318114	2020-03-13	False			False			2020-05-08 13:38:25
8029	Delta County, Colorado	True	http://www.deltaschools.com/district-articles.php?q=1133	2020-03-16	False	http://www.deltacounty.com/COVID-19	2020-05-01	False			True	https://www.usnews.com/news/best-states/colorado/articles/2020-03-23/national-guard-to-conduct-mobile-testing-in-montrose-county	2020-03-23	True	https://durangoherald.com/articles/318114	2020-03-13	False			False			2020-05-08 13:40:25
8117	Summit County, Colorado	True		2020-03-16	True	https://www.usnews.com/news/best-states/colorado/articles/2020-03-23/national-guard-to-conduct-mobile-testing-in-montrose-county	2020-03-23	False			True	https://www.usnews.com/news/best-states/colorado/articles/2020-03-23/national-guard-to-conduct-mobile-testing-in-montrose-county	2020-03-23	True	https://durangoherald.com/articles/318114	2020-03-13	False			False			2020-05-08 13:51:33
8117	Summit County, Colorado	True	https://www.9news.com/article/news/health/coronavirus/27j-schools-closed-after-positive-covid-19-test/73-a398322c-1462-4bb7-ac22-107b10ba7341	2020-03-16	False	https://www.summitdaily.com/news/summit-county-requires-businesses-to-submit-plans-for-social-distancing/	2020-05-01	False			True	https://www.usnews.com/news/best-states/colorado/articles/2020-03-23/national-guard-to-conduct-mobile-testing-in-montrose-county	2020-03-23	True	https://durangoherald.com/articles/318114	2020-03-13	False			False			2020-05-08 13:53:23
8039	Elbert County, Colorado	True	https://www.denverpost.com/2020/03/11/colorado-schools-closed-coronavirus/	2020-03-16	True	https://www.usnews.com/news/best-states/colorado/articles/2020-03-23/national-guard-to-conduct-mobile-testing-in-montrose-county	2020-03-23	False			True	https://www.usnews.com/news/best-states/colorado/articles/2020-03-23/national-guard-to-conduct-mobile-testing-in-montrose-county	2020-03-23	True	https://durangoherald.com/articles/318114	2020-03-13	False			False			2020-05-08 14:12:57
8039	Elbert County, Colorado	True	https://www.denverpost.com/2020/03/11/colorado-schools-closed-coronavirus/	2020-03-16	False	https://elbertcountynews.net/stories/colorados-safer-at-home-order-whats-allowed-whats-open,298235	2020-05-01	False			True	https://www.usnews.com/news/best-states/colorado/articles/2020-03-23/national-guard-to-conduct-mobile-testing-in-montrose-county	2020-03-23	True	https://durangoherald.com/articles/318114	2020-03-13	False			False			2020-05-08 14:14:55
8087	Morgan County, Colorado	True	https://www.denverpost.com/2020/03/18/colorado-schools-closed-coronavirus-2/	2020-03-16	True	https://www.usnews.com/news/best-states/colorado/articles/2020-03-23/national-guard-to-conduct-mobile-testing-in-montrose-county	2020-03-23	False			True	https://www.usnews.com/news/best-states/colorado/articles/2020-03-23/national-guard-to-conduct-mobile-testing-in-montrose-county	2020-03-23	True	https://durangoherald.com/articles/318114	2020-03-13	False			False			2020-05-08 14:19:38
8087	Morgan County, Colorado	True	https://www.denverpost.com/2020/03/18/colorado-schools-closed-coronavirus-2/	2020-03-16	False	https://www.fortmorgantimes.com/2020/04/20/colorado-coronavirus-covid-stay-at-home-order-ends/	2020-05-01	False			True	https://www.usnews.com/news/best-states/colorado/articles/2020-03-23/national-guard-to-conduct-mobile-testing-in-montrose-county	2020-03-23	True	https://durangoherald.com/articles/318114	2020-03-13	False			False			2020-05-08 14:21:32
48091	Comal County, Texas	True	http://herald-zeitung.com/community_alert/article_c5fc33ce-656c-11ea-b0fe-4bf5a3f0eb6c.html	2020-03-16	True	https://kvia.com/news/texas/2020/03/31/watch-live-gov-abbott-gives-latest-on-texas-efforts-to-combat-coronavirus/	2020-04-02	True	http://herald-zeitung.com/community_alert/article_8b6218ec-7605-11ea-a0b0-f30cd0c69ffe.html	2020-04-03	True	https://gov.texas.gov/news/post/governor-abbott-issues-executive-order-implementing-essential-services-and-activities-protocols	2020-04-02	True	https://www.houstonpublicmedia.org/articles/news/texas/2020/03/19/364739/gov-abbott-closes-schools-bars-and-restaurants-limits-gatherings-amid-covid-19-outbreak/	2020-03-20	True	https://www.ksat.com/news/local/2020/04/24/comal-county-residents-can-get-tested-for-covid-19-at-drive-thru-testing-site/	2020-04-30	False			2020-05-08 14:54:37
48091	Comal County, Texas				False	https://www.northstarmeetingsgroup.com/News/Industry/Coronavirus-countries-cities-ban-events-meetings	2020-05-01																2020-05-08 15:06:04
36093	Schenectady County, New York	True	https://dailygazette.com/article/2020/03/13/cuomo-school-closure-is-a-local-decision	2020-03-13	True	https://www.pillsburylaw.com/en/news-and-insights/new-york-covid-19-nonessential.html	2020-03-22	False			True	https://www.pillsburylaw.com/en/news-and-insights/new-york-covid-19-nonessential.html	2020-03-22	True	https://www.schenectadycounty.com/publichealth	2020-03-12	True	https://www.timesunion.com/news/article/Schenectady-County-opens-first-COVID-19-test-site-15223694.php	2020-04-24	False			2020-05-08 15:27:15
42055	Franklin County, Pennsylvania	True	https://www.heraldmailmedia.com/news/special/coronavirus/chambersburg-schools-closing-for-two-weeks/article_9cf55ba0-e507-5531-bcd8-0865cd4e2f90.html	2020-03-17	True	https://www.mcall.com/coronavirus/mc-nws-pa-wolf-mandatory-shutdown-20200319-jgrxxz474vhfvcdgn34unitw4m-story.html	2020-03-19	False			True	https://www.publicopiniononline.com/story/news/local/2020/03/31/coronavirus-pa-franklin-county-added-stay-home-order/5095993002/	2020-03-31	True	https://www.publicopiniononline.com/story/news/local/2020/03/31/coronavirus-pa-franklin-county-added-stay-home-order/5095993002/	2020-03-31	True	https://www.heraldmailmedia.com/news/special/coronavirus/keystone-health-opens-covid-19-testing-site-in-downtown-chambersburg/article_f74cbd87-7fc1-5bc9-aa9a-73fd486a5dbf.html	2020-04-28	False			2020-05-08 16:16:19
26021	Berrien County, Michigan	True	https://www.clickondetroit.com/news/local/2020/03/13/all-michigan-k-12-schools-to-close-due-to-coronavirus-concerns-officials-say/	2020-03-16	True	https://wdet.org/posts/2020/03/23/89388-michigan-announces-stay-at-home-order-schools-to-remain-closed-until-april-13/	2020-03-24	True	https://www.wsjm.com/2020/05/01/health-department-sheriffs-department-give-covid-update/	2020-05-01	True	https://wdet.org/posts/2020/03/23/89388-michigan-announces-stay-at-home-order-schools-to-remain-closed-until-april-13/	2020-03-24	True	http://berriencounty.org/DocumentCenter/View/10950/COVID-19-Community-Partner-Update-3-12-20_Final?bidId=	2020-03-13	True	https://www.leaderpub.com/2020/04/13/new-covid-19-drive-thru-testing-site-opened-in-berrien-county/	2020-04-13	True	http://www.berriencounty.org/CivicAlerts.aspx?AID=1593	2020-03-18	2020-05-08 16:33:54
13255	Spalding County, Georgia	True	http://www.spalding.k12.ga.us/Students--Parents/Coronavirus-Information-and-Resources/index.html	2020-03-13	False	https://griffindailynews.com/news/21773/businesses-slowly-begin-to-reopen/	2020-05-04	False			False		2020-05-04	True	https://griffindailynews.com/news/21773/businesses-slowly-begin-to-reopen/	2020-04-24	True	https://www.district4health.org/testing-now-available-to-all-georgians/	2020-05-08				2020-05-08 17:57:41
25015	Hampshire County, Massachusetts	True	https://www.wwlp.com/news/local-news/hampshire-county/easthampton-and-northampton-public-schools-closing-for-two-weeks-due-to-coronavirus-concerns/	2020-03-16	True	https://www.westernmassnews.com/news/baker-non-essential-business-to-close-physical-sites-stay-at-home-advisory-issued/article_d0d82ae0-6d10-11ea-80a2-7702e3dfc592.html	2020-03-24	False			True	https://www.westernmassnews.com/news/baker-stay-at-home-advisory-non-essential-business-closures-extended-to-may-4/article_aab59a2a-737b-11ea-ba9b-a7fa9f23b62e.html	2020-03-24	True	https://www.gazettenet.com/Massachusetts-bans-gatherings-of-250-or-more-amid-outbreak-33323172	2020-03-14	False			False			2020-05-08 22:07:42
37035	Catawba County, North Carolina	True	https://www.ccs-coronavirus.net/older-news.html	2020-03-16	True	http://www.catawbacountync.gov/county-services/public-health/coronavirus-19/	2020-03-17	False			True	http://www.catawbacountync.gov/news/faq-statewide-stay-at-home-order/	2020-03-03	True	http://www.catawbacountync.gov/county-services/public-health/coronavirus-19/	2020-03-30	False			False			2020-05-08 22:24:14
51510	Alexandria city, Virginia	True	http://www.acpsk12.org/news/?p=16235&utm_source=rss&utm_medium=rss&utm_campaign=governor-announces-all-schools-closed-for-the-remainder-of-the-school-year	2020-03-23	True	https://alexandrialivingmagazine.com/news/virginia-coronavirus-update-march-22/	2020-03-23	False			True	https://www.alexandriava.gov/health/info/default.aspx?id=114727#stayhome	2020-03-23	True	https://www.alexandriava.gov/health/info/default.aspx?id=114727#stayhome	2020-03-23	False			False			2020-05-08 22:33:48
26147	St. Clair County, Michigan	True	https://www.thetimesherald.com/story/news/2020/03/12/schools-plan-additional-measures-response-coronavirus/5034305002/	2020-03-16	True	https://www.thetimesherald.com/story/news/2020/03/23/stay-home-order-issued-response-coronavirus-local-officials-unsure-full-impact/2899167001/	2020-03-24	True	https://www.freep.com/story/news/local/michigan/2020/04/02/coronavirus-covid-19-stay-at-home-violators-face-civil-fine/5119105002/	2020-04-02	True	https://www.thetimesherald.com/story/news/2020/03/23/stay-home-order-issued-response-coronavirus-local-officials-unsure-full-impact/2899167001/	2020-03-24	True	https://www.stclaircounty.org/offices/health/Covid19.aspx	2020-03-24	True	https://www.stclaircounty.org/offices/health/forms/COVID19Testing.pdf		False			2020-05-08 22:48:20
36083	Rensselaer County, New York	True	https://www.troyrecord.com/news/local-news/troy-csd-among-rensselaer-county-schools-closed-starting-this-week/article_c43807c6-66c4-11ea-afd7-cf289f243970.html	2020-03-28	True	https://dailygazette.com/article/2020/03/20/cuomo-orders-sweeping-new-limits-as-covid-19-infects-7-102-in-state	2020-03-23	False						True	https://www.rensco.com/coronainfo/	2020-03-23	False	https://spectrumlocalnews.com/nys/capital-region/coronavirus/2020/05/05/rensselaer-county-covid-19-testing		False			2020-05-09 08:02:13
26075	Jackson County, Michigan	True	https://www.mlive.com/public-interest/2020/04/whitmer-orders-all-michigan-schools-to-remain-closed-through-academic-year-as-coronavirus-cases-surge.html	2020-03-16	True	https://www.co.jackson.mi.us/CivicAlerts.aspx?CID=71	2020-03-24	False			True	https://www.co.jackson.mi.us/CivicAlerts.aspx?CID=71	2020-03-24	True	https://www.co.jackson.mi.us/CivicAlerts.aspx?CID=71	2020-03-24	True	https://www.co.jackson.mi.us/CivicAlerts.aspx?AID=318	2020-04-13	False			2020-05-09 08:19:10
18081	Johnson County, Indiana	True	https://www.indystar.com/story/news/education/2020/03/13/coronavirus-school-closures-around-indianapolis-see-list/5040561002/	2020-03-16	True	https://www.wfyi.org/news/articles/johnson-county-updates-local-covid-19-guidelines-and-restrictions	2020-04-02	False			True	https://www.wfyi.org/news/articles/johnson-county-updates-local-covid-19-guidelines-and-restrictions	2020-04-02	True	http://co.johnson.in.us/health/	2020-03-25	False			False			2020-05-09 08:29:38
6031	Kings County, California	True	https://hanfordsentinel.com/news/local/update-kings-county-schools-closed-through-april/article_d4c9adc0-25fc-5a69-a5c2-9da86003940c.html	2020-03-16	True	https://covid19.ca.gov/stay-home-except-for-essential-needs/	2020-03-19	True	https://kmph.com/news/local/kings-county-planning-to-have-law-enforcement-make-sure-people-follow-stay-at-home-order	2020-04-01	True	https://covid19.ca.gov/stay-home-except-for-essential-needs/	2020-03-19	True	https://www.gov.ca.gov/2020/03/11/california-public-health-experts-mass-gatherings-should-be-postponed-or-canceled-statewide-to-slow-the-spread-of-covid-19/	2020-03-11	True	https://abc30.com/kings-county-coronavirus-news-covid-19-testing-facilities-central-valley/6142675/	2020-05-04	False			2020-05-09 11:28:54
6031	Kings County, California				False	https://covid19.ca.gov/stay-home-except-for-essential-needs/	2020-05-08																2020-05-09 11:29:27
51179	Stafford County, Virginia	True	https://potomaclocal.com/2020/03/14/statewide-school-shutdown-stafford-on-spring-break-will-have-new-info-forthcoming/	2020-03-16	True	https://www.governor.virginia.gov/newsroom/all-releases/2020/march/headline-855292-en.html	2020-03-24	False			True	https://www.governor.virginia.gov/newsroom/all-releases/2020/march/headline-855292-en.html	2020-03-24	True	https://www.governor.virginia.gov/newsroom/all-releases/2020/march/headline-855292-en.html	2020-03-24	False			False			2020-05-09 11:44:46
33013	Merrimack County, New Hampshire	True	https://boston.cbslocal.com/2020/03/15/coronavirus-new-hampshire-schools-closed-news-updates-covid-19-latest/	2020-03-16	True	https://www.governor.nh.gov/news-media/emergency-orders/documents/emergency-order-17-1.pdf	2020-03-27	False			True	https://www.governor.nh.gov/news-media/emergency-orders/documents/emergency-order-17-1.pdf	2020-03-27	True	https://www.governor.nh.gov/news-media/emergency-orders/documents/emergency-order-17-1.pdf	2020-03-16	False			True	https://www.wmur.com/article/concord-coach-lines-to-suspend-all-operations-coronavirus/31933954#	2020-03-28	2020-05-09 11:55:53
19103	Johnson County, Iowa	True	https://www.desmoinesregister.com/story/news/education/2020/03/31/coronavirus-iowa-schools-extended-shutdown-covid-19-public-education-closures/5097435002/	2020-03-15	True	https://ktiv.com/2020/03/26/watch-live-at-230pm-gov-reynolds-gives-update-on-covid-19-in-iowa-2/	2020-03-26	False			False			True	https://www.desmoinesregister.com/story/news/health/2020/03/17/coronavirus-iowa-reynolds-state-public-health-emergency-covid-19-social-distancing/5067571002/	2020-03-17	False			False			2020-05-09 12:15:08
13059	Clarke County, Georgia	True	https://gov.georgia.gov/document/2020-executive-order/04012001/download	2020-03-18	True	https://georgia.gov/covid-19-state-services-georgia/covid-19-statewide-shelter-place-order	2020-03-23	False			True	https://gov.georgia.gov/document/2020-executive-order/03232001/download	2020-03-23	True	https://gov.georgia.gov/document/2020-executive-order/03232001/download	2020-03-23	True	https://publichealthathens.com/wp/programs/infectious-disease/coronavirus-covid-19-information/covid-19-nurse-screening-hotline/		False	https://www.athensclarkecounty.com/199/Transit		2020-05-09 12:28:13
24043	Washington County, Maryland	True	https://www.heraldmailmedia.com/news/education/washington-county-public-schools-posts-information-in-response-to-closing/article_0bf46cb6-6c25-5f66-b3fd-165b532e8aa3.html	2020-03-16	True	https://governor.maryland.gov/2020/03/23/governor-hogan-announces-closure-of-all-non-essential-businesses-175-million-relief-package-for-workers-and-small-businesses-affected-by-covid-19/	2020-03-23	False			True	https://governor.maryland.gov/wp-content/uploads/2020/03/Gatherings-FOURTH-AMENDED-3.30.20.pdf	2020-03-30	True	https://governor.maryland.gov/2020/03/12/governor-hogan-announces-major-actions-to-protect-public-health-limit-spread-of-covid-19-pandemic/	2020-03-12	False			False			2020-05-09 12:29:07
13059	Clarke County, Georgia				False	https://www.georgia.org/covid19bizguide	2020-05-01																2020-05-09 12:31:22
13045	Carroll County, Georgia	True	https://gov.georgia.gov/document/2020-executive-order/04012001/download	2020-03-16	True	https://georgia.gov/covid-19-state-services-georgia/covid-19-statewide-shelter-place-order	2020-03-23	False			True	https://georgia.gov/covid-19-state-services-georgia/covid-19-statewide-shelter-place-order	2020-03-23	True	https://georgia.gov/covid-19-state-services-georgia/covid-19-statewide-shelter-place-order	2020-03-23	False						2020-05-09 12:44:00
13045	Carroll County, Georgia				False	https://www.georgia.org/covid19bizguide	2020-05-01				False	https://www.georgia.org/covid19bizguide	2020-05-01										2020-05-09 12:45:13
13185	Lowndes County, Georgia	True	https://gov.georgia.gov/document/2020-executive-order/04012001/download	2020-03-16	True	https://georgia.gov/covid-19-state-services-georgia/covid-19-statewide-shelter-place-order	2020-03-23	False			True	https://georgia.gov/covid-19-state-services-georgia/covid-19-statewide-shelter-place-order	2020-03-23	True	https://georgia.gov/covid-19-state-services-georgia/covid-19-statewide-shelter-place-order	2020-03-23	True	https://southhealthdistrict.com/2020/05/free-covid-19-testing-available-across-south-health-district/					2020-05-09 12:50:02
13185	Lowndes County, Georgia				False	https://www.georgia.org/covid19bizguide	2020-05-12	False			False	https://www.georgia.org/covid19bizguide	2020-05-01	True									2020-05-09 12:51:55
13113	Fayette County, Georgia	True	https://gov.georgia.gov/document/2020-executive-order/04012001/download	2020-03-16	False	https://georgia.gov/covid-19-state-services-georgia/covid-19-statewide-shelter-place-order	2020-03-23	False			True	https://georgia.gov/covid-19-state-services-georgia/covid-19-statewide-shelter-place-order	2020-03-23	True	https://georgia.gov/covid-19-state-services-georgia/covid-19-statewide-shelter-place-order	2020-03-23	False						2020-05-09 12:55:58
30031	Gallatin County, Montana				False	https://www.georgia.org/covid19bizguide	2020-05-01				False	https://www.georgia.org/covid19bizguide	2020-05-01										2020-05-09 12:56:42
13217	Newton County, Georgia	True	https://gov.georgia.gov/document/2020-executive-order/04012001/download	2020-03-16	True	https://georgia.gov/covid-19-state-services-georgia/covid-19-statewide-shelter-place-order	2020-03-23	False			True	https://georgia.gov/covid-19-state-services-georgia/covid-19-statewide-shelter-place-order	2020-03-23	True	https://georgia.gov/covid-19-state-services-georgia/covid-19-statewide-shelter-place-order	2020-03-23	True	https://www.gnrhealth.com/covid-19-info/					2020-05-09 12:59:59
13217	Newton County, Georgia				False	https://www.georgia.org/covid19bizguide	2020-05-01				False	https://www.georgia.org/covid19bizguide	2020-05-01										2020-05-09 13:00:33
13015	Bartow County, Georgia	True	https://gov.georgia.gov/document/2020-executive-order/04012001/download	2020-03-16	True	https://georgia.gov/covid-19-state-services-georgia/covid-19-statewide-shelter-place-order	2020-03-23	False			True	https://georgia.gov/covid-19-state-services-georgia/covid-19-statewide-shelter-place-order	2020-03-23	True	https://georgia.gov/covid-19-state-services-georgia/covid-19-statewide-shelter-place-order	2020-03-23	True	https://nwgapublichealth.org/free-covid-19-testing-now-available-at-four-northwest-georgia-sites-in-bartow-floyd-paulding-and-walker-counties/	2020-04-19				2020-05-09 13:04:44
13015	Bartow County, Georgia				False	https://www.georgia.org/covid19bizguide	2020-05-12				False	https://www.georgia.org/covid19bizguide	2020-05-01										2020-05-09 13:05:24
13313	Whitfield County, Georgia	True	https://gov.georgia.gov/document/2020-executive-order/04012001/download	2020-03-16	True	https://georgia.gov/covid-19-state-services-georgia/covid-19-statewide-shelter-place-order	2020-03-23	False			True	https://georgia.gov/covid-19-state-services-georgia/covid-19-statewide-shelter-place-order	2020-03-23	True	https://georgia.gov/covid-19-state-services-georgia/covid-19-statewide-shelter-place-order	2020-03-23	True	https://www.nghd.org/pr/34-/1175-update-now-3-locations-for-free-covid-19-testing-in-north-ga.html	2020-04-17				2020-05-09 13:08:39
13313	Whitfield County, Georgia					https://www.georgia.org/covid19bizguide	2020-05-01				False	https://www.georgia.org/covid19bizguide	2020-05-01										2020-05-09 13:09:09
13115	Floyd County, Georgia	True	https://gov.georgia.gov/document/2020-executive-order/04012001/download	2020-03-16	True	https://georgia.gov/covid-19-state-services-georgia/covid-19-statewide-shelter-place-order	2020-03-23	False			True	https://georgia.gov/covid-19-state-services-georgia/covid-19-statewide-shelter-place-order	2020-03-23	True	https://georgia.gov/covid-19-state-services-georgia/covid-19-statewide-shelter-place-order	2020-03-23	True	https://nwgapublichealth.org/free-covid-19-testing-now-available-at-four-northwest-georgia-sites-in-bartow-floyd-paulding-and-walker-counties/	2020-04-18				2020-05-09 13:11:23
13115	Floyd County, Georgia				False	https://www.georgia.org/covid19bizguide	2020-05-01				False	https://www.georgia.org/covid19bizguide	2020-05-01										2020-05-09 13:11:56
13297	Walton County, Georgia	True	https://gov.georgia.gov/document/2020-executive-order/04012001/download	2020-03-16	True	https://georgia.gov/covid-19-state-services-georgia/covid-19-statewide-shelter-place-order	2020-03-23	False			True	https://georgia.gov/covid-19-state-services-georgia/covid-19-statewide-shelter-place-order	2020-03-23	True	https://georgia.gov/covid-19-state-services-georgia/covid-19-statewide-shelter-place-order	2020-03-23				False			2020-05-09 13:14:47
13297	Walton County, Georgia				False	https://www.georgia.org/covid19bizguide	2020-05-01				False	https://www.georgia.org/covid19bizguide	2020-05-01										2020-05-09 13:15:16
13247	Rockdale County, Georgia	True	https://gov.georgia.gov/document/2020-executive-order/04012001/download	2020-03-16	True	https://georgia.gov/covid-19-state-services-georgia/covid-19-statewide-shelter-place-order	2020-03-23	False			True	https://georgia.gov/covid-19-state-services-georgia/covid-19-statewide-shelter-place-order	2020-03-23	True	https://georgia.gov/covid-19-state-services-georgia/covid-19-statewide-shelter-place-order	2020-03-23	True	https://www.wsbtv.com/news/local/rockdale-county/drive-thru-coronavirus-testing-site-open-up-rockdale-county/EXXWF2HYCZGJXDSWWBJUY2YPOQ/	2020-04-14				2020-05-09 13:19:12
13247	Rockdale County, Georgia				False	https://www.georgia.org/covid19bizguide	2020-05-01				False	https://www.georgia.org/covid19bizguide	2020-05-01										2020-05-09 13:20:05
37135	Orange County, North Carolina	True	https://nc50000429.schoolwires.net/site/default.aspx?PageType=3&DomainID=4&ModuleInstanceID=30&ViewID=6446EE88-D30C-497E-9316-3F8874B3E108&RenderLoc=0&FlexDataID=3128&PageID=1	2020-03-16	True	https://files.nc.gov/governor/documents/files/EO121-Stay-at-Home-Order-3.pdf	2020-03-27	False			True		2020-03-27	True	https://files.nc.gov/governor/documents/files/EO117-COVID-19-Prohibiting-Mass-Gathering-and-K12-School-Closure.pdf	2020-03-14	False			False			2020-05-09 13:23:58
37151	Randolph County, North Carolina	True	https://files.nc.gov/governor/documents/files/EO117-COVID-19-Prohibiting-Mass-Gathering-and-K12-School-Closure.pdf	2020-03-16	True	https://files.nc.gov/governor/documents/files/EO121-Stay-at-Home-Order-3.pdf	2020-03-27	False						True	https://files.nc.gov/governor/documents/files/EO117-COVID-19-Prohibiting-Mass-Gathering-and-K12-School-Closure.pdf	2020-03-14	False						2020-05-09 13:24:04
37019	Brunswick County, North Carolina	True	https://files.nc.gov/governor/documents/files/EO117-COVID-19-Prohibiting-Mass-Gathering-and-K12-School-Closure.pdf	2020-03-16	True	https://files.nc.gov/governor/documents/files/EO121-Stay-at-Home-Order-3.pdf	2020-03-27	False			True	https://files.nc.gov/governor/documents/files/EO121-Stay-at-Home-Order-3.pdf	2020-03-27	True	https://files.nc.gov/governor/documents/files/EO117-COVID-19-Prohibiting-Mass-Gathering-and-K12-School-Closure.pdf	2020-03-14	False			False			2020-05-09 13:24:09
37159	Rowan County, North Carolina	True	https://files.nc.gov/governor/documents/files/EO117-COVID-19-Prohibiting-Mass-Gathering-and-K12-School-Closure.pdf	2020-03-16	True	https://files.nc.gov/governor/documents/files/EO121-Stay-at-Home-Order-3.pdf	2020-03-27	False			True	https://files.nc.gov/governor/documents/files/EO121-Stay-at-Home-Order-3.pdf	2020-03-27	True	https://files.nc.gov/governor/documents/files/EO117-COVID-19-Prohibiting-Mass-Gathering-and-K12-School-Closure.pdf	2020-03-14	False			False			2020-05-09 13:24:12
37135	Orange County, North Carolina				False	https://governor.nc.gov/news/governor-cooper-announces-modified-stay-home-order-and-transition-phase-1-easing-restrictions	2020-05-05																2020-05-09 13:24:56
37151	Randolph County, North Carolina				False	https://governor.nc.gov/news/governor-cooper-announces-modified-stay-home-order-and-transition-phase-1-easing-restrictions	2020-05-05																2020-05-09 13:25:34
37019	Brunswick County, North Carolina				False	https://governor.nc.gov/news/governor-cooper-announces-modified-stay-home-order-and-transition-phase-1-easing-restrictions	2020-05-05																2020-05-09 13:25:43
37159	Rowan County, North Carolina				False	https://governor.nc.gov/news/governor-cooper-announces-modified-stay-home-order-and-transition-phase-1-easing-restrictions	2020-05-05																2020-05-09 13:25:56
48441	Taylor County, Texas	True	https://www.taylorisd.org/apps/news/article/1192105	2020-03-23	True	https://www.taylorcountytexas.org/DocumentCenter/View/2032/Court-Approved-Disaster-Declaration-Extension-3-31-2020?bidId=	2020-03-31	True	https://www.taylorcountytexas.org/DocumentCenter/View/2028/Taylor-County-Disaster-Declaration-3-26-20?bidId=	2020-03-26	True	https://www.taylorcountytexas.org/DocumentCenter/View/2032/Court-Approved-Disaster-Declaration-Extension-3-31-2020?bidId=	2020-03-31	True	https://www.taylorcountytexas.org/DocumentCenter/View/2028/Taylor-County-Disaster-Declaration-3-26-20?bidId=	2020-03-26	True	https://www.bigcountryhomepage.com/health/coronavirus/free-covid-19-testing-taking-place-in-taylor-county-tuesday-thursday/	2020-05-05	False	https://abilenetx.gov/414/CityLink		2020-05-09 13:48:44
9013	Tolland County, Connecticut	True	https://patch.com/connecticut/tolland/coronavirus-tolland-schools-closing-rec-schedules-altered	2020-03-16	True	https://dailyvoice.com/connecticut/fairfield/news/stay-safe-stay-home-connecticut-issues-order-to-non-essential-workers-amid-covid-19-outbreak/785346/	2020-03-23	False			True		2020-03-23	True	https://www.ctpost.com/news/coronavirus/article/Gov-Lamont-wants-disaster-declaration-from-Trump-15159208.php	2020-03-27	False			False			2020-05-09 13:49:16
48441	Taylor County, Texas				False	https://www.taylorcountytexas.org/DocumentCenter/View/2078/Resolution-Disaster-Declaration-Directives-5-1-20?bidId=	2020-05-01																2020-05-09 13:49:53
48381	Randall County, Texas	True	https://www.randallcounty.com/DocumentCenter/View/1147/Order-Re-Essential-Services-ExecutedPDF	2020-04-02	True	https://www.randallcounty.com/DocumentCenter/View/1147/Order-Re-Essential-Services-ExecutedPDF	2020-04-02	False			True	https://www.randallcounty.com/DocumentCenter/View/1147/Order-Re-Essential-Services-ExecutedPDF	2020-04-02	True	https://www.randallcounty.com/DocumentCenter/View/1147/Order-Re-Essential-Services-ExecutedPDF	2020-04-02	True	https://www.hppr.org/post/drive-thru-testing-covid-19-now-available-amarillo	2020-04-02	False			2020-05-09 13:59:34
48181	Grayson County, Texas	True	https://www.shermanisd.net/Page/9254	2020-03-17	False			False			False			False			True	https://www.heralddemocrat.com/news/20200501/walmart-starts-covid-19-testing-in-sherman	2020-05-04	False	https://tapsbus.com/get-a-ride-2/		2020-05-09 14:12:01
12117	Seminole County, Florida	True	http://www.seminolecountyfl.gov/departments-services/county-managers-office/prepare-seminole/emergencyevent.stml#schools	2020-03-13	True	http://www.seminolecountyfl.gov/departments-services/county-managers-office/prepare-seminole/emergencyevent.stml#businesses	2020-04-03	False			True	http://www.seminolecountyfl.gov/departments-services/county-managers-office/prepare-seminole/emergencyevent.stml#closure	2020-04-03	True	http://www.seminolecountyfl.gov/departments-services/county-managers-office/prepare-seminole/emergencyevent.stml#closure	2020-04-03	True	http://www.seminolecountyfl.gov/departments-services/county-managers-office/prepare-seminole/emergencyevent.stml#testing	2020-04-21	False	http://www.seminolecountyfl.gov/departments-services/county-managers-office/prepare-seminole/emergencyevent.stml#transportation		2020-05-09 14:14:05
12117	Seminole County, Florida				False	http://www.seminolecountyfl.gov/departments-services/county-managers-office/prepare-seminole/emergencyevent.stml#reopen	2020-05-04																2020-05-09 14:17:55
8059	Jefferson County, Colorado	True	https://www.jeffcopublicschools.org/services/health_services/coronavirus/covid_19_news/School_Buildings_Closed_3_16___3_20	2020-03-16	True	https://www.jeffco.us/DocumentCenter/View/20742/JCPH-Public-Health-Order-20-002---STAY-AT-HOME?bidId=	2020-03-26	True	https://lakewoodsentinel.com/stories/jefferson-county-issues-a-shelter-in-place-order-effective-thursday,296719?	2020-03-26	True	https://www.jeffco.us/CivicAlerts.aspx?AID=1147	2020-03-26	True	https://www.jeffco.us/CivicAlerts.aspx?AID=1140	2020-03-18	False	https://www.jeffco.us/public-health		False	https://www.rtd-denver.com/coronavirus		2020-05-09 16:04:08
48257	Kaufman County, Texas	True	https://www.kaufmanisd.net/district/departments/new-health-services/coronavirus-covid-19	2020-03-30	True	https://www.kaufmantx.org/DocumentCenter/View/2098/March-24-2020--Kaufman-County-Shelter-in-Place-Order	2020-03-24	True	https://www.kaufmantx.org/DocumentCenter/View/2098/March-24-2020--Kaufman-County-Shelter-in-Place-Order	2020-03-24	True	https://www.kaufmantx.org/2266/COVID-19-Information	2020-03-24	True	https://www.kaufmantx.org/DocumentCenter/View/2098/March-24-2020--Kaufman-County-Shelter-in-Place-Order	2020-03-24	False	https://www.arcgis.com/apps/webappviewer/index.html?id=8bf7c6a436a64bfe9a5ce25be580e4ff&extent=-11921430.6694%2C2971608.7338%2C-10335209.4584%2C3926765.8392%2C102100		False	https://www.startransit.org		2020-05-09 16:41:27
48257	Kaufman County, Texas				False	https://drive.google.com/file/d/1OmVdoDHJArZk-iCNGqLqhrO-PBtIjK6r/view																	2020-05-09 16:43:11
48485	Wichita County, Texas	True	https://www.wfisd.net/covid19	2020-03-30	True	https://wichitacountytx.com/download/6th-amended-declaration-of-disaster-in-wichita-county-covid-19/?wpdmdl=2807&refresh=5eb716ea5d4bd1589057258	2020-04-17	True	https://wichitacountytx.com/download/6th-amended-declaration-of-disaster-in-wichita-county-covid-19/?wpdmdl=2807&refresh=5eb716ea5d4bd1589057258	2020-04-17	True	https://wichitacountytx.com/download/6th-amended-declaration-of-disaster-in-wichita-county-covid-19/?wpdmdl=2807&refresh=5eb716ea5d4bd1589057258	2020-04-17	True	https://wichitacountytx.com/download/6th-amended-declaration-of-disaster-in-wichita-county-covid-19/?wpdmdl=2807&refresh=5eb716ea5d4bd1589057258	2020-04-17	True	https://www.newschannel6now.com/2020/03/19/drive-thru-coronavirus-testing-happening-wf/	2020-03-18	False			2020-05-09 16:55:14
48485	Wichita County, Texas				True	https://www.newschannel6now.com/2020/04/24/city-wichita-falls-hold-press-conference/	2020-04-24																2020-05-09 16:55:38
48183	Gregg County, Texas	True	https://www.co.gregg.tx.us/sites/default/files/files/GCCOVID19Response.pdf	2020-03-19	True	https://www.co.gregg.tx.us/sites/default/files/files/GCCOVID19%20Press%20Release.pdf	2020-03-26	False			True	https://www.co.gregg.tx.us/sites/default/files/files/GCCOVID19%20Press%20Release.pdf	2020-03-26	True			True	https://txdps.maps.arcgis.com/apps/webappviewer/index.html?id=8bf7c6a436a64bfe9a5ce25be580e4ff	2020-05-07	False			2020-05-09 17:04:11
48183	Gregg County, Texas				False	https://www.news-journal.com/news/coronavirus/mobile-testing-slated-next-week-for-gregg-county-salons-set-to-reopen-today/article_cfab07f4-906b-11ea-81ab-13baaa421fc1.html	2020-05-01																2020-05-09 17:06:13
24003	Anne Arundel County, Maryland	True	http://aacpsschools.org/pressr/?p=5651	2020-03-16	False			False			False			True	https://aahealth.org/3-12-20-anne-arundel-county-announces-new-covid-19-prevention-measures/	2020-03-12	True	https://aahealth.org/appt-only-covid19-testing-locations/	2020-05-11	False	https://www.aacounty.org/services-and-programs/bus-and-rail-transit		2020-05-09 17:09:39
22045	Iberia Parish, Louisiana	True	https://gov.louisiana.gov/index.cfm/newsroom/detail/2403	2020-03-16	True	https://gov.louisiana.gov/assets/Proclamations/2020/modified/33-JBE-2020-Public-Health-Emergency-COVID.pdf	2020-03-23	False			True	https://gov.louisiana.gov/assets/Proclamations/2020/modified/33-JBE-2020-Public-Health-Emergency-COVID.pdf	2020-03-23	True	https://gov.louisiana.gov/index.cfm/newsroom/detail/2403	2020-03-13	True	https://www.katc.com/news/iberia-parish/covid-19-screenings-begin-wednesday-in-new-iberia	2020-03-25				2020-05-09 17:10:38
22001	Acadia Parish, Louisiana	True	https://gov.louisiana.gov/index.cfm/newsroom/detail/2403	2020-03-16	True	https://gov.louisiana.gov/assets/Proclamations/2020/modified/33-JBE-2020-Public-Health-Emergency-COVID.pdf	2020-03-23	False			True	https://gov.louisiana.gov/assets/Proclamations/2020/modified/33-JBE-2020-Public-Health-Emergency-COVID.pdf	2020-03-23	True	https://gov.louisiana.gov/index.cfm/newsroom/detail/2403	2020-03-13	True	https://www.crowleypostsignal.com/news-local/covid-19-testing-now-being-held-rayne-civic-center	2020-04-13				2020-05-09 17:20:48
22113	Vermilion Parish, Louisiana	True	https://gov.louisiana.gov/index.cfm/newsroom/detail/2403	2020-03-16	True	https://gov.louisiana.gov/assets/Proclamations/2020/modified/33-JBE-2020-Public-Health-Emergency-COVID.pdf	2020-03-23	False			True	https://gov.louisiana.gov/assets/Proclamations/2020/modified/33-JBE-2020-Public-Health-Emergency-COVID.pdf	2020-03-23	True	https://gov.louisiana.gov/index.cfm/newsroom/detail/2403	2020-03-13	True	https://www.klfy.com/health/coronavirus/vermilion-parish-begins-covid-19-screening-and-testing-in-erath/	2020-03-26				2020-05-09 17:25:54
47147	Robertson County, Tennessee	False	https://www.tennessean.com/story/news/local/robertson/2020/03/18/robertson-county-schools-closed-coronavirus/2867121001/	2020-03-13	True	https://sos.tn.gov/products/division-publications/executive-orders-governor-bill-lee	2020-03-30	False			True	https://sos.tn.gov/products/division-publications/executive-orders-governor-bill-lee	2020-03-22	True	https://sos.tn.gov/products/division-publications/executive-orders-governor-bill-lee	2020-03-22	True	https://www.tennessean.com/story/news/local/robertson/2020/03/27/where-go-covid-19-testing-sumner-robertson-cheatham-counties/2920630001/	2020-03-20	False			2020-05-09 17:34:11
47147	Robertson County, Tennessee				False	https://sos.tn.gov/products/division-publications/executive-orders-governor-bill-lee	2020-04-28				False	https://sos.tn.gov/products/division-publications/executive-orders-governor-bill-lee	2020-04-24										2020-05-09 17:35:32
22099	St. Martin Parish, Louisiana	True	https://gov.louisiana.gov/index.cfm/newsroom/detail/2403	2020-03-16	True	https://gov.louisiana.gov/assets/Proclamations/2020/modified/33-JBE-2020-Public-Health-Emergency-COVID.pdf	2020-03-23	True			True	https://gov.louisiana.gov/assets/Proclamations/2020/modified/33-JBE-2020-Public-Health-Emergency-COVID.pdf	2020-03-23	True	https://gov.louisiana.gov/index.cfm/newsroom/detail/2403	2020-03-13							2020-05-09 17:35:57
22089	St. Charles Parish, Louisiana	True	https://gov.louisiana.gov/index.cfm/newsroom/detail/2403	2020-03-16	True	https://gov.louisiana.gov/assets/Proclamations/2020/modified/33-JBE-2020-Public-Health-Emergency-COVID.pdf	2020-03-23	False			True	https://gov.louisiana.gov/assets/Proclamations/2020/modified/33-JBE-2020-Public-Health-Emergency-COVID.pdf	2020-03-23	True	https://gov.louisiana.gov/index.cfm/newsroom/detail/2403	2020-03-13	True	https://www.stcharlesparish-la.gov/Home/Components/News/News/13080/26	2020-04-14				2020-05-09 17:41:01
47059	Greene County, Tennessee	True	https://www.wjhl.com/local-coronavirus-coverage/greeneville-city-schools-to-be-closed-until-april-3-due-to-virus-concerns-greene-county-return-date-yet-to-be-determined/	2020-03-16	True	https://sos.tn.gov/products/division-publications/executive-orders-governor-bill-lee	2020-03-30	False			True	https://sos.tn.gov/products/division-publications/executive-orders-governor-bill-lee	2020-03-22	True	https://sos.tn.gov/products/division-publications/executive-orders-governor-bill-lee	2020-03-22	True	https://www.wate.com/news/new-drive-thru-testing-site-open-in-greene-county/	2020-04-01	False			2020-05-09 17:43:35
47059	Greene County, Tennessee				False	https://sos.tn.gov/products/division-publications/executive-orders-governor-bill-lee	2020-04-28				False	https://sos.tn.gov/products/division-publications/executive-orders-governor-bill-lee	2020-04-24										2020-05-09 17:44:13
22101	St. Mary Parish, Louisiana	True	https://gov.louisiana.gov/index.cfm/newsroom/detail/2403	2020-03-16	True	https://gov.louisiana.gov/assets/Proclamations/2020/modified/33-JBE-2020-Public-Health-Emergency-COVID.pdf	2020-03-23	False			True	https://gov.louisiana.gov/assets/Proclamations/2020/modified/33-JBE-2020-Public-Health-Emergency-COVID.pdf	2020-03-23	True	https://gov.louisiana.gov/index.cfm/newsroom/detail/2403	2020-03-13	True	https://www.iberianet.com/news/covid-19-tests-available-in-st-mary-parish-starting-wednesday/article_7a7e8a54-8e53-11ea-bf85-07800cb1395e.html	2020-05-06				2020-05-09 17:45:24
39099	Mahoning County, Ohio	True	Date provided at end of this April 29 State Directive below. County Health Dept. web site is useless; following State guidelines and directives. K-12 https://coronavirus.ohio.gov/static/publicorders/Directors-Stay-Safe-Ohio-Order.pdf https://www.mahoninghealth.org/	2020-03-30	True	https://coronavirus.ohio.gov/static/publicorders/Directors-Stay-Safe-Ohio-Order.pd	2020-04-30	False			True	https://coronavirus.ohio.gov/static/publicorders/Directors-Stay-Safe-Ohio-Order.pdf		True	https://coronavirus.ohio.gov/static/publicorders/Directors-Stay-Safe-Ohio-Order.pdf	2020-04-30	False			False			2020-05-09 17:49:27
22115	Vernon Parish, Louisiana	True	https://gov.louisiana.gov/index.cfm/newsroom/detail/2403	2020-03-16	True	https://gov.louisiana.gov/assets/Proclamations/2020/modified/33-JBE-2020-Public-Health-Emergency-COVID.pdf	2020-03-23	False			True	https://gov.louisiana.gov/assets/Proclamations/2020/modified/33-JBE-2020-Public-Health-Emergency-COVID.pdf	2020-03-23	True	https://gov.louisiana.gov/index.cfm/newsroom/detail/2403	2020-03-13							2020-05-09 17:52:13
47063	Hamblen County, Tennessee	True	https://www.citizentribune.com/news/coronavirus_news/school-s-out/article_f0c35cf0-8000-11ea-ace2-6f21fa41ae80.html	2020-03-16	True	https://sos.tn.gov/products/division-publications/executive-orders-governor-bill-lee	2020-03-30	False			True	https://sos.tn.gov/products/division-publications/executive-orders-governor-bill-lee	2020-03-22	True	https://sos.tn.gov/products/division-publications/executive-orders-governor-bill-lee	2020-03-22	True	https://www.citizentribune.com/news/coronavirus_news/covid-19-testing-at-hamblen-health-department/article_e896140e-75ca-11ea-a65b-0773a88d223e.html	2020-04-03	False			2020-05-09 17:52:40
47063	Hamblen County, Tennessee				False	https://sos.tn.gov/products/division-publications/executive-orders-governor-bill-lee	2020-04-28				False	https://sos.tn.gov/products/division-publications/executive-orders-governor-bill-lee	2020-04-24										2020-05-09 17:53:23
47167	Tipton County, Tennessee	True	https://wreg.com/news/coronavirus/tipton-county-other-mid-south-school-districts-remain-open-amid-coronavirus-outbreak/	2020-03-16	True	https://sos.tn.gov/products/division-publications/executive-orders-governor-bill-lee	2020-03-30	True	https://covingtonleader.com/news/heres-how-tipton-countys-law-enforcement-agencies-are-enforcing-the-stay-at-home-order/	2020-03-22	True	https://sos.tn.gov/products/division-publications/executive-orders-governor-bill-lee	2020-03-22	False	https://sos.tn.gov/products/division-publications/executive-orders-governor-bill-lee	2020-03-22	True	https://www.fox13memphis.com/coronavirus/free-covid-19-testing-tipton-county-this-weekend/FOIMG6VNMZE3TILUFWTYDPG6KU/	2020-04-18	False			2020-05-09 18:00:41
47167	Tipton County, Tennessee				False	https://sos.tn.gov/products/division-publications/executive-orders-governor-bill-lee	2020-04-28				False	https://sos.tn.gov/products/division-publications/executive-orders-governor-bill-lee	2020-04-24										2020-05-09 18:01:18
22087	St. Bernard Parish, Louisiana	True	https://gov.louisiana.gov/index.cfm/newsroom/detail/2403	2020-03-16	True	https://gov.louisiana.gov/assets/Proclamations/2020/modified/33-JBE-2020-Public-Health-Emergency-COVID.pdf	2020-03-23	False			True	https://gov.louisiana.gov/assets/Proclamations/2020/modified/33-JBE-2020-Public-Health-Emergency-COVID.pdf	2020-03-23	True	https://gov.louisiana.gov/index.cfm/newsroom/detail/2403	2020-03-13							2020-05-09 18:01:41
22117	Washington Parish, Louisiana	True	https://gov.louisiana.gov/index.cfm/newsroom/detail/2403	2020-03-16	True	https://gov.louisiana.gov/assets/Proclamations/2020/modified/33-JBE-2020-Public-Health-Emergency-COVID.pdf	2020-03-23	False			True	https://gov.louisiana.gov/assets/Proclamations/2020/modified/33-JBE-2020-Public-Health-Emergency-COVID.pdf	2020-03-23	True	https://gov.louisiana.gov/index.cfm/newsroom/detail/2403	2020-03-13	True	https://www.facebook.com/216188025176096/posts/from-washington-parish-president-richard-n-thomas-jrcovid-19-resourceslatest-upd/2682137641914443/	2020-04-06				2020-05-09 18:10:07
47035	Cumberland County, Tennessee	True	http://www.ucbjournal.com/covid-19-schools-close-across-uc/	2020-03-16	True	https://sos.tn.gov/products/division-publications/executive-orders-governor-bill-lee	2020-03-30	False			True	https://sos.tn.gov/products/division-publications/executive-orders-governor-bill-lee	2020-03-22	True	https://sos.tn.gov/products/division-publications/executive-orders-governor-bill-lee	2020-03-22	True	https://www.crossville-chronicle.com/news/local_news/state-announces-expanded-covid-19-testing/article_7ccde2f8-8013-11ea-b178-ffa81bcbaf16.html	2020-04-16	False			2020-05-09 18:10:32
47035	Cumberland County, Tennessee				False	https://sos.tn.gov/products/division-publications/executive-orders-governor-bill-lee	2020-04-28				False	https://sos.tn.gov/products/division-publications/executive-orders-governor-bill-lee	2020-04-24										2020-05-09 18:11:08
22095	St. John the Baptist Parish, Louisiana	True	https://gov.louisiana.gov/index.cfm/newsroom/detail/2403	2020-03-16	True	https://gov.louisiana.gov/assets/Proclamations/2020/modified/33-JBE-2020-Public-Health-Emergency-COVID.pdf	2020-03-23	False			True	https://gov.louisiana.gov/assets/Proclamations/2020/modified/33-JBE-2020-Public-Health-Emergency-COVID.pdf	2020-03-23	True	https://gov.louisiana.gov/index.cfm/newsroom/detail/2403	2020-03-13	True	https://www.wwltv.com/article/news/health/coronavirus/st-john-the-baptist-to-offer-drive-thru-covid-19-testing/289-fb72f24c-6259-447b-aefe-f666e51a6b20	2020-04-07				2020-05-09 18:14:32
48451	Tom Green County, Texas	True	https://www.saisd.org/5067	2020-03-17	True	http://www.co.tom-green.tx.us/upload/page/0129/docs/Executive%20Order%20Declaration%20of%20Local%20Disaster%20Related%20to%20COVID-.pdf	2020-03-30	True	http://www.co.tom-green.tx.us/upload/page/0129/docs/Executive%20Order%20Declaration%20of%20Local%20Disaster%20Related%20to%20COVID-.pdf	2020-03-30	True	http://www.co.tom-green.tx.us/upload/page/0129/docs/Control%20Measures.pdf	2020-03-19	True	http://www.co.tom-green.tx.us/upload/page/0129/docs/Executive%20Order%20Declaration%20of%20Local%20Disaster%20Related%20to%20COVID-.pdf	2020-03-30	True	https://www.arcgis.com/apps/webappviewer/index.html?id=8bf7c6a436a64bfe9a5ce25be580e4ff&extent=-11921430.6694%2C2971608.7338%2C-10335209.4584%2C3926765.8392%2C102100		False	http://www.cvtd.org		2020-05-09 18:16:16
48451	Tom Green County, Texas				False	https://www.conchovalleyhomepage.com/local-news-2/san-angelo-restaurants-and-stores-reopen-after-being-closed-for-weeks/	2020-05-01																2020-05-09 18:19:10
1095	Marshall County, Alabama	True	https://whnt.com/news/covid-19/covid-19-impact-on-schools/	2020-03-16	True	https://www.annistonstar.com/news/coronavirus/state-officials-order-closure-of-non-essential-retail-business/article_3c86462a-7043-11ea-8744-870b491ca8a7.html	2020-03-28	False			True	https://www.alsde.edu/COVID19%20Updates/Alabama%20State%20Health%20Officer%20Statewide%20Social%20Distancing%20Order%20%20%283.19.20%29.pdf	2020-03-19	True	https://www.alsde.edu/COVID19%20Updates/Alabama%20State%20Health%20Officer%20Statewide%20Social%20Distancing%20Order%20%20%283.19.20%29.pdf	2020-03-19	True	https://whnt.com/news/coronavirus/free-covid-19-testing-coming-to-marshall-county/	2020-04-07				2020-05-09 18:23:54
48375	Potter County, Texas	True		2020-03-19	True	https://www.co.potter.tx.us/upload/page/7380/docs/COVID%203.30.20.pdf	2020-03-30	True	https://www.co.potter.tx.us/upload/page/7380/docs/COVID%203.30.20.pdf	2020-03-30	True	https://www.co.potter.tx.us/upload/page/7380/docs/COVID%203.30.20.pdf	2020-03-30	True	https://www.co.potter.tx.us/upload/page/7380/docs/Amended%20Order%20Covid-19.pdf	2020-03-19	True	https://www.arcgis.com/apps/webappviewer/index.html?id=8bf7c6a436a64bfe9a5ce25be580e4ff&extent=-11921430.6694%2C2971608.7338%2C-10335209.4584%2C3926765.8392%2C102100		False			2020-05-09 18:29:06
1095	Marshall County, Alabama				False	https://governor.alabama.gov/assets/2020/04/Safer-At-Home-Order-Signed-4.28.20.pdf	2020-04-30																2020-05-09 18:29:10
48375	Potter County, Texas				False	https://www.newschannel10.com/2020/04/28/amarillo-city-council-votes-executive-order-complying-with-governor-abbotts-reopening-texas/	2020-05-01																2020-05-09 18:32:29
48397	Rockwall County, Texas	True	https://www.rockwallisd.com/Page/15091	2020-03-17	True	https://bloximages.chicago2.vip.townnews.com/roysecityheraldbanner.com/content/tncms/assets/v3/editorial/d/e2/de2ceb7e-6e12-11ea-b941-ff1057cf3341/5e7a75ab9ca0c.file.pdf	2020-03-24	False			True	https://bloximages.chicago2.vip.townnews.com/roysecityheraldbanner.com/content/tncms/assets/v3/editorial/d/e2/de2ceb7e-6e12-11ea-b941-ff1057cf3341/5e7a75ab9ca0c.file.pdf	2020-03-24	True	https://bloximages.chicago2.vip.townnews.com/roysecityheraldbanner.com/content/tncms/assets/v3/editorial/d/e2/de2ceb7e-6e12-11ea-b941-ff1057cf3341/5e7a75ab9ca0c.file.pdf	2020-03-24	True	https://www.arcgis.com/apps/webappviewer/index.html?id=8bf7c6a436a64bfe9a5ce25be580e4ff&extent=-11921430.6694%2C2971608.7338%2C-10335209.4584%2C3926765.8392%2C102100		False			2020-05-09 18:42:04
48397	Rockwall County, Texas				False	https://blueribbonnews.com/2020/04/rockwall-county-office-of-emergency-management-open-texas-phase-one/	2020-05-01																2020-05-09 18:43:18
48231	Hunt County, Texas	True	https://www.heraldbanner.com/covid-19/greenville-isd-announces-will-remain-closed-until-may-4/article_72f3ecce-7392-11ea-ae19-93d64308a7bc.html	2020-03-31	True	https://www.ketr.org/post/hunt-county-issues-shelter-place-disaster-declaration	2020-03-24	True	https://www.ketr.org/sites/ketr/files/202003/disaster_resolution_stay_in_place_0.pdf	2020-03-24	True	https://www.ketr.org/post/hunt-county-issues-shelter-place-disaster-declaration	2020-03-24	True	https://www.ketr.org/post/hunt-county-issues-shelter-place-disaster-declaration	2020-03-24	True	https://www.arcgis.com/apps/webappviewer/index.html?id=8bf7c6a436a64bfe9a5ce25be580e4ff&extent=-11921430.6694%2C2971608.7338%2C-10335209.4584%2C3926765.8392%2C102100		False			2020-05-09 19:02:19
48231	Hunt County, Texas				False	https://www.heraldbanner.com/covid-19/county-judge-issues-statement-on-reopening-hunt-county/article_00332600-8990-11ea-b5d6-5b66d5bf0abb.html	2020-05-01																2020-05-09 19:04:09
36065	Oneida County, New York	True	https://ocgov.net/content/picente-declares-state-emergency-closes-all-public-schools	2020-03-13	True	https://www.governor.ny.gov/news/governor-cuomo-signs-new-york-state-pause-executive-order	2020-03-22	False	https://ocgov.net/health/coronavirus	2020-03-22	False			False			False			False			2020-05-09 19:09:37
48037	Bowie County, Texas	True	https://www.bowieisd.net/site/handlers/filedownload.ashx?moduleinstanceid=5779&dataid=4543&FileName=Letter%20from%20Mr.%20Enlow%204-17-20.pdf	2020-04-19	True	https://media-cdn.wehco.com//news/documents/2020/03/27/bcfirstamendedrenewalandcontinuationofdeclarationo3576697981.pdf	2020-03-27	True	https://media-cdn.wehco.com//news/documents/2020/03/27/bcfirstamendedrenewalandcontinuationofdeclarationo3576697981.pdf	2020-03-27	True	https://media-cdn.wehco.com//news/documents/2020/03/27/bcfirstamendedrenewalandcontinuationofdeclarationo3576697981.pdf	2020-03-27	True	https://media-cdn.wehco.com//news/documents/2020/03/27/bcfirstamendedrenewalandcontinuationofdeclarationo3576697981.pdf	2020-03-27	True	https://www.arcgis.com/apps/webappviewer/index.html?id=8bf7c6a436a64bfe9a5ce25be580e4ff&extent=-11921430.6694%2C2971608.7338%2C-10335209.4584%2C3926765.8392%2C102100		False			2020-05-09 19:12:00
48037	Bowie County, Texas				False		2020-05-01																2020-05-09 19:12:51
13139	Hall County, Georgia	True	https://www.hallco.org/web/coronavirus/	2020-03-12	False	https://www.hallcounty.org/CivicAlerts.aspx?AID=761	2020-05-09	False			True	https://www.hallcounty.org/CivicAlerts.aspx?AID=761	2020-04-01	False			True	https://www.gainesvilletimes.com/news/health-care/uninsured-people-or-those-without-access-health-care-can-get-free-covid-19-test-april-28/	2020-04-19	True	https://www.gainesvilletimes.com/news/transportation/gainesville-connection-suspended-dial-ride-adjusted-address-covid-19/	2020-03-23	2020-05-09 21:16:23
1077	Lauderdale County, Alabama	True	https://whnt.com/news/coronavirus/state-of-emergency-issued-for-alabama-all-public-k-12-schools-to-close-for-2-1-2-weeks/	2020-03-18	True	https://www.annistonstar.com/news/coronavirus/state-officials-order-closure-of-non-essential-retail-business/article_3c86462a-7043-11ea-8744-870b491ca8a7.html	2020-03-28	False			True	https://www.alsde.edu/COVID19%20Updates/Alabama%20State%20Health%20Officer%20Statewide%20Social%20Distancing%20Order%20%20%283.19.20%29.pdf	2020-03-19	True	https://www.alsde.edu/COVID19%20Updates/Alabama%20State%20Health%20Officer%20Statewide%20Social%20Distancing%20Order%20%20%283.19.20%29.pdf	2020-03-19	True	https://www.alabamapublichealth.gov/news/2020/04/16d.html	2020-04-20				2020-05-10 01:55:49
1077	Lauderdale County, Alabama				False	https://governor.alabama.gov/assets/2020/04/Safer-At-Home-Order-Signed-4.28.20.pdf	2020-04-30																2020-05-10 01:56:34
1115	St. Clair County, Alabama	True	https://whnt.com/news/coronavirus/state-of-emergency-issued-for-alabama-all-public-k-12-schools-to-close-for-2-1-2-weeks/	2020-03-18	True	https://www.annistonstar.com/news/coronavirus/state-officials-order-closure-of-non-essential-retail-business/article_3c86462a-7043-11ea-8744-870b491ca8a7.html	2020-03-28				True	https://www.alsde.edu/COVID19%20Updates/Alabama%20State%20Health%20Officer%20Statewide%20Social%20Distancing%20Order%20%20%283.19.20%29.pdf	2020-03-17	True	https://www.alsde.edu/COVID19%20Updates/Alabama%20State%20Health%20Officer%20Statewide%20Social%20Distancing%20Order%20%20%283.19.20%29.pdf	2020-03-17	True	https://abc3340.com/news/local/drive-thru-covid-19-testing-in-st-clair-county	2020-04-21				2020-05-10 02:03:28
1115	St. Clair County, Alabama				False	https://governor.alabama.gov/assets/2020/04/Safer-At-Home-Order-Signed-4.28.20.pdf	2020-04-30																2020-05-10 02:03:59
1043	Cullman County, Alabama	True	https://whnt.com/news/coronavirus/state-of-emergency-issued-for-alabama-all-public-k-12-schools-to-close-for-2-1-2-weeks/	2020-03-18	True	https://www.annistonstar.com/news/coronavirus/state-officials-order-closure-of-non-essential-retail-business/article_3c86462a-7043-11ea-8744-870b491ca8a7.html	2020-03-28				True	https://www.alsde.edu/COVID19%20Updates/Alabama%20State%20Health%20Officer%20Statewide%20Social%20Distancing%20Order%20%20%283.19.20%29.pdf	2020-03-19	True	https://www.alsde.edu/COVID19%20Updates/Alabama%20State%20Health%20Officer%20Statewide%20Social%20Distancing%20Order%20%20%283.19.20%29.pdf	2020-03-19	True	https://www.cullmantribune.com/2020/04/01/free-covid-19-testing-at-cullman-co-health-department-beginning-april-7/	2020-04-07				2020-05-10 02:07:32
1043	Cullman County, Alabama				False	https://governor.alabama.gov/assets/2020/04/Safer-At-Home-Order-Signed-4.28.20.pdf	2020-04-30																2020-05-10 02:08:13
47183	Weakley County, Tennessee	True	http://www.weakleyschools.com/cms/one.aspx?portalId=507717&pageId=14352705	2020-03-17	True	https://publications.tnsosfiles.com/pub/execorders/exec-orders-lee21.pdf	2020-03-30	False			True	https://publications.tnsosfiles.com/pub/execorders/exec-orders-lee17.pdf	2020-03-22	True	https://publications.tnsosfiles.com/pub/execorders/exec-orders-lee17.pdf	2020-03-22	True	https://www.wate.com/health/coronavirus/coronavirus-resources/coronavirus-in-tennessee-free-statewide-covid-19-drive-thru-testing-locations-to-open-this-weekend/	2020-03-18	False			2020-05-10 02:12:42
1009	Blount County, Alabama	True	https://whnt.com/news/covid-19/covid-19-impact-on-schools/	2020-03-16	True	https://www.annistonstar.com/news/coronavirus/state-officials-order-closure-of-non-essential-retail-business/article_3c86462a-7043-11ea-8744-870b491ca8a7.html	2020-03-28				True	https://www.alsde.edu/COVID19%20Updates/Alabama%20State%20Health%20Officer%20Statewide%20Social%20Distancing%20Order%20%20%283.19.20%29.pdf	2020-03-17	True	https://www.alsde.edu/COVID19%20Updates/Alabama%20State%20Health%20Officer%20Statewide%20Social%20Distancing%20Order%20%20%283.19.20%29.pdf	2020-03-17	True	https://www.alabamapublichealth.gov/news/2020/04/21.html	2020-04-22				2020-05-10 02:14:32
1071	Jackson County, Alabama	True	https://whnt.com/news/covid-19/covid-19-impact-on-schools/	2020-03-17	True	https://www.annistonstar.com/news/coronavirus/state-officials-order-closure-of-non-essential-retail-business/article_3c86462a-7043-11ea-8744-870b491ca8a7.html	2020-03-28				True	https://www.alsde.edu/COVID19%20Updates/Alabama%20State%20Health%20Officer%20Statewide%20Social%20Distancing%20Order%20%20%283.19.20%29.pdf	2020-03-19	True	https://www.alsde.edu/COVID19%20Updates/Alabama%20State%20Health%20Officer%20Statewide%20Social%20Distancing%20Order%20%20%283.19.20%29.pdf	2020-03-19	True	https://whnt.com/news/here-are-some-covid-19-testing-sites-in-jackson-and-dekalb-counties/	2020-04-04				2020-05-10 02:20:23
1127	Walker County, Alabama	True	https://whnt.com/news/coronavirus/state-of-emergency-issued-for-alabama-all-public-k-12-schools-to-close-for-2-1-2-weeks/	2020-03-18	True	https://www.annistonstar.com/news/coronavirus/state-officials-order-closure-of-non-essential-retail-business/article_3c86462a-7043-11ea-8744-870b491ca8a7.html	2020-03-28				True	https://www.alsde.edu/COVID19%20Updates/Alabama%20State%20Health%20Officer%20Statewide%20Social%20Distancing%20Order%20%20%283.19.20%29.pdf	2020-03-17	True	https://www.alsde.edu/COVID19%20Updates/Alabama%20State%20Health%20Officer%20Statewide%20Social%20Distancing%20Order%20%20%283.19.20%29.pdf	2020-03-17	True	https://www.alabamapublichealth.gov/news/2020/04/17b.html	2020-04-23				2020-05-10 02:23:50
47103	Lincoln County, Tennessee	True	https://www.tn.gov/governor/news/2020/3/16/governor-lee-issues-statement-regarding-statewide-school-closure.html	2020-03-20	True	https://publications.tnsosfiles.com/pub/execorders/exec-orders-lee21.pdf	2020-03-22	False			True	https://publications.tnsosfiles.com/pub/execorders/exec-orders-lee17.pdf	2020-03-22	True	https://publications.tnsosfiles.com/pub/execorders/exec-orders-lee17.pdf	2020-03-22	True	https://www.elkvalleytimes.com/news/coronavirus_news/lincoln-county-covid-19-free-drive-through-testing/article_da9f6a84-8020-11ea-8ee4-73407c6283c5.html	2020-04-16	False			2020-05-10 02:29:03
1031	Coffee County, Alabama	True	https://whnt.com/news/coronavirus/state-of-emergency-issued-for-alabama-all-public-k-12-schools-to-close-for-2-1-2-weeks/	2020-03-18	True	https://www.annistonstar.com/news/coronavirus/state-officials-order-closure-of-non-essential-retail-business/article_3c86462a-7043-11ea-8744-870b491ca8a7.html	2020-03-28				True	https://www.alsde.edu/COVID19%20Updates/Alabama%20State%20Health%20Officer%20Statewide%20Social%20Distancing%20Order%20%20%283.19.20%29.pdf	2020-03-19	True	https://www.alsde.edu/COVID19%20Updates/Alabama%20State%20Health%20Officer%20Statewide%20Social%20Distancing%20Order%20%20%283.19.20%29.pdf	2020-03-19	True	https://www.dothanfirst.com/news/adph-holds-covid-19-drive-thru-testing-site-for-coffee-county-residents/	2020-04-07				2020-05-10 02:37:12
47117	Marshall County, Tennessee	True	https://www.tn.gov/governor/news/2020/3/16/governor-lee-issues-statement-regarding-statewide-school-closure.html	2020-03-20	True	https://publications.tnsosfiles.com/pub/execorders/exec-orders-lee21.pdf	2020-03-22	False			True	https://publications.tnsosfiles.com/pub/execorders/exec-orders-lee17.pdf	2020-03-22	True	https://publications.tnsosfiles.com/pub/execorders/exec-orders-lee21.pdf	2020-03-30	True	https://whnt.com/news/coronavirus/free-covid-19-testing-coming-to-marshall-county/	2020-04-03	False			2020-05-10 02:39:29
1033	Colbert County, Alabama	True	https://whnt.com/news/coronavirus/state-of-emergency-issued-for-alabama-all-public-k-12-schools-to-close-for-2-1-2-weeks/	2020-03-18	True	https://www.annistonstar.com/news/coronavirus/state-officials-order-closure-of-non-essential-retail-business/article_3c86462a-7043-11ea-8744-870b491ca8a7.html	2020-03-28				True	https://www.alsde.edu/COVID19%20Updates/Alabama%20State%20Health%20Officer%20Statewide%20Social%20Distancing%20Order%20%20%283.19.20%29.pdf	2020-03-19	True	https://www.alsde.edu/COVID19%20Updates/Alabama%20State%20Health%20Officer%20Statewide%20Social%20Distancing%20Order%20%20%283.19.20%29.pdf	2020-03-19	True	https://www.timesdaily.com/news/four-locations-sampling-for-covid-19-in-the-shoals/article_c2b765b4-7b1a-59b3-9dd7-66e4cea12b7a.html	2020-03-18				2020-05-10 02:41:53
1001	Autauga County, Alabama	True	https://whnt.com/news/coronavirus/state-of-emergency-issued-for-alabama-all-public-k-12-schools-to-close-for-2-1-2-weeks/	2020-03-18	True	https://www.annistonstar.com/news/coronavirus/state-officials-order-closure-of-non-essential-retail-business/article_3c86462a-7043-11ea-8744-870b491ca8a7.html	2020-03-28				True	https://www.alsde.edu/COVID19%20Updates/Alabama%20State%20Health%20Officer%20Statewide%20Social%20Distancing%20Order%20%20%283.19.20%29.pdf	2020-03-19	True	https://www.alsde.edu/COVID19%20Updates/Alabama%20State%20Health%20Officer%20Statewide%20Social%20Distancing%20Order%20%20%283.19.20%29.pdf	2020-03-19	True	https://www.alabamapublichealth.gov/news/2020/04/28b.html	2020-05-01				2020-05-10 02:47:49
1113	Russell County, Alabama	True	https://whnt.com/news/coronavirus/state-of-emergency-issued-for-alabama-all-public-k-12-schools-to-close-for-2-1-2-weeks/	2020-03-18	True	https://www.annistonstar.com/news/coronavirus/state-officials-order-closure-of-non-essential-retail-business/article_3c86462a-7043-11ea-8744-870b491ca8a7.html	2020-03-28				True	https://www.alsde.edu/COVID19%20Updates/Alabama%20State%20Health%20Officer%20Statewide%20Social%20Distancing%20Order%20%20%283.19.20%29.pdf	2020-03-19	True	https://www.alsde.edu/COVID19%20Updates/Alabama%20State%20Health%20Officer%20Statewide%20Social%20Distancing%20Order%20%20%283.19.20%29.pdf	2020-03-19	True	https://www.alabamapublichealth.gov/news/2020/04/10b.html	2020-04-14				2020-05-10 02:49:21
47029	Cocke County, Tennessee	True	https://cockecountyschools.org/statement-from-the-director-of-schools/	2020-03-16	True	https://publications.tnsosfiles.com/pub/execorders/exec-orders-lee21.pdf	2020-03-22	False			True	https://publications.tnsosfiles.com/pub/execorders/exec-orders-lee17.pdf	2020-03-22	True	https://publications.tnsosfiles.com/pub/execorders/exec-orders-lee17.pdf	2020-03-22	True	https://www.newportplaintalk.com/covid19/article_f48012af-1442-5736-b478-cdb167db204c.html	2020-04-15	False			2020-05-10 02:52:11
1049	DeKalb County, Alabama	True	https://whnt.com/news/coronavirus/state-of-emergency-issued-for-alabama-all-public-k-12-schools-to-close-for-2-1-2-weeks/	2020-03-18	True	https://www.annistonstar.com/news/coronavirus/state-officials-order-closure-of-non-essential-retail-business/article_3c86462a-7043-11ea-8744-870b491ca8a7.html	2020-03-28				True	https://www.alsde.edu/COVID19%20Updates/Alabama%20State%20Health%20Officer%20Statewide%20Social%20Distancing%20Order%20%20%283.19.20%29.pdf	2020-03-19	True	https://www.alsde.edu/COVID19%20Updates/Alabama%20State%20Health%20Officer%20Statewide%20Social%20Distancing%20Order%20%20%283.19.20%29.pdf	2020-03-19	True	https://whnt.com/news/here-are-some-covid-19-testing-sites-in-jackson-and-dekalb-counties/	2020-03-30				2020-05-10 02:52:25
1121	Talladega County, Alabama	True	https://whnt.com/news/coronavirus/state-of-emergency-issued-for-alabama-all-public-k-12-schools-to-close-for-2-1-2-weeks/	2020-03-18	True	https://www.annistonstar.com/news/coronavirus/state-officials-order-closure-of-non-essential-retail-business/article_3c86462a-7043-11ea-8744-870b491ca8a7.html	2020-03-28				True	https://www.alsde.edu/COVID19%20Updates/Alabama%20State%20Health%20Officer%20Statewide%20Social%20Distancing%20Order%20%20%283.19.20%29.pdf	2020-03-19	True	https://www.alsde.edu/COVID19%20Updates/Alabama%20State%20Health%20Officer%20Statewide%20Social%20Distancing%20Order%20%20%283.19.20%29.pdf	2020-03-19	True	https://www.cbs42.com/news/health/coronavirus/talladega-county-to-begin-testing-for-covid-19-next-week/	2020-04-08				2020-05-10 02:53:55
1051	Elmore County, Alabama	True	https://whnt.com/news/coronavirus/state-of-emergency-issued-for-alabama-all-public-k-12-schools-to-close-for-2-1-2-weeks/	2020-03-18	True	https://www.annistonstar.com/news/coronavirus/state-officials-order-closure-of-non-essential-retail-business/article_3c86462a-7043-11ea-8744-870b491ca8a7.html	2020-03-28				True	https://www.alsde.edu/COVID19%20Updates/Alabama%20State%20Health%20Officer%20Statewide%20Social%20Distancing%20Order%20%20%283.19.20%29.pdf	2020-03-19	True	https://www.alsde.edu/COVID19%20Updates/Alabama%20State%20Health%20Officer%20Statewide%20Social%20Distancing%20Order%20%20%283.19.20%29.pdf	2020-03-19	True	https://www.thewetumpkaherald.com/news/elmore-community-hospital-shares-stats-on-first-week-of-covid-19-testing/article_b07b6c2c-6a3a-11ea-99de-7b831b9b5353.html	2020-03-12				2020-05-10 02:56:06
1051	Elmore County, Alabama				False	https://governor.alabama.gov/assets/2020/04/Safer-At-Home-Order-Signed-4.28.20.pdf	2020-04-30																2020-05-10 03:01:17
1121	Talladega County, Alabama				False	https://governor.alabama.gov/assets/2020/04/Safer-At-Home-Order-Signed-4.28.20.pdf	2020-04-30																2020-05-10 03:01:37
1049	DeKalb County, Alabama				False	https://governor.alabama.gov/assets/2020/04/Safer-At-Home-Order-Signed-4.28.20.pdf	2020-04-30																2020-05-10 03:01:53
1127	Walker County, Alabama				False	https://governor.alabama.gov/assets/2020/04/Safer-At-Home-Order-Signed-4.28.20.pdf	2020-04-30																2020-05-10 03:02:13
1113	Russell County, Alabama				False	https://governor.alabama.gov/assets/2020/04/Safer-At-Home-Order-Signed-4.28.20.pdf	2020-04-30																2020-05-10 03:02:31
1009	Blount County, Alabama				False	https://governor.alabama.gov/assets/2020/04/Safer-At-Home-Order-Signed-4.28.20.pdf	2020-04-30																2020-05-10 03:02:49
1001	Autauga County, Alabama				False	https://governor.alabama.gov/assets/2020/04/Safer-At-Home-Order-Signed-4.28.20.pdf	2020-04-30																2020-05-10 03:03:05
1033	Colbert County, Alabama				False	https://governor.alabama.gov/assets/2020/04/Safer-At-Home-Order-Signed-4.28.20.pdf	2020-04-30																2020-05-10 03:03:31
1031	Coffee County, Alabama				False	https://governor.alabama.gov/assets/2020/04/Safer-At-Home-Order-Signed-4.28.20.pdf	2020-04-30																2020-05-10 03:03:48
1071	Jackson County, Alabama				False	https://governor.alabama.gov/assets/2020/04/Safer-At-Home-Order-Signed-4.28.20.pdf	2020-04-30																2020-05-10 03:04:06
18157	Tippecanoe County, Indiana	True	https://www.wfyi.org/news/articles/lafayette-west-lafayette-tippecanoe-school-corps-closing-monday-for-coronavirus-spread-prevention	2020-03-16	True	https://www.jconline.com/story/news/2020/03/24/coronavirus-some-greater-lafayette-businesses-essential-remain-open/2906345001/	2020-03-24	False			True	https://www.jconline.com/story/news/2020/03/24/coronavirus-today-stay-home-order-starts-what-you-need-know/2905959001/	2020-04-07	True	https://www.jconline.com/story/news/local/lafayette/2020/05/06/coronavirus-no-tighter-stay-home-restrictions-tippecanoe-but-doctor-warns-against-letting-guard-down/5174897002/		True	https://iuhealth.org/news-hub/iu-health-arnett-offering-drive-thru-testing-for-patients-with-iu-health-physician-orders	2020-04-13	False			2020-05-10 12:43:46
48139	Ellis County, Texas	True	https://avalonisd.edlioschool.com/apps/pages/index.jsp?uREC_ID=1694045&type=d&pREC_ID=1852400	2020-03-17	True	https://www.co.ellis.tx.us/CivicAlerts.aspx?AID=697	2020-03-17	False			True	https://www.co.ellis.tx.us/CivicAlerts.aspx?AID=697	2020-03-17	True	https://www.co.ellis.tx.us/CivicAlerts.aspx?AID=697	2020-03-17	True	https://dallascityhall.com/Pages/Coronavirus-Testing-Sites.aspx	2020-05-09	False			2020-05-10 16:33:31
48139	Ellis County, Texas				False	https://www.co.ellis.tx.us/CivicAlerts.aspx?AID=697	2020-05-01				False	https://www.co.ellis.tx.us/CivicAlerts.aspx?AID=697	2020-05-01										2020-05-10 16:36:07
29019	Boone County, Missouri	True	https://www.columbiamissourian.com/news/covid19/stay-at-home-order-begins-wednesday-public-schools-wont-reopen-until-april-27/article_a13705da-6dd4-11ea-89d2-2bd6859c3738.html	2020-03-18	True	https://www.columbiamissourian.com/news/covid19/stay-at-home-order-begins-wednesday-public-schools-wont-reopen-until-april-27/article_a13705da-6dd4-11ea-89d2-2bd6859c3738.html	2020-03-25	False			True		2020-03-25	True	https://www.columbiamissourian.com/news/covid19/stay-at-home-order-begins-wednesday-public-schools-wont-reopen-until-april-27/article_a13705da-6dd4-11ea-89d2-2bd6859c3738.html	2020-03-25	False			False			2020-05-10 16:44:59
45015	Berkeley County, South Carolina	True	https://www.bcsdschools.net/site/default.aspx?PageType=3&DomainID=4&ModuleInstanceID=890&ViewID=6446EE88-D30C-497E-9316-3F8874B3E108&RenderLoc=0&FlexDataID=64736&PageID=1	2020-03-15	False	https://berkeleycountysc.gov/covid19/	2020-04-11	False			False			False			True	https://berkeleycountysc.gov/news/2020/04/berkeley-county-provides-support-for-covid-19-testing-site/	2020-04-06	False			2020-05-10 19:36:47
47045	Dyer County, Tennessee	True	https://www.tn.gov/governor/news/2020/3/16/governor-lee-issues-statement-regarding-statewide-school-closure.html	2020-03-20	True	https://publications.tnsosfiles.com/pub/execorders/exec-orders-lee21.pdf	2020-03-23	True	https://publications.tnsosfiles.com/pub/execorders/exec-orders-lee17.pdf	2020-03-22	True	https://publications.tnsosfiles.com/pub/execorders/exec-orders-lee17.pdf	2020-03-22	True	https://publications.tnsosfiles.com/pub/execorders/exec-orders-lee17.pdf	2020-03-22				False			2020-05-10 21:39:17
47013	Campbell County, Tennessee	True	https://www.tn.gov/governor/news/2020/3/16/governor-lee-issues-statement-regarding-statewide-school-closure.html	2020-03-20	True	https://publications.tnsosfiles.com/pub/execorders/exec-orders-lee21.pdf	2020-03-22	False			True	https://publications.tnsosfiles.com/pub/execorders/exec-orders-lee17.pdf	2020-03-22	True	https://publications.tnsosfiles.com/pub/execorders/exec-orders-lee17.pdf	2020-03-22	True	https://www.wate.com/health/coronavirus/coronavirus-resources/coronavirus-testing-tennessee-offering-free-covid-19-testing-in-blount-campbell-counties-this-weekend/	2020-04-29	False			2020-05-10 21:48:36
47021	Cheatham County, Tennessee	True	https://www.tn.gov/governor/news/2020/3/16/governor-lee-issues-statement-regarding-statewide-school-closure.html	2020-03-20	True	https://publications.tnsosfiles.com/pub/execorders/exec-orders-lee21.pdf	2020-03-22	False			True	https://publications.tnsosfiles.com/pub/execorders/exec-orders-lee17.pdf	2020-03-22	True	https://publications.tnsosfiles.com/pub/execorders/exec-orders-lee17.pdf	2020-03-22	True	https://www.cheathamcountyexchange.com/news/county-begins-virus-testing/article_0a735998-735e-11ea-9d76-73f594d4d638.html	2020-03-31	False			2020-05-10 21:58:25
47073	Hawkins County, Tennessee	True	https://www.hck12.net/covid19	2020-03-16	True	https://sos.tn.gov/products/division-publications/executive-orders-governor-bill-lee	2020-03-30	False			True	https://sos.tn.gov/products/division-publications/executive-orders-governor-bill-lee	2020-03-22	True	https://sos.tn.gov/products/division-publications/executive-orders-governor-bill-lee	2020-03-22	True	https://www.wjhl.com/local-coronavirus-coverage/many-people-take-advantage-of-free-covid-19-testing-in-hawkins-county-saturday/	2020-04-18	False			2020-05-10 22:01:03
47073	Hawkins County, Tennessee				False	https://sos.tn.gov/products/division-publications/executive-orders-governor-bill-lee	2020-04-28				False	https://sos.tn.gov/products/division-publications/executive-orders-governor-bill-lee	2020-04-24										2020-05-10 22:02:06
47051	Franklin County, Tennessee	True	http://www.fcstn.net/?DivisionID=17403	2020-03-23	True	https://publications.tnsosfiles.com/pub/execorders/exec-orders-lee22.pdf	2020-03-30	False			True	https://publications.tnsosfiles.com/pub/execorders/exec-orders-lee17.pdf	2020-03-22	True	https://publications.tnsosfiles.com/pub/execorders/exec-orders-lee17.pdf	2020-03-22	True	https://www.wrcbtv.com/story/41996818/update-free-covid19-drivethru-testing-being-offered-this-weekend	2020-04-18				2020-05-10 22:04:40
47031	Coffee County, Tennessee	True	https://www.manchestertimes.com/announcements/coffee-county-schools-closed/article_ba91a454-66fe-11ea-b172-7b1c2a569495.html	2020-03-16	True	https://sos.tn.gov/products/division-publications/executive-orders-governor-bill-lee	2020-03-30	False			True	https://sos.tn.gov/products/division-publications/executive-orders-governor-bill-lee	2020-03-22	True	https://sos.tn.gov/products/division-publications/executive-orders-governor-bill-lee	2020-03-22	True	https://www.manchestertimes.com/news/coronavirus_news/testing-location-in-coffee-county-announced-gov-lee-announces-aggressive-statewide-covid-19-testing-effort/article_48cc6d26-7f50-11ea-9832-dfde155d7095.html	2020-04-19	False			2020-05-10 22:10:02
47031	Coffee County, Tennessee				False	https://sos.tn.gov/products/division-publications/executive-orders-governor-bill-lee	2020-04-28				False	https://sos.tn.gov/products/division-publications/executive-orders-governor-bill-lee	2020-04-24										2020-05-10 22:10:42
27009	Benton County, Minnesota	True	https://www.bentoncountyschools.org	2020-03-16	True	https://publications.tnsosfiles.com/pub/execorders/exec-orders-lee21.pdf	2020-03-30	False			True	https://publications.tnsosfiles.com/pub/execorders/exec-orders-lee17.pdf	2020-03-22	True	https://publications.tnsosfiles.com/pub/execorders/exec-orders-lee17.pdf	2020-03-22	True	https://clarksvillenow.com/local/walgreens-to-bring-drive-thru-covid-19-testing-to-tennessee/	2020-04-07				2020-05-10 22:12:51
47177	Warren County, Tennessee	True	https://www.tn.gov/governor/news/2020/3/16/governor-lee-issues-statement-regarding-statewide-school-closure.html	2020-03-20	True	https://publications.tnsosfiles.com/pub/execorders/exec-orders-lee21.pdf	2020-03-22	False			True	https://publications.tnsosfiles.com/pub/execorders/exec-orders-lee21.pdf	2020-03-30	True	https://publications.tnsosfiles.com/pub/execorders/exec-orders-lee17.pdf	2020-03-22	True	https://www.southernstandard.com/tennessee-covid-19-updates/tennessee-looking-virus-testing-all-state-inmates/	2020-04-18	False			2020-05-10 22:17:11
47019	Carter County, Tennessee	True	https://www.elizabethton.com/2020/03/16/carter-county-schools-to-close/	2020-03-18	True	https://sos.tn.gov/products/division-publications/executive-orders-governor-bill-lee	2020-03-30	False			True	https://sos.tn.gov/products/division-publications/executive-orders-governor-bill-lee	2020-03-22	True	https://sos.tn.gov/products/division-publications/executive-orders-governor-bill-lee	2020-03-22	True	https://www.elizabethton.com/2020/04/07/covid-19-testing-should-you-do-it/	2020-04-06	False			2020-05-10 22:18:26
47019	Carter County, Tennessee				False	https://sos.tn.gov/products/division-publications/executive-orders-governor-bill-lee	2020-04-28				False	https://sos.tn.gov/products/division-publications/executive-orders-governor-bill-lee	2020-04-24										2020-05-10 22:19:36
47089	Jefferson County, Tennessee	True	https://www.knoxnews.com/story/news/education/2020/03/16/east-tennessee-schools-close-move-online-because-covid-19/5057466002/	2020-03-16	True	https://sos.tn.gov/products/division-publications/executive-orders-governor-bill-lee	2020-03-30	False			True	https://sos.tn.gov/products/division-publications/executive-orders-governor-bill-lee	2020-03-22	True	https://sos.tn.gov/products/division-publications/executive-orders-governor-bill-lee	2020-03-22	True	https://www.tn.gov/health/news/2020/4/22/covid-19-drive-through-testing-locations-open-this-weekend-statewide.html	2020-04-25	False			2020-05-10 22:27:01
47089	Jefferson County, Tennessee				False	https://sos.tn.gov/products/division-publications/executive-orders-governor-bill-lee	2020-04-28				False	https://sos.tn.gov/products/division-publications/executive-orders-governor-bill-lee	2020-04-24										2020-05-10 22:27:42
47047	Fayette County, Tennessee	True	https://www.wate.com/health/coronavirus/coronavirus-in-tennessee-how-local-schools-and-universities-are-responding/	2020-03-24	True	https://publications.tnsosfiles.com/pub/execorders/exec-orders-lee21.pdf	2020-03-30	False			True	https://publications.tnsosfiles.com/pub/execorders/exec-orders-lee17.pdf	2020-03-22	True	https://publications.tnsosfiles.com/pub/execorders/exec-orders-lee17.pdf	2020-03-22	True	https://www.tn.gov/health/news/2020/4/15/covid-19-drive-through-testing-locations-open-this-weekend-statewide.html	2020-04-19				2020-05-10 22:31:08
47105	Loudon County, Tennessee	True	http://1057news.com/2020/03/15/20/53/38/local-and-area-school-closings-for-spring-break-covid-19/	2020-03-16	True	https://sos.tn.gov/products/division-publications/executive-orders-governor-bill-lee	2020-03-30	False			True	https://sos.tn.gov/products/division-publications/executive-orders-governor-bill-lee	2020-03-22	True	https://sos.tn.gov/products/division-publications/executive-orders-governor-bill-lee	2020-03-22	True	https://www.newschannel5.com/news/tennessee-opening-free-drive-thru-covid-19-test-sites-this-weekend	2020-04-18	False			2020-05-10 22:32:23
47105	Loudon County, Tennessee				False	https://sos.tn.gov/products/division-publications/executive-orders-governor-bill-lee	2020-04-28				False	https://sos.tn.gov/products/division-publications/executive-orders-governor-bill-lee	2020-04-24										2020-05-10 22:33:13
47103	Lincoln County, Tennessee				False	https://publications.tnsosfiles.com/pub/execorders/exec-orders-lee30.pdf	2020-04-28				False	https://publications.tnsosfiles.com/pub/execorders/exec-orders-lee29.pdf	2020-04-24										2020-05-10 22:38:26
47183	Weakley County, Tennessee				False	https://publications.tnsosfiles.com/pub/execorders/exec-orders-lee30.pdf	2020-04-28				False	https://publications.tnsosfiles.com/pub/execorders/exec-orders-lee29.pdf	2020-04-24										2020-05-10 22:39:29
47117	Marshall County, Tennessee				False	https://publications.tnsosfiles.com/pub/execorders/exec-orders-lee30.pdf	2020-04-28				False	https://publications.tnsosfiles.com/pub/execorders/exec-orders-lee29.pdf	2020-04-24										2020-05-10 22:40:07
[truncated: 2,027 more rows]
